# Supplementary material for: Genomic and induction evidence for bacteriophage contributions to sargassum-bacteria symbioses
Source: Microbiome. 2024 Aug 1;12:143. doi: 10.1186/s40168-024-01860-7 (PMC11295528; doi:10.1186/s40168-024-01860-7)
Supplement: Supplementary file 3 — Supplementary Material 2: Supplementary Data 1. Sequencing and quality control data for 2021 metagenome samples. [file 40168_2024_1860_MOESM2_ESM.csv]

Sample Name	Sample Type	Species/Strain	Purification Method	Method Used for Fluorescence	Yield (Mbases)	# bases >= 30	Raw Mean Quality Score	% Bases >= 30	# Raw_Reads	post trimming	post quality	post phix	post entropy	# QC_reads	# Contigs post	Assembly tool
Sargasso-1	DNA	bacteria and viruses from Sargassum	DNeasy Blood and Tissue Kit	Qbit	4314611939	3889355477	36.90885	90.14	28573589Ê	25866839Ê	25866839Ê	25866839Ê	18352714Ê	18352714Ê	244490	Sargassum reads coassembled with megahit
Sargasso-2	DNA	bacteria and viruses from Sargassum	DNeasy Blood and Tissue Kit	Qbit	4064603655	3746650646	37.60265	92.18	26917905Ê	25141146Ê	25141146Ê	25141146Ê	19178623Ê	19178623Ê
Sargasso-3	DNA	bacteria and viruses from Sargassum	DNeasy Blood and Tissue Kit	Qbit	5993494416	5487209202	37.55095	91.55	39692016Ê	35275913Ê	35275913Ê	35275913Ê	27525631Ê	27525631Ê
Sargasso-4	DNA	bacteria and viruses from Sargassum	DNeasy Blood and Tissue Kit	Qbit	5100221904	4747330846	37.93605	93.08	33776304Ê	32091662Ê	32091662Ê	32091662Ê	25232509Ê	25232509Ê
Sargasso-6	DNA	bacteria and viruses from Sargassum	DNeasy Blood and Tissue Kit	Qbit	4437740359	4024575402	37.0968	90.69	29389009Ê	26745148Ê	26745148Ê	26745148Ê	19399660Ê	19399660Ê
Seawater-Sterivex-1	DNA	bacteria from seawater	Nucleospin Tissue Kit	Qbit	2775628546	2616194236	38.3526	94.26	18381646Ê	17288707Ê	17288707Ê	17288707Ê	14295614Ê	14295614Ê	118791	Seawater-Sterivex reads coassembled with megahit
Seawater-Sterivex-2	DNA	bacteria from seawater	Nucleospin Tissue Kit	Qbit	2743671812	2586005100	38.35235	94.25	18170012Ê	17094094Ê	17094094Ê	17094094Ê	14126093Ê	14126093Ê
Seawater-Sterivex-3	DNA	bacteria from seawater	Nucleospin Tissue Kit	Qbit	3178112100	2994601206	38.35095	94.23	21047100Ê	19806322Ê	19806322Ê	19806322Ê	16367353Ê	16367353Ê
Seawater-Sterivex-4	DNA	bacteria from seawater	Nucleospin Tissue Kit	Qbit	4018268248	3784732659	38.33795	94.19	26611048Ê	24970640Ê	24970640Ê	24970640Ê	20605041Ê	20605041Ê
Seawater-Sterivex-5	DNA	bacteria from seawater	Nucleospin Tissue Kit	Qbit	3163831577	2985466814	38.3986	94.36	20952527Ê	19788700Ê	19788700Ê	19788700Ê	16404453Ê	16404453Ê
Seawater-virome-1	DNA	viruses from seawater	Invitrogen viral DNA extraction kit	Qbit	5035559778	4473015921	36.49715	88.83	33348078Ê	29154011Ê	29154011Ê	29154011Ê	20118932Ê	20118932Ê	1341220	spades
Seawater-virome-2	DNA	viruses from seawater	Invitrogen viral DNA extraction kit	Qbit	5057000268	4396619238	35.8831	86.94	33490068Ê	28069702Ê	28069702Ê	28069702Ê	17935799Ê	17935799Ê	975991	spades
Seawater-virome-3	DNA	viruses from seawater	Invitrogen viral DNA extraction kit	Qbit	4563217433	3991943241	36.05125	87.48	30219983Ê	25680037Ê	25680037Ê	25680037Ê	16686818Ê	16686818Ê	889029	spades
Seawater-virome-5	DNA	viruses from seawater	Invitrogen viral DNA extraction kit	Qbit	3467966264	3078449737	36.45675	88.77	22966664Ê	20126559Ê	20126559Ê	20126559Ê	13785030Ê	13785030Ê	758620	spades
Seawater-virome-6	DNA	viruses from seawater	Invitrogen viral DNA extraction kit	Qbit	3703905878	3309750501	36.65295	89.36	24529178Ê	21717299Ê	21717299Ê	21717299Ê	15218430Ê	15218430Ê	862061	spades
