# Supplementary material for: Genomic and induction evidence for bacteriophage contributions to sargassum-bacteria symbioses
Source: Microbiome. 2024 Aug 1;12:143. doi: 10.1186/s40168-024-01860-7 (PMC11295528; doi:10.1186/s40168-024-01860-7)
Supplement: Supplementary file 4 — Supplementary Material 3: Supplementary Data 2. Taxonomic annotation of 2021 sargassum samples based on mitochondrial genome and 16S gene BLASTn comparisons with databases. [file 40168_2024_1860_MOESM3_ESM.csv]

Sargassum_morphotype	Genetic_element	Length_of_genetic_element	Genbank_accesion_number	Sargassum_contig	Length_of_Sargassum_contig	Length_of match	Percent_identity_of_match	Number_of_mismatches
S. natans I	complete mitochondrial genome	34727	KY084907.1	k127_313955	10700	10700	99.869	14
S. natans I	complete mitochondrial genome	34727	KY084907.1	k127_1095421	8416	8413	99.905	8
S. natans I	complete mitochondrial genome	34727	KY084907.1	k127_1257871	6065	6065	99.918	5
S. natans I	complete mitochondrial genome	34727	KY084907.1	k127_874518	2364	2364	99.746	6
S. natans I	complete mitochondrial genome	34727	KY084907.1	k127_426289	2259	2259	99.823	4
S. natans I	complete mitochondrial genome	34727	KY084907.1	k127_1872148	2126	2126	99.577	9
S. natans I	complete mitochondrial genome	34727	KY084907.1	k127_1991302	1467	1467	100	0
S. natans VIII	complete mitochondrial genome	34727	KY084908.1	k127_313955	10700	10700	99.888	12
S. natans VIII	complete mitochondrial genome	34727	KY084908.1	k127_1095421	8416	8413	99.941	5
S. natans VIII	complete mitochondrial genome	34727	KY084908.1	k127_1257871	6065	6065	99.934	4
S. natans VIII	complete mitochondrial genome	34727	KY084908.1	k127_874518	2364	2364	99.746	6
S. natans VIII	complete mitochondrial genome	34727	KY084908.1	k127_426289	2259	2259	99.867	3
S. natans VIII	complete mitochondrial genome	34727	KY084908.1	k127_1872148	2126	2126	99.577	9
S. natans VIII	complete mitochondrial genome	34727	KY084908.1	k127_1991302	1467	1467	100	0
S. fluitans III	complete mitochondrial genome	34727	KY084909.1	k127_313955	10700	10700	99.832	18
S. fluitans III	complete mitochondrial genome	34727	KY084909.1	k127_1095421	8416	8413	99.869	11
S. fluitans III	complete mitochondrial genome	34727	KY084909.1	k127_1257871	6065	6067	99.786	9
S. fluitans III	complete mitochondrial genome	34727	KY084909.1	k127_874518	2364	2364	99.788	5
S. fluitans III	complete mitochondrial genome	34727	KY084909.1	k127_426289	2259	2259	99.956	1
S. fluitans III	complete mitochondrial genome	34727	KY084909.1	k127_1872148	2126	2126	99.812	4
S. fluitans III	complete mitochondrial genome	34727	KY084909.1	k127_1991302	1467	1467	99.932	1
S. natans I	partial mitochondrial 16S	516	MT813299.1	k127_313955	10700	516	99.806	1
S. natans VIII	partial mitochondrial 16S	516	MT813300.1	k127_313955	10700	516	100	0
S. fluitans III	partial mitochondrial 16S	516	MT813330.1	k127_313955	10700	516	99.612	2
