# Supplementary material for: Genomic and induction evidence for bacteriophage contributions to sargassum-bacteria symbioses
Source: Microbiome. 2024 Aug 1;12:143. doi: 10.1186/s40168-024-01860-7 (PMC11295528; doi:10.1186/s40168-024-01860-7)
Supplement: Supplementary file 5 — Supplementary Material 4: Supplementary Data 3. Bacterial abundances and mapped read counts at the phylum level. [file 40168_2024_1860_MOESM4_ESM.csv]

Sample	Sample Type	Percent Read Abundance	Read Number	Taxon ID	Phyla or Class name	Notes
Sargasso-1.out	Sargassum	31.87269			Gammaproteobacteria	Proteobacteria is broken down into Alphaproteobacteria, Gammaproteobacteria, and other Proteobacteria
Sargasso-1.out	Sargassum	28.351025			Alphaproteobacteria
Sargasso-1.out	Sargassum	4.694818	2889425	1224	Proteobacteria;
Sargasso-1.out	Sargassum	19.988235	889646	976	Bacteroidetes;
Sargasso-1.out	Sargassum	4.017482	178812	1117	Cyanobacteria;
Sargasso-1.out	Sargassum	2.933081	130547	203682	Planctomycetes;
Sargasso-1.out	Sargassum	1.644114	73177	201174	Actinobacteria;
Sargasso-1.out	Sargassum	1.567701	69776	74201	Verrucomicrobia;
Sargasso-1.out	Sargassum	1.039532	46268	1239	Firmicutes;
Sargasso-1.out	Sargassum	0.314906	14016	57723	Acidobacteria;
Sargasso-1.out	Sargassum	0.306099	13624	200795	Chloroflexi;
Sargasso-1.out	Sargassum	0.170013	7567	1936987	Balneolaeota;
Sargasso-1.out	Sargassum	0.130537	5810	203691	Spirochaetes;
Sargasso-1.out	Sargassum	0.119415	5315	256845	Lentisphaerae;
Sargasso-1.out	Sargassum	0.105688	4704	1297	Deinococcus-Thermus;
Sargasso-1.out	Sargassum	0.085826	3820	40117	Nitrospirae;
Sargasso-1.out	Sargassum	0.085399	3801	28890	Euryarchaeota;
Sargasso-1.out	Sargassum	0.075401	3356	1134404	Ignavibacteriae;
Sargasso-1.out	Sargassum	0.057427	2556	1090	Chlorobi;
Sargasso-1.out	Sargassum	0.056573	2518	204428	Chlamydiae;
Sargasso-1.out	Sargassum	0.049923	2222	67812	Candidatus Omnitrophica;
Sargasso-1.out	Sargassum	0.047699	2123	142182	Gemmatimonadetes;
Sargasso-1.out	Sargassum	0.044733	1991	1752734	Candidatus Kaiserbacteria;
Sargasso-1.out	Sargassum	0.038128	1697	74152	Elusimicrobia;
Sargasso-1.out	Sargassum	0.030668	1365	67817	Candidatus Aminicenantes;
Sargasso-1.out	Sargassum	0.028871	1285	1752708	Candidatus Rokubacteria;
Sargasso-1.out	Sargassum	0.027051	1204	67819	Armatimonadetes;
Sargasso-1.out	Sargassum	0.026512	1180	62680	Candidatus Marinimicrobia;
Sargasso-1.out	Sargassum	0.023389	1041	221216	Candidatus Parcubacteria;
Sargasso-1.out	Sargassum	0.019951	888	544448	Tenericutes;
Sargasso-1.out	Sargassum	0.019345	861	32066	Fusobacteria;
Sargasso-1.out	Sargassum	0.019142	852	1619053	Candidatus Peregrinibacteria;
Sargasso-1.out	Sargassum	0.018603	828	1798710	Candidatus Melainabacteria;
Sargasso-1.out	Sargassum	0.017772	791	65842	Fibrobacteres;
Sargasso-1.out	Sargassum	0.017637	785	508458	Synergistetes;
Sargasso-1.out	Sargassum	0.01557	693	265317	Candidatus Poribacteria;
Sargasso-1.out	Sargassum	0.015233	678	2283796	Candidatus Thermoplasmatota;
Sargasso-1.out	Sargassum	0.014986	667	200930	Deferribacteres;
Sargasso-1.out	Sargassum	0.014559	648	1930617	Calditrichaeota;
Sargasso-1.out	Sargassum	0.014267	635	200783	Aquificae;
Sargasso-1.out	Sargassum	0.014087	627	200918	Thermotogae;
Sargasso-1.out	Sargassum	0.013436	598	1379697	candidate division Zixibacteria;
Sargasso-1.out	Sargassum	0.013233	589	1293497	Nitrospinae;
Sargasso-1.out	Sargassum	0.013099	583	95818	Candidatus Saccharibacteria;
Sargasso-1.out	Sargassum	0.012649	563	640293	candidate division NC10;
Sargasso-1.out	Sargassum	0.012492	556	134625	Kiritimatiellaeota;
Sargasso-1.out	Sargassum	0.011998	534	456828	Candidatus Cloacimonetes;
Sargasso-1.out	Sargassum	0.011751	523	651137	Thaumarchaeota;
Sargasso-1.out	Sargassum	0.011391	507	1752729	Candidatus Nomurabacteria;
Sargasso-1.out	Sargassum	0.011009	490	200940	Thermodesulfobacteria;
Sargasso-1.out	Sargassum	0.010874	484	1752716	Candidatus Dadabacteria;
Sargasso-1.out	Sargassum	0.010155	452	1662329	Candidatus Kapabacteria;
Sargasso-1.out	Sargassum	0.009369	417	1752731	Candidatus Magasanikbacteria;
Sargasso-1.out	Sargassum	0.008807	392	928852	Candidatus Bathyarchaeota;
Sargasso-1.out	Sargassum	0.007909	352	1817801	Candidatus Eisenbacteria;
Sargasso-1.out	Sargassum	0.007437	331	28889	Crenarchaeota;
Sargasso-1.out	Sargassum	0.00719	320	1855361	Candidatus Kryptonia;
Sargasso-1.out	Sargassum	0.006965	310	142187	Candidatus Hydrogenedentes;
Sargasso-1.out	Sargassum	0.006942	309	200938	Chrysiogenetes;
Sargasso-1.out	Sargassum	0.006089	271	1752732	Candidatus Uhrbacteria;
Sargasso-1.out	Sargassum	0.005729	255	1752722	Candidatus Woesebacteria;
Sargasso-1.out	Sargassum	0.005415	241	1752737	Candidatus Moranbacteria;
Sargasso-1.out	Sargassum	0.00528	235	1817919	Candidatus Taylorbacteria;
Sargasso-1.out	Sargassum	0.005033	224	1752728	Candidatus Falkowbacteria;
Sargasso-1.out	Sargassum	0.005033	224	1817805	Candidatus Glassbacteria;
Sargasso-1.out	Sargassum	0.004763	212	422282	candidate division WWE3;
Sargasso-1.out	Sargassum	0.004628	206	1752723	Candidatus Roizmanbacteria;
Sargasso-1.out	Sargassum	0.004269	190	1817807	Candidatus Lindowbacteria;
Sargasso-1.out	Sargassum	0.004112	183	1802339	Candidatus Tectomicrobia;
Sargasso-1.out	Sargassum	0.004022	179	67810	Candidatus Bipolaricaulota;
Sargasso-1.out	Sargassum	0.003887	173	74015	Candidatus Latescibacteria;
Sargasso-1.out	Sargassum	0.003842	171	1819803	Candidatus Desantisbacteria;
Sargasso-1.out	Sargassum	0.003819	170	1817808	Candidatus Margulisbacteria;
Sargasso-1.out	Sargassum	0.003819	170	1817925	Candidatus Zambryskibacteria;
Sargasso-1.out	Sargassum	0.003752	167	67818	Candidatus Atribacteria;
Sargasso-1.out	Sargassum	0.003752	167	1752720	Candidatus Gottesmanbacteria;
Sargasso-1.out	Sargassum	0.003707	165	1752733	Candidatus Yanofskybacteria;
Sargasso-1.out	Sargassum	0.003505	156	1729712	Candidatus Fermentibacteria;
Sargasso-1.out	Sargassum	0.003415	152	1817910	Candidatus Lloydbacteria;
Sargasso-1.out	Sargassum	0.003235	144	1817810	Candidatus Riflebacteria;
Sargasso-1.out	Sargassum	0.00319	142	1706441	Candidatus Thorarchaeota;
Sargasso-1.out	Sargassum	0.003168	141	1817799	Candidatus Doudnabacteria;
Sargasso-1.out	Sargassum	0.003011	134	363464	Candidatus Gracilibacteria;
Sargasso-1.out	Sargassum	0.002988	133	1752719	Candidatus Levybacteria;
Sargasso-1.out	Sargassum	0.002966	132	1817803	Candidatus Fischerbacteria;
Sargasso-1.out	Sargassum	0.002674	119	1817809	Candidatus Raymondbacteria;
Sargasso-1.out	Sargassum	0.002651	118	1752738	Candidatus Giovannonibacteria;
Sargasso-1.out	Sargassum	0.002629	117	1752727	Candidatus Campbellbacteria;
Sargasso-1.out	Sargassum	0.002629	117	1817924	Candidatus Yonathbacteria;
Sargasso-1.out	Sargassum	0.002516	112	1817811	Candidatus Schekmanbacteria;
Sargasso-1.out	Sargassum	0.002427	108	1817802	Candidatus Firestonebacteria;
Sargasso-1.out	Sargassum	0.002404	107	1752736	Candidatus Adlerbacteria;
Sargasso-1.out	Sargassum	0.002382	106	221235	Candidatus Absconditabacteria;
Sargasso-1.out	Sargassum	0.002359	105	1618330	Candidatus Berkelbacteria;
Sargasso-1.out	Sargassum	0.002269	101	1752718	Candidatus Daviesbacteria;
Sargasso-1.out	Sargassum	0.002202	98	1817800	Candidatus Edwardsbacteria;
Sargasso-1.out	Sargassum	0.002202	98	1817907	Candidatus Kerfeldbacteria;
Sargasso-1.out	Sargassum	0.002134	95	1817917	Candidatus Sungbacteria;
Sargasso-1.out	Sargassum	0.001977	88	1817798	Candidatus Delongbacteria;
Sargasso-1.out	Sargassum	0.001932	86	1817914	Candidatus Ryanbacteria;
Sargasso-1.out	Sargassum	0.00164	73	1817922	Candidatus Vogelbacteria;
Sargasso-1.out	Sargassum	0.001618	72	1817903	Candidatus Buchananbacteria;
Sargasso-1.out	Sargassum	0.001505	67	1817804	Candidatus Fraserbacteria;
Sargasso-1.out	Sargassum	0.001505	67	1817908	Candidatus Komeilibacteria;
Sargasso-1.out	Sargassum	0.001483	66	1703755	candidate division WOR-3;
Sargasso-1.out	Sargassum	0.001438	64	68297	Dictyoglomi;
Sargasso-1.out	Sargassum	0.001438	64	1752717	Candidatus Curtissbacteria;
Sargasso-1.out	Sargassum	0.001393	62	1817909	Candidatus Liptonbacteria;
Sargasso-1.out	Sargassum	0.001371	61	1752735	Candidatus Wolfebacteria;
Sargasso-1.out	Sargassum	0.001326	59	1752730	Candidatus Amesbacteria;
Sargasso-1.out	Sargassum	0.001303	58	1817812	Candidatus Wallbacteria;
Sargasso-1.out	Sargassum	0.001281	57	1817916	Candidatus Staskawiczbacteria;
Sargasso-1.out	Sargassum	0.001281	57	1817923	Candidatus Wildermuthbacteria;
Sargasso-1.out	Sargassum	0.001213	54	1752724	Candidatus Pacebacteria;
Sargasso-1.out	Sargassum	0.001168	52	1130266	Candidatus Hydrothermae;
Sargasso-1.out	Sargassum	0.001123	50	1752725	Candidatus Collierbacteria;
Sargasso-1.out	Sargassum	0.001123	50	1817926	Candidatus Wirthbacteria;
Sargasso-1.out	Sargassum	0.001056	47	67814	Caldiserica;
Sargasso-1.out	Sargassum	0.001011	45	1752726	Candidatus Beckwithbacteria;
Sargasso-1.out	Sargassum	0.000989	44	1817899	Candidatus Woykebacteria;
Sargasso-1.out	Sargassum	0.000921	41	1817905	Candidatus Harrisonbacteria;
Sargasso-1.out	Sargassum	0.000899	40	1752741	Candidatus Azambacteria;
Sargasso-1.out	Sargassum	0.000854	38	1052197	Calescamantes;
Sargasso-1.out	Sargassum	0.000854	38	1618339	candidate division CPR2;
Sargasso-1.out	Sargassum	0.000831	37	2138240	Coprothermobacterota;
Sargasso-1.out	Sargassum	0.000809	36	1752739	Candidatus Jorgensenbacteria;
Sargasso-1.out	Sargassum	0.000809	36	1801631	Candidatus Micrarchaeota;
Sargasso-1.out	Sargassum	0.000809	36	1817904	Candidatus Colwellbacteria;
Sargasso-1.out	Sargassum	0.000764	34	1618340	candidate division CPR3;
Sargasso-1.out	Sargassum	0.000719	32	1817913	Candidatus Portnoybacteria;
Sargasso-1.out	Sargassum	0.000719	32	1817920	Candidatus Terrybacteria;
Sargasso-1.out	Sargassum	0.000696	31	1817901	Candidatus Andersenbacteria;
Sargasso-1.out	Sargassum	0.000674	30	67820	Candidatus Microgenomates;
Sargasso-1.out	Sargassum	0.000674	30	1817797	Candidatus Coatesbacteria;
Sargasso-1.out	Sargassum	0.000629	28	1817796	Candidatus Abawacabacteria;
Sargasso-1.out	Sargassum	0.000629	28	1817915	Candidatus Spechtbacteria;
Sargasso-1.out	Sargassum	0.000584	26	1935019	Candidatus Hydrothermarchaeota;
Sargasso-1.out	Sargassum	0.000562	25	1936271	Candidatus Odinarchaeota;
Sargasso-1.out	Sargassum	0.000517	23	1817911	Candidatus Nealsonbacteria;
Sargasso-1.out	Sargassum	0.000517	23	1915410	Candidatus Verstraetearchaeota;
Sargasso-1.out	Sargassum	0.000494	22	192989	Nanoarchaeota;
Sargasso-1.out	Sargassum	0.000494	22	1752740	Candidatus Kuenenbacteria;
Sargasso-1.out	Sargassum	0.000494	22	1817900	Candidatus Chisholmbacteria;
Sargasso-1.out	Sargassum	0.000494	22	1817906	Candidatus Jacksonbacteria;
Sargasso-1.out	Sargassum	0.000494	22	1935021	Candidatus Geothermarchaeota;
Sargasso-1.out	Sargassum	0.000472	21	1817898	Candidatus Blackburnbacteria;
Sargasso-1.out	Sargassum	0.000427	19	743725	Candidatus Diapherotrites;
Sargasso-1.out	Sargassum	0.000404	18	2582935	Candidatus Altiarchaeota;
Sargasso-1.out	Sargassum	0.000382	17	1817912	Candidatus Niyogibacteria;
Sargasso-1.out	Sargassum	0.000359	16	1752721	Candidatus Shapirobacteria;
Sargasso-1.out	Sargassum	0.000247	11	1817921	Candidatus Veblenbacteria;
Sargasso-1.out	Sargassum	0.000202	9	51967	Candidatus Korarchaeota;
Sargasso-1.out	Sargassum	0.000202	9	1618338	candidate division CPR1;
Sargasso-1.out	Sargassum	0.000135	6	1817902	Candidatus Brennerbacteria;
Sargasso-1.out	Sargassum	0.627678	27937	10239	Viruses
Sargasso-1.out	Sargassum	0.863678	38441	NA	cannot be assigned to a (non-viral) phylum
Sargasso-2.out	Sargassum	66.295059			Gammaproteobacteria
Sargasso-2.out	Sargassum	13.54865			Alphaproteobacteria
Sargasso-2.out	Sargassum	2.238177	5542218	1224	Proteobacteria;
Sargasso-2.out	Sargassum	8.552131	577445	976	Bacteroidetes;
Sargasso-2.out	Sargassum	3.483233	235190	1117	Cyanobacteria;
Sargasso-2.out	Sargassum	0.823364	55594	74201	Verrucomicrobia;
Sargasso-2.out	Sargassum	0.80454	54323	203682	Planctomycetes;
Sargasso-2.out	Sargassum	0.775985	52395	201174	Actinobacteria;
Sargasso-2.out	Sargassum	0.618685	41774	1239	Firmicutes;
Sargasso-2.out	Sargassum	0.117964	7965	200795	Chloroflexi;
Sargasso-2.out	Sargassum	0.111285	7514	57723	Acidobacteria;
Sargasso-2.out	Sargassum	0.097511	6584	203691	Spirochaetes;
Sargasso-2.out	Sargassum	0.068542	4628	1936987	Balneolaeota;
Sargasso-2.out	Sargassum	0.057967	3914	256845	Lentisphaerae;
Sargasso-2.out	Sargassum	0.057597	3889	1297	Deinococcus-Thermus;
Sargasso-2.out	Sargassum	0.053391	3605	1752734	Candidatus Kaiserbacteria;
Sargasso-2.out	Sargassum	0.03901	2634	204428	Chlamydiae;
Sargasso-2.out	Sargassum	0.03864	2609	28890	Euryarchaeota;
Sargasso-2.out	Sargassum	0.034671	2341	40117	Nitrospirae;
Sargasso-2.out	Sargassum	0.026125	1764	1090	Chlorobi;
Sargasso-2.out	Sargassum	0.025948	1752	221216	Candidatus Parcubacteria;
Sargasso-2.out	Sargassum	0.025607	1729	67812	Candidatus Omnitrophica;
Sargasso-2.out	Sargassum	0.024096	1627	1134404	Ignavibacteriae;
Sargasso-2.out	Sargassum	0.017461	1179	74152	Elusimicrobia;
Sargasso-2.out	Sargassum	0.01715	1158	1619053	Candidatus Peregrinibacteria;
Sargasso-2.out	Sargassum	0.015684	1059	142182	Gemmatimonadetes;
Sargasso-2.out	Sargassum	0.014114	953	95818	Candidatus Saccharibacteria;
Sargasso-2.out	Sargassum	0.012041	813	62680	Candidatus Marinimicrobia;
Sargasso-2.out	Sargassum	0.011952	807	32066	Fusobacteria;
Sargasso-2.out	Sargassum	0.011063	747	544448	Tenericutes;
Sargasso-2.out	Sargassum	0.010812	730	1798710	Candidatus Melainabacteria;
Sargasso-2.out	Sargassum	0.010027	677	2283796	Candidatus Thermoplasmatota;
Sargasso-2.out	Sargassum	0.009716	656	1752708	Candidatus Rokubacteria;
Sargasso-2.out	Sargassum	0.00933	630	1752729	Candidatus Nomurabacteria;
Sargasso-2.out	Sargassum	0.009197	621	67819	Armatimonadetes;
Sargasso-2.out	Sargassum	0.008516	575	65842	Fibrobacteres;
Sargasso-2.out	Sargassum	0.008368	565	422282	candidate division WWE3;
Sargasso-2.out	Sargassum	0.008012	541	67817	Candidatus Aminicenantes;
Sargasso-2.out	Sargassum	0.007761	524	1752731	Candidatus Magasanikbacteria;
Sargasso-2.out	Sargassum	0.007687	519	200783	Aquificae;
Sargasso-2.out	Sargassum	0.007642	516	200930	Deferribacteres;
Sargasso-2.out	Sargassum	0.007538	509	508458	Synergistetes;
Sargasso-2.out	Sargassum	0.006709	453	363464	Candidatus Gracilibacteria;
Sargasso-2.out	Sargassum	0.006605	446	200918	Thermotogae;
Sargasso-2.out	Sargassum	0.00548	370	1293497	Nitrospinae;
Sargasso-2.out	Sargassum	0.005361	362	265317	Candidatus Poribacteria;
Sargasso-2.out	Sargassum	0.005361	362	1752722	Candidatus Woesebacteria;
Sargasso-2.out	Sargassum	0.005243	354	134625	Kiritimatiellaeota;
Sargasso-2.out	Sargassum	0.004991	337	1817919	Candidatus Taylorbacteria;
Sargasso-2.out	Sargassum	0.004887	330	1930617	Calditrichaeota;
Sargasso-2.out	Sargassum	0.004739	320	1379697	candidate division Zixibacteria;
Sargasso-2.out	Sargassum	0.004695	317	1752737	Candidatus Moranbacteria;
Sargasso-2.out	Sargassum	0.004399	297	200938	Chrysiogenetes;
Sargasso-2.out	Sargassum	0.004369	295	640293	candidate division NC10;
Sargasso-2.out	Sargassum	0.00431	291	1752732	Candidatus Uhrbacteria;
Sargasso-2.out	Sargassum	0.004206	284	456828	Candidatus Cloacimonetes;
Sargasso-2.out	Sargassum	0.004191	283	200940	Thermodesulfobacteria;
Sargasso-2.out	Sargassum	0.003658	247	651137	Thaumarchaeota;
Sargasso-2.out	Sargassum	0.003643	246	1817925	Candidatus Zambryskibacteria;
Sargasso-2.out	Sargassum	0.003525	238	1752716	Candidatus Dadabacteria;
Sargasso-2.out	Sargassum	0.003525	238	1752728	Candidatus Falkowbacteria;
Sargasso-2.out	Sargassum	0.003288	222	1752723	Candidatus Roizmanbacteria;
Sargasso-2.out	Sargassum	0.003214	217	1817910	Candidatus Lloydbacteria;
Sargasso-2.out	Sargassum	0.002992	202	221235	Candidatus Absconditabacteria;
Sargasso-2.out	Sargassum	0.002888	195	1662329	Candidatus Kapabacteria;
Sargasso-2.out	Sargassum	0.002844	192	28889	Crenarchaeota;
Sargasso-2.out	Sargassum	0.002755	186	1855361	Candidatus Kryptonia;
Sargasso-2.out	Sargassum	0.00274	185	1752733	Candidatus Yanofskybacteria;
Sargasso-2.out	Sargassum	0.002577	174	1752720	Candidatus Gottesmanbacteria;
Sargasso-2.out	Sargassum	0.002429	164	142187	Candidatus Hydrogenedentes;
Sargasso-2.out	Sargassum	0.002266	153	1817801	Candidatus Eisenbacteria;
Sargasso-2.out	Sargassum	0.002207	149	1752727	Candidatus Campbellbacteria;
Sargasso-2.out	Sargassum	0.002073	140	1817914	Candidatus Ryanbacteria;
Sargasso-2.out	Sargassum	0.002029	137	1752736	Candidatus Adlerbacteria;
Sargasso-2.out	Sargassum	0.00197	133	1817799	Candidatus Doudnabacteria;
Sargasso-2.out	Sargassum	0.001955	132	1817924	Candidatus Yonathbacteria;
Sargasso-2.out	Sargassum	0.001925	130	928852	Candidatus Bathyarchaeota;
Sargasso-2.out	Sargassum	0.001925	130	1752719	Candidatus Levybacteria;
Sargasso-2.out	Sargassum	0.001881	127	67810	Candidatus Bipolaricaulota;
Sargasso-2.out	Sargassum	0.001822	123	1817810	Candidatus Riflebacteria;
Sargasso-2.out	Sargassum	0.001777	120	1752718	Candidatus Daviesbacteria;
Sargasso-2.out	Sargassum	0.001733	117	1817805	Candidatus Glassbacteria;
Sargasso-2.out	Sargassum	0.001733	117	1817917	Candidatus Sungbacteria;
Sargasso-2.out	Sargassum	0.001703	115	1752724	Candidatus Pacebacteria;
Sargasso-2.out	Sargassum	0.001674	113	1817922	Candidatus Vogelbacteria;
Sargasso-2.out	Sargassum	0.001629	110	1752738	Candidatus Giovannonibacteria;
Sargasso-2.out	Sargassum	0.001481	100	1729712	Candidatus Fermentibacteria;
Sargasso-2.out	Sargassum	0.001437	97	1802339	Candidatus Tectomicrobia;
Sargasso-2.out	Sargassum	0.001437	97	1817808	Candidatus Margulisbacteria;
Sargasso-2.out	Sargassum	0.001407	95	1618330	Candidatus Berkelbacteria;
Sargasso-2.out	Sargassum	0.001377	93	1819803	Candidatus Desantisbacteria;
Sargasso-2.out	Sargassum	0.001348	91	1817807	Candidatus Lindowbacteria;
Sargasso-2.out	Sargassum	0.001274	86	1817809	Candidatus Raymondbacteria;
Sargasso-2.out	Sargassum	0.001274	86	1817907	Candidatus Kerfeldbacteria;
Sargasso-2.out	Sargassum	0.001185	80	67818	Candidatus Atribacteria;
Sargasso-2.out	Sargassum	0.001185	80	1817803	Candidatus Fischerbacteria;
Sargasso-2.out	Sargassum	0.001126	76	1752725	Candidatus Collierbacteria;
Sargasso-2.out	Sargassum	0.001111	75	1817903	Candidatus Buchananbacteria;
Sargasso-2.out	Sargassum	0.001096	74	74015	Candidatus Latescibacteria;
Sargasso-2.out	Sargassum	0.001096	74	1817800	Candidatus Edwardsbacteria;
Sargasso-2.out	Sargassum	0.001081	73	1752717	Candidatus Curtissbacteria;
Sargasso-2.out	Sargassum	0.001037	70	1817923	Candidatus Wildermuthbacteria;
Sargasso-2.out	Sargassum	0.000977	66	1817908	Candidatus Komeilibacteria;
Sargasso-2.out	Sargassum	0.000963	65	1817916	Candidatus Staskawiczbacteria;
Sargasso-2.out	Sargassum	0.000918	62	1752735	Candidatus Wolfebacteria;
Sargasso-2.out	Sargassum	0.000918	62	1817811	Candidatus Schekmanbacteria;
Sargasso-2.out	Sargassum	0.000874	59	1752730	Candidatus Amesbacteria;
Sargasso-2.out	Sargassum	0.000815	55	1817802	Candidatus Firestonebacteria;
Sargasso-2.out	Sargassum	0.0008	54	1817899	Candidatus Woykebacteria;
Sargasso-2.out	Sargassum	0.0008	54	2138240	Coprothermobacterota;
Sargasso-2.out	Sargassum	0.000755	51	1817798	Candidatus Delongbacteria;
Sargasso-2.out	Sargassum	0.000755	51	1817909	Candidatus Liptonbacteria;
Sargasso-2.out	Sargassum	0.000726	49	1817912	Candidatus Niyogibacteria;
Sargasso-2.out	Sargassum	0.000666	45	68297	Dictyoglomi;
Sargasso-2.out	Sargassum	0.000637	43	67820	Candidatus Microgenomates;
Sargasso-2.out	Sargassum	0.000607	41	1752739	Candidatus Jorgensenbacteria;
Sargasso-2.out	Sargassum	0.000592	40	1618340	candidate division CPR3;
Sargasso-2.out	Sargassum	0.000578	39	1752741	Candidatus Azambacteria;
Sargasso-2.out	Sargassum	0.000563	38	1817904	Candidatus Colwellbacteria;
Sargasso-2.out	Sargassum	0.000548	37	1817913	Candidatus Portnoybacteria;
Sargasso-2.out	Sargassum	0.000533	36	1752726	Candidatus Beckwithbacteria;
Sargasso-2.out	Sargassum	0.000489	33	1703755	candidate division WOR-3;
Sargasso-2.out	Sargassum	0.000474	32	1817812	Candidatus Wallbacteria;
Sargasso-2.out	Sargassum	0.000459	31	1817796	Candidatus Abawacabacteria;
Sargasso-2.out	Sargassum	0.000444	30	1618339	candidate division CPR2;
Sargasso-2.out	Sargassum	0.000444	30	1817915	Candidatus Spechtbacteria;
Sargasso-2.out	Sargassum	0.000429	29	1706441	Candidatus Thorarchaeota;
Sargasso-2.out	Sargassum	0.000429	29	1752721	Candidatus Shapirobacteria;
Sargasso-2.out	Sargassum	0.000415	28	1817905	Candidatus Harrisonbacteria;
Sargasso-2.out	Sargassum	0.000415	28	1817911	Candidatus Nealsonbacteria;
Sargasso-2.out	Sargassum	0.0004	27	1817804	Candidatus Fraserbacteria;
Sargasso-2.out	Sargassum	0.0004	27	1817926	Candidatus Wirthbacteria;
Sargasso-2.out	Sargassum	0.00037	25	1130266	Candidatus Hydrothermae;
Sargasso-2.out	Sargassum	0.00037	25	1817901	Candidatus Andersenbacteria;
Sargasso-2.out	Sargassum	0.00037	25	1817920	Candidatus Terrybacteria;
Sargasso-2.out	Sargassum	0.000355	24	1817900	Candidatus Chisholmbacteria;
Sargasso-2.out	Sargassum	0.000341	23	1801631	Candidatus Micrarchaeota;
Sargasso-2.out	Sargassum	0.000341	23	1817797	Candidatus Coatesbacteria;
Sargasso-2.out	Sargassum	0.000326	22	1817898	Candidatus Blackburnbacteria;
Sargasso-2.out	Sargassum	0.000311	21	67814	Caldiserica;
Sargasso-2.out	Sargassum	0.000311	21	1052197	Calescamantes;
Sargasso-2.out	Sargassum	0.000311	21	1817906	Candidatus Jacksonbacteria;
Sargasso-2.out	Sargassum	0.000252	17	1935021	Candidatus Geothermarchaeota;
Sargasso-2.out	Sargassum	0.000237	16	1752740	Candidatus Kuenenbacteria;
Sargasso-2.out	Sargassum	0.000237	16	1935019	Candidatus Hydrothermarchaeota;
Sargasso-2.out	Sargassum	0.000237	16	2582935	Candidatus Altiarchaeota;
Sargasso-2.out	Sargassum	0.000207	14	743725	Candidatus Diapherotrites;
Sargasso-2.out	Sargassum	0.000193	13	192989	Nanoarchaeota;
Sargasso-2.out	Sargassum	0.000193	13	1618338	candidate division CPR1;
Sargasso-2.out	Sargassum	0.000178	12	1915410	Candidatus Verstraetearchaeota;
Sargasso-2.out	Sargassum	0.000104	7	1817921	Candidatus Veblenbacteria;
Sargasso-2.out	Sargassum	0.000089	6	1936271	Candidatus Odinarchaeota;
Sargasso-2.out	Sargassum	0.000074	5	1817902	Candidatus Brennerbacteria;
Sargasso-2.out	Sargassum	0.000044	3	51967	Candidatus Korarchaeota;
Sargasso-2.out	Sargassum	1.169688	78978	10239	Viruses
Sargasso-2.out	Sargassum	0.517916	34970	NA	cannot be assigned to a (non-viral) phylum
Sargasso-3.out	Sargassum	19.40177			Gammaproteobacteria
Sargasso-3.out	Sargassum	34.478413			Alphaproteobacteria
Sargasso-3.out	Sargassum	3.970834	2695725	1224	Proteobacteria;
Sargasso-3.out	Sargassum	12.66073	589961	1117	Cyanobacteria;
Sargasso-3.out	Sargassum	10.718209	499444	976	Bacteroidetes;
Sargasso-3.out	Sargassum	5.873507	273692	203682	Planctomycetes;
Sargasso-3.out	Sargassum	3.524057	164213	201174	Actinobacteria;
Sargasso-3.out	Sargassum	1.593211	74240	74201	Verrucomicrobia;
Sargasso-3.out	Sargassum	1.46269	68158	1239	Firmicutes;
Sargasso-3.out	Sargassum	0.552903	25764	200795	Chloroflexi;
Sargasso-3.out	Sargassum	0.291838	13599	57723	Acidobacteria;
Sargasso-3.out	Sargassum	0.194452	9061	203691	Spirochaetes;
Sargasso-3.out	Sargassum	0.131852	6144	1297	Deinococcus-Thermus;
Sargasso-3.out	Sargassum	0.123976	5777	256845	Lentisphaerae;
Sargasso-3.out	Sargassum	0.105005	4893	28890	Euryarchaeota;
Sargasso-3.out	Sargassum	0.091614	4269	40117	Nitrospirae;
Sargasso-3.out	Sargassum	0.089296	4161	204428	Chlamydiae;
Sargasso-3.out	Sargassum	0.074102	3453	1936987	Balneolaeota;
Sargasso-3.out	Sargassum	0.066441	3096	1090	Chlorobi;
Sargasso-3.out	Sargassum	0.061055	2845	67812	Candidatus Omnitrophica;
Sargasso-3.out	Sargassum	0.059424	2769	95818	Candidatus Saccharibacteria;
Sargasso-3.out	Sargassum	0.053136	2476	1134404	Ignavibacteriae;
Sargasso-3.out	Sargassum	0.045968	2142	1752734	Candidatus Kaiserbacteria;
Sargasso-3.out	Sargassum	0.042534	1982	32066	Fusobacteria;
Sargasso-3.out	Sargassum	0.042234	1968	74152	Elusimicrobia;
Sargasso-3.out	Sargassum	0.039959	1862	142182	Gemmatimonadetes;
Sargasso-3.out	Sargassum	0.036676	1709	422282	candidate division WWE3;
Sargasso-3.out	Sargassum	0.035882	1672	67819	Armatimonadetes;
Sargasso-3.out	Sargassum	0.030989	1444	1752708	Candidatus Rokubacteria;
Sargasso-3.out	Sargassum	0.027083	1262	65842	Fibrobacteres;
Sargasso-3.out	Sargassum	0.025216	1175	1798710	Candidatus Melainabacteria;
Sargasso-3.out	Sargassum	0.024937	1162	62680	Candidatus Marinimicrobia;
Sargasso-3.out	Sargassum	0.024593	1146	221216	Candidatus Parcubacteria;
Sargasso-3.out	Sargassum	0.02219	1034	67817	Candidatus Aminicenantes;
Sargasso-3.out	Sargassum	0.02043	952	544448	Tenericutes;
Sargasso-3.out	Sargassum	0.020344	948	2283796	Candidatus Thermoplasmatota;
Sargasso-3.out	Sargassum	0.02028	945	265317	Candidatus Poribacteria;
Sargasso-3.out	Sargassum	0.019679	917	1619053	Candidatus Peregrinibacteria;
Sargasso-3.out	Sargassum	0.01852	863	1752722	Candidatus Woesebacteria;
Sargasso-3.out	Sargassum	0.017769	828	508458	Synergistetes;
Sargasso-3.out	Sargassum	0.016439	766	200918	Thermotogae;
Sargasso-3.out	Sargassum	0.01631	760	200930	Deferribacteres;
Sargasso-3.out	Sargassum	0.015881	740	200783	Aquificae;
Sargasso-3.out	Sargassum	0.014786	689	1293497	Nitrospinae;
Sargasso-3.out	Sargassum	0.013692	638	1752731	Candidatus Magasanikbacteria;
Sargasso-3.out	Sargassum	0.013434	626	640293	candidate division NC10;
Sargasso-3.out	Sargassum	0.013198	615	1752737	Candidatus Moranbacteria;
Sargasso-3.out	Sargassum	0.012726	593	134625	Kiritimatiellaeota;
Sargasso-3.out	Sargassum	0.01249	582	456828	Candidatus Cloacimonetes;
Sargasso-3.out	Sargassum	0.010451	487	1379697	candidate division Zixibacteria;
Sargasso-3.out	Sargassum	0.010129	472	1930617	Calditrichaeota;
Sargasso-3.out	Sargassum	0.010108	471	1752723	Candidatus Roizmanbacteria;
Sargasso-3.out	Sargassum	0.009936	463	200940	Thermodesulfobacteria;
Sargasso-3.out	Sargassum	0.009421	439	1752729	Candidatus Nomurabacteria;
Sargasso-3.out	Sargassum	0.009357	436	651137	Thaumarchaeota;
Sargasso-3.out	Sargassum	0.009142	426	28889	Crenarchaeota;
Sargasso-3.out	Sargassum	0.009142	426	200938	Chrysiogenetes;
Sargasso-3.out	Sargassum	0.009035	421	1752732	Candidatus Uhrbacteria;
Sargasso-3.out	Sargassum	0.00794	370	1817801	Candidatus Eisenbacteria;
Sargasso-3.out	Sargassum	0.00749	349	1752724	Candidatus Pacebacteria;
Sargasso-3.out	Sargassum	0.007468	348	1752720	Candidatus Gottesmanbacteria;
Sargasso-3.out	Sargassum	0.007404	345	142187	Candidatus Hydrogenedentes;
Sargasso-3.out	Sargassum	0.00691	322	1752728	Candidatus Falkowbacteria;
Sargasso-3.out	Sargassum	0.006867	320	1855361	Candidatus Kryptonia;
Sargasso-3.out	Sargassum	0.006417	299	1752716	Candidatus Dadabacteria;
Sargasso-3.out	Sargassum	0.005966	278	928852	Candidatus Bathyarchaeota;
Sargasso-3.out	Sargassum	0.005451	254	1752719	Candidatus Levybacteria;
Sargasso-3.out	Sargassum	0.005065	236	1817805	Candidatus Glassbacteria;
Sargasso-3.out	Sargassum	0.004764	222	1662329	Candidatus Kapabacteria;
Sargasso-3.out	Sargassum	0.00455	212	1817919	Candidatus Taylorbacteria;
Sargasso-3.out	Sargassum	0.004292	200	1802339	Candidatus Tectomicrobia;
Sargasso-3.out	Sargassum	0.004185	195	1752733	Candidatus Yanofskybacteria;
Sargasso-3.out	Sargassum	0.004185	195	1817907	Candidatus Kerfeldbacteria;
Sargasso-3.out	Sargassum	0.004035	188	1752718	Candidatus Daviesbacteria;
Sargasso-3.out	Sargassum	0.004035	188	1817917	Candidatus Sungbacteria;
Sargasso-3.out	Sargassum	0.004013	187	1817807	Candidatus Lindowbacteria;
Sargasso-3.out	Sargassum	0.003949	184	1817910	Candidatus Lloydbacteria;
Sargasso-3.out	Sargassum	0.003884	181	67818	Candidatus Atribacteria;
Sargasso-3.out	Sargassum	0.003863	180	67810	Candidatus Bipolaricaulota;
Sargasso-3.out	Sargassum	0.003863	180	1817799	Candidatus Doudnabacteria;
Sargasso-3.out	Sargassum	0.003798	177	1817925	Candidatus Zambryskibacteria;
Sargasso-3.out	Sargassum	0.003798	177	1819803	Candidatus Desantisbacteria;
Sargasso-3.out	Sargassum	0.003777	176	74015	Candidatus Latescibacteria;
Sargasso-3.out	Sargassum	0.003305	154	221235	Candidatus Absconditabacteria;
Sargasso-3.out	Sargassum	0.003198	149	1752738	Candidatus Giovannonibacteria;
Sargasso-3.out	Sargassum	0.003069	143	1752717	Candidatus Curtissbacteria;
Sargasso-3.out	Sargassum	0.00294	137	1817808	Candidatus Margulisbacteria;
Sargasso-3.out	Sargassum	0.002854	133	1817914	Candidatus Ryanbacteria;
Sargasso-3.out	Sargassum	0.00279	130	1817809	Candidatus Raymondbacteria;
Sargasso-3.out	Sargassum	0.002747	128	1729712	Candidatus Fermentibacteria;
Sargasso-3.out	Sargassum	0.002725	127	1817903	Candidatus Buchananbacteria;
Sargasso-3.out	Sargassum	0.002661	124	1817811	Candidatus Schekmanbacteria;
Sargasso-3.out	Sargassum	0.002575	120	1817810	Candidatus Riflebacteria;
Sargasso-3.out	Sargassum	0.002532	118	1752730	Candidatus Amesbacteria;
Sargasso-3.out	Sargassum	0.002425	113	1817803	Candidatus Fischerbacteria;
Sargasso-3.out	Sargassum	0.002425	113	1817924	Candidatus Yonathbacteria;
Sargasso-3.out	Sargassum	0.002318	108	1817899	Candidatus Woykebacteria;
Sargasso-3.out	Sargassum	0.002296	107	1752736	Candidatus Adlerbacteria;
Sargasso-3.out	Sargassum	0.002275	106	363464	Candidatus Gracilibacteria;
Sargasso-3.out	Sargassum	0.002189	102	1752726	Candidatus Beckwithbacteria;
Sargasso-3.out	Sargassum	0.002167	101	1618330	Candidatus Berkelbacteria;
Sargasso-3.out	Sargassum	0.002103	98	1817908	Candidatus Komeilibacteria;
Sargasso-3.out	Sargassum	0.002039	95	1752725	Candidatus Collierbacteria;
Sargasso-3.out	Sargassum	0.002039	95	1817800	Candidatus Edwardsbacteria;
Sargasso-3.out	Sargassum	0.002039	95	1817802	Candidatus Firestonebacteria;
Sargasso-3.out	Sargassum	0.002017	94	1752735	Candidatus Wolfebacteria;
Sargasso-3.out	Sargassum	0.001824	85	1752727	Candidatus Campbellbacteria;
Sargasso-3.out	Sargassum	0.00176	82	1817922	Candidatus Vogelbacteria;
Sargasso-3.out	Sargassum	0.001738	81	1817909	Candidatus Liptonbacteria;
Sargasso-3.out	Sargassum	0.001674	78	1817916	Candidatus Staskawiczbacteria;
Sargasso-3.out	Sargassum	0.001652	77	1817796	Candidatus Abawacabacteria;
Sargasso-3.out	Sargassum	0.001588	74	67820	Candidatus Microgenomates;
Sargasso-3.out	Sargassum	0.001567	73	68297	Dictyoglomi;
Sargasso-3.out	Sargassum	0.001545	72	2138240	Coprothermobacterota;
Sargasso-3.out	Sargassum	0.001524	71	1817900	Candidatus Chisholmbacteria;
Sargasso-3.out	Sargassum	0.001481	69	1752739	Candidatus Jorgensenbacteria;
Sargasso-3.out	Sargassum	0.001459	68	1817804	Candidatus Fraserbacteria;
Sargasso-3.out	Sargassum	0.001395	65	1817812	Candidatus Wallbacteria;
Sargasso-3.out	Sargassum	0.001373	64	1618340	candidate division CPR3;
Sargasso-3.out	Sargassum	0.001352	63	1817923	Candidatus Wildermuthbacteria;
Sargasso-3.out	Sargassum	0.001223	57	1618339	candidate division CPR2;
Sargasso-3.out	Sargassum	0.001223	57	1817797	Candidatus Coatesbacteria;
Sargasso-3.out	Sargassum	0.001223	57	1817913	Candidatus Portnoybacteria;
Sargasso-3.out	Sargassum	0.001202	56	1703755	candidate division WOR-3;
Sargasso-3.out	Sargassum	0.001202	56	1817915	Candidatus Spechtbacteria;
Sargasso-3.out	Sargassum	0.001159	54	67814	Caldiserica;
Sargasso-3.out	Sargassum	0.001137	53	1817898	Candidatus Blackburnbacteria;
Sargasso-3.out	Sargassum	0.001116	52	1817901	Candidatus Andersenbacteria;
Sargasso-3.out	Sargassum	0.001073	50	1752741	Candidatus Azambacteria;
Sargasso-3.out	Sargassum	0.00103	48	1817798	Candidatus Delongbacteria;
Sargasso-3.out	Sargassum	0.001009	47	1706441	Candidatus Thorarchaeota;
Sargasso-3.out	Sargassum	0.001009	47	1817911	Candidatus Nealsonbacteria;
Sargasso-3.out	Sargassum	0.000987	46	1752721	Candidatus Shapirobacteria;
Sargasso-3.out	Sargassum	0.000901	42	1817920	Candidatus Terrybacteria;
Sargasso-3.out	Sargassum	0.00088	41	1817905	Candidatus Harrisonbacteria;
Sargasso-3.out	Sargassum	0.000837	39	1801631	Candidatus Micrarchaeota;
Sargasso-3.out	Sargassum	0.000751	35	1130266	Candidatus Hydrothermae;
Sargasso-3.out	Sargassum	0.00073	34	1817926	Candidatus Wirthbacteria;
Sargasso-3.out	Sargassum	0.000708	33	1817906	Candidatus Jacksonbacteria;
Sargasso-3.out	Sargassum	0.000687	32	1052197	Calescamantes;
Sargasso-3.out	Sargassum	0.000665	31	1817904	Candidatus Colwellbacteria;
Sargasso-3.out	Sargassum	0.000644	30	1936271	Candidatus Odinarchaeota;
Sargasso-3.out	Sargassum	0.000579	27	1935019	Candidatus Hydrothermarchaeota;
Sargasso-3.out	Sargassum	0.000515	24	1915410	Candidatus Verstraetearchaeota;
Sargasso-3.out	Sargassum	0.000494	23	51967	Candidatus Korarchaeota;
Sargasso-3.out	Sargassum	0.000429	20	1752740	Candidatus Kuenenbacteria;
Sargasso-3.out	Sargassum	0.000343	16	192989	Nanoarchaeota;
Sargasso-3.out	Sargassum	0.000343	16	2582935	Candidatus Altiarchaeota;
Sargasso-3.out	Sargassum	0.000322	15	1618338	candidate division CPR1;
Sargasso-3.out	Sargassum	0.000322	15	1817912	Candidatus Niyogibacteria;
Sargasso-3.out	Sargassum	0.0003	14	743725	Candidatus Diapherotrites;
Sargasso-3.out	Sargassum	0.000279	13	1817902	Candidatus Brennerbacteria;
Sargasso-3.out	Sargassum	0.00015	7	1935021	Candidatus Geothermarchaeota;
Sargasso-3.out	Sargassum	0.000129	6	1817921	Candidatus Veblenbacteria;
Sargasso-3.out	Sargassum	2.436279	113525	10239	Viruses
Sargasso-3.out	Sargassum	1.021016	47577	NA	cannot be assigned to a (non-viral) phylum
Sargasso-4.out	Sargassum	19.11153			Gammaproteobacteria
Sargasso-4.out	Sargassum	44.756298			Alphaproteobacteria
Sargasso-4.out	Sargassum	3.745179	2300229	1224	Proteobacteria;
Sargasso-4.out	Sargassum	17.680069	601485	976	Bacteroidetes;
Sargasso-4.out	Sargassum	5.693095	193682	1117	Cyanobacteria;
Sargasso-4.out	Sargassum	1.511324	51416	203682	Planctomycetes;
Sargasso-4.out	Sargassum	1.464999	49840	201174	Actinobacteria;
Sargasso-4.out	Sargassum	1.397451	47542	74201	Verrucomicrobia;
Sargasso-4.out	Sargassum	0.996722	33909	1239	Firmicutes;
Sargasso-4.out	Sargassum	0.214253	7289	57723	Acidobacteria;
Sargasso-4.out	Sargassum	0.184683	6283	200795	Chloroflexi;
Sargasso-4.out	Sargassum	0.174894	5950	203691	Spirochaetes;
Sargasso-4.out	Sargassum	0.096324	3277	1936987	Balneolaeota;
Sargasso-4.out	Sargassum	0.086889	2956	1297	Deinococcus-Thermus;
Sargasso-4.out	Sargassum	0.080716	2746	256845	Lentisphaerae;
Sargasso-4.out	Sargassum	0.070487	2398	28890	Euryarchaeota;
Sargasso-4.out	Sargassum	0.067401	2293	1752734	Candidatus Kaiserbacteria;
Sargasso-4.out	Sargassum	0.060669	2064	204428	Chlamydiae;
Sargasso-4.out	Sargassum	0.059229	2015	40117	Nitrospirae;
Sargasso-4.out	Sargassum	0.047324	1610	1090	Chlorobi;
Sargasso-4.out	Sargassum	0.04606	1567	1134404	Ignavibacteriae;
Sargasso-4.out	Sargassum	0.044708	1521	67812	Candidatus Omnitrophica;
Sargasso-4.out	Sargassum	0.034861	1186	221216	Candidatus Parcubacteria;
Sargasso-4.out	Sargassum	0.030776	1047	74152	Elusimicrobia;
Sargasso-4.out	Sargassum	0.028277	962	32066	Fusobacteria;
Sargasso-4.out	Sargassum	0.02716	924	142182	Gemmatimonadetes;
Sargasso-4.out	Sargassum	0.020517	698	1752708	Candidatus Rokubacteria;
Sargasso-4.out	Sargassum	0.018224	620	67819	Armatimonadetes;
Sargasso-4.out	Sargassum	0.017313	589	1619053	Candidatus Peregrinibacteria;
Sargasso-4.out	Sargassum	0.016549	563	62680	Candidatus Marinimicrobia;
Sargasso-4.out	Sargassum	0.016343	556	1798710	Candidatus Melainabacteria;
Sargasso-4.out	Sargassum	0.015579	530	65842	Fibrobacteres;
Sargasso-4.out	Sargassum	0.01455	495	508458	Synergistetes;
Sargasso-4.out	Sargassum	0.014521	494	544448	Tenericutes;
Sargasso-4.out	Sargassum	0.014021	477	2283796	Candidatus Thermoplasmatota;
Sargasso-4.out	Sargassum	0.013374	455	67817	Candidatus Aminicenantes;
Sargasso-4.out	Sargassum	0.012639	430	200918	Thermotogae;
Sargasso-4.out	Sargassum	0.012522	426	200783	Aquificae;
Sargasso-4.out	Sargassum	0.012199	415	1752729	Candidatus Nomurabacteria;
Sargasso-4.out	Sargassum	0.011581	394	200930	Deferribacteres;
Sargasso-4.out	Sargassum	0.010699	364	95818	Candidatus Saccharibacteria;
Sargasso-4.out	Sargassum	0.010317	351	1752731	Candidatus Magasanikbacteria;
Sargasso-4.out	Sargassum	0.009818	334	1293497	Nitrospinae;
Sargasso-4.out	Sargassum	0.009406	320	265317	Candidatus Poribacteria;
Sargasso-4.out	Sargassum	0.008495	289	1930617	Calditrichaeota;
Sargasso-4.out	Sargassum	0.008054	274	640293	candidate division NC10;
Sargasso-4.out	Sargassum	0.007907	269	456828	Candidatus Cloacimonetes;
Sargasso-4.out	Sargassum	0.007731	263	1379697	candidate division Zixibacteria;
Sargasso-4.out	Sargassum	0.007672	261	200940	Thermodesulfobacteria;
Sargasso-4.out	Sargassum	0.007642	260	28889	Crenarchaeota;
Sargasso-4.out	Sargassum	0.006555	223	1752722	Candidatus Woesebacteria;
Sargasso-4.out	Sargassum	0.006349	216	651137	Thaumarchaeota;
Sargasso-4.out	Sargassum	0.006232	212	200938	Chrysiogenetes;
Sargasso-4.out	Sargassum	0.006232	212	1817919	Candidatus Taylorbacteria;
Sargasso-4.out	Sargassum	0.005967	203	134625	Kiritimatiellaeota;
Sargasso-4.out	Sargassum	0.005967	203	1662329	Candidatus Kapabacteria;
Sargasso-4.out	Sargassum	0.005702	194	1752716	Candidatus Dadabacteria;
Sargasso-4.out	Sargassum	0.005555	189	1752728	Candidatus Falkowbacteria;
Sargasso-4.out	Sargassum	0.005497	187	1855361	Candidatus Kryptonia;
Sargasso-4.out	Sargassum	0.004909	167	1752732	Candidatus Uhrbacteria;
Sargasso-4.out	Sargassum	0.004821	164	1752737	Candidatus Moranbacteria;
Sargasso-4.out	Sargassum	0.004556	155	1817925	Candidatus Zambryskibacteria;
Sargasso-4.out	Sargassum	0.004468	152	142187	Candidatus Hydrogenedentes;
Sargasso-4.out	Sargassum	0.004438	151	1817801	Candidatus Eisenbacteria;
Sargasso-4.out	Sargassum	0.003909	133	1752723	Candidatus Roizmanbacteria;
Sargasso-4.out	Sargassum	0.003762	128	363464	Candidatus Gracilibacteria;
Sargasso-4.out	Sargassum	0.003674	125	422282	candidate division WWE3;
Sargasso-4.out	Sargassum	0.003674	125	1752720	Candidatus Gottesmanbacteria;
Sargasso-4.out	Sargassum	0.003557	121	928852	Candidatus Bathyarchaeota;
Sargasso-4.out	Sargassum	0.003322	113	1752733	Candidatus Yanofskybacteria;
Sargasso-4.out	Sargassum	0.003233	110	1817807	Candidatus Lindowbacteria;
Sargasso-4.out	Sargassum	0.003145	107	1817808	Candidatus Margulisbacteria;
Sargasso-4.out	Sargassum	0.003116	106	1817910	Candidatus Lloydbacteria;
Sargasso-4.out	Sargassum	0.002734	93	1817799	Candidatus Doudnabacteria;
Sargasso-4.out	Sargassum	0.002616	89	1817922	Candidatus Vogelbacteria;
Sargasso-4.out	Sargassum	0.002616	89	1817924	Candidatus Yonathbacteria;
Sargasso-4.out	Sargassum	0.002616	89	1819803	Candidatus Desantisbacteria;
Sargasso-4.out	Sargassum	0.002587	88	67810	Candidatus Bipolaricaulota;
Sargasso-4.out	Sargassum	0.002587	88	1752736	Candidatus Adlerbacteria;
Sargasso-4.out	Sargassum	0.002528	86	1802339	Candidatus Tectomicrobia;
Sargasso-4.out	Sargassum	0.002469	84	1752735	Candidatus Wolfebacteria;
Sargasso-4.out	Sargassum	0.00244	83	1752719	Candidatus Levybacteria;
Sargasso-4.out	Sargassum	0.002352	80	74015	Candidatus Latescibacteria;
Sargasso-4.out	Sargassum	0.002352	80	1752727	Candidatus Campbellbacteria;
Sargasso-4.out	Sargassum	0.002322	79	67818	Candidatus Atribacteria;
Sargasso-4.out	Sargassum	0.002234	76	221235	Candidatus Absconditabacteria;
Sargasso-4.out	Sargassum	0.002175	74	1752738	Candidatus Giovannonibacteria;
Sargasso-4.out	Sargassum	0.002146	73	1729712	Candidatus Fermentibacteria;
Sargasso-4.out	Sargassum	0.002087	71	1752718	Candidatus Daviesbacteria;
Sargasso-4.out	Sargassum	0.001999	68	1817810	Candidatus Riflebacteria;
Sargasso-4.out	Sargassum	0.001969	67	1752724	Candidatus Pacebacteria;
Sargasso-4.out	Sargassum	0.001911	65	1817805	Candidatus Glassbacteria;
Sargasso-4.out	Sargassum	0.001911	65	1817907	Candidatus Kerfeldbacteria;
Sargasso-4.out	Sargassum	0.001881	64	1817803	Candidatus Fischerbacteria;
Sargasso-4.out	Sargassum	0.001852	63	1817914	Candidatus Ryanbacteria;
Sargasso-4.out	Sargassum	0.001675	57	1817800	Candidatus Edwardsbacteria;
Sargasso-4.out	Sargassum	0.001675	57	1817917	Candidatus Sungbacteria;
Sargasso-4.out	Sargassum	0.001528	52	1817916	Candidatus Staskawiczbacteria;
Sargasso-4.out	Sargassum	0.00147	50	1618330	Candidatus Berkelbacteria;
Sargasso-4.out	Sargassum	0.001382	47	67820	Candidatus Microgenomates;
Sargasso-4.out	Sargassum	0.001382	47	1618339	candidate division CPR2;
Sargasso-4.out	Sargassum	0.001382	47	1752717	Candidatus Curtissbacteria;
Sargasso-4.out	Sargassum	0.001382	47	1817802	Candidatus Firestonebacteria;
Sargasso-4.out	Sargassum	0.001382	47	1817809	Candidatus Raymondbacteria;
Sargasso-4.out	Sargassum	0.001352	46	68297	Dictyoglomi;
Sargasso-4.out	Sargassum	0.001352	46	1752730	Candidatus Amesbacteria;
Sargasso-4.out	Sargassum	0.001264	43	1817798	Candidatus Delongbacteria;
Sargasso-4.out	Sargassum	0.001264	43	1817899	Candidatus Woykebacteria;
Sargasso-4.out	Sargassum	0.001176	40	1817903	Candidatus Buchananbacteria;
Sargasso-4.out	Sargassum	0.001117	38	1752739	Candidatus Jorgensenbacteria;
Sargasso-4.out	Sargassum	0.001088	37	1817926	Candidatus Wirthbacteria;
Sargasso-4.out	Sargassum	0.001058	36	1817811	Candidatus Schekmanbacteria;
Sargasso-4.out	Sargassum	0.001058	36	1817908	Candidatus Komeilibacteria;
Sargasso-4.out	Sargassum	0.001058	36	1817923	Candidatus Wildermuthbacteria;
Sargasso-4.out	Sargassum	0.00097	33	1618340	candidate division CPR3;
Sargasso-4.out	Sargassum	0.00097	33	1817909	Candidatus Liptonbacteria;
Sargasso-4.out	Sargassum	0.000941	32	1817920	Candidatus Terrybacteria;
Sargasso-4.out	Sargassum	0.000911	31	1752725	Candidatus Collierbacteria;
Sargasso-4.out	Sargassum	0.000882	30	67814	Caldiserica;
Sargasso-4.out	Sargassum	0.000852	29	1052197	Calescamantes;
Sargasso-4.out	Sargassum	0.000852	29	1817812	Candidatus Wallbacteria;
Sargasso-4.out	Sargassum	0.000764	26	1817804	Candidatus Fraserbacteria;
Sargasso-4.out	Sargassum	0.000764	26	1817915	Candidatus Spechtbacteria;
Sargasso-4.out	Sargassum	0.000735	25	1752726	Candidatus Beckwithbacteria;
Sargasso-4.out	Sargassum	0.000735	25	1817905	Candidatus Harrisonbacteria;
Sargasso-4.out	Sargassum	0.000676	23	1703755	candidate division WOR-3;
Sargasso-4.out	Sargassum	0.000676	23	1752741	Candidatus Azambacteria;
Sargasso-4.out	Sargassum	0.000647	22	1706441	Candidatus Thorarchaeota;
Sargasso-4.out	Sargassum	0.000617	21	1936271	Candidatus Odinarchaeota;
Sargasso-4.out	Sargassum	0.000558	19	2138240	Coprothermobacterota;
Sargasso-4.out	Sargassum	0.000529	18	1817898	Candidatus Blackburnbacteria;
Sargasso-4.out	Sargassum	0.000529	18	1817904	Candidatus Colwellbacteria;
Sargasso-4.out	Sargassum	0.000529	18	1817912	Candidatus Niyogibacteria;
Sargasso-4.out	Sargassum	0.0005	17	192989	Nanoarchaeota;
Sargasso-4.out	Sargassum	0.0005	17	743725	Candidatus Diapherotrites;
Sargasso-4.out	Sargassum	0.0005	17	1130266	Candidatus Hydrothermae;
Sargasso-4.out	Sargassum	0.00047	16	1801631	Candidatus Micrarchaeota;
Sargasso-4.out	Sargassum	0.00047	16	1817911	Candidatus Nealsonbacteria;
Sargasso-4.out	Sargassum	0.000441	15	1752740	Candidatus Kuenenbacteria;
Sargasso-4.out	Sargassum	0.000441	15	1935019	Candidatus Hydrothermarchaeota;
Sargasso-4.out	Sargassum	0.000412	14	1817797	Candidatus Coatesbacteria;
Sargasso-4.out	Sargassum	0.000412	14	1817913	Candidatus Portnoybacteria;
Sargasso-4.out	Sargassum	0.000412	14	1915410	Candidatus Verstraetearchaeota;
Sargasso-4.out	Sargassum	0.000382	13	1752721	Candidatus Shapirobacteria;
Sargasso-4.out	Sargassum	0.000353	12	1817796	Candidatus Abawacabacteria;
Sargasso-4.out	Sargassum	0.000353	12	1817900	Candidatus Chisholmbacteria;
Sargasso-4.out	Sargassum	0.000294	10	1817901	Candidatus Andersenbacteria;
Sargasso-4.out	Sargassum	0.000294	10	2582935	Candidatus Altiarchaeota;
Sargasso-4.out	Sargassum	0.000206	7	1817906	Candidatus Jacksonbacteria;
Sargasso-4.out	Sargassum	0.000206	7	1935021	Candidatus Geothermarchaeota;
Sargasso-4.out	Sargassum	0.000176	6	1817902	Candidatus Brennerbacteria;
Sargasso-4.out	Sargassum	0.000176	6	1817921	Candidatus Veblenbacteria;
Sargasso-4.out	Sargassum	0.000088	3	51967	Candidatus Korarchaeota;
Sargasso-4.out	Sargassum	0.95416	32461	10239	Viruses
Sargasso-4.out	Sargassum	0.831498	28288	NA	cannot be assigned to a (non-viral) phylum
Sargasso-6.out	Sargassum	35.710056			Gammaproteobacteria
Sargasso-6.out	Sargassum	25.552776			Alphaproteobacteria
Sargasso-6.out	Sargassum	4.201981	4229336	1224	Proteobacteria;
Sargasso-6.out	Sargassum	20.8006	1343817	976	Bacteroidetes;
Sargasso-6.out	Sargassum	2.994379	193451	1117	Cyanobacteria;
Sargasso-6.out	Sargassum	1.888655	122016	74201	Verrucomicrobia;
Sargasso-6.out	Sargassum	1.734827	112078	203682	Planctomycetes;
Sargasso-6.out	Sargassum	1.299843	83976	201174	Actinobacteria;
Sargasso-6.out	Sargassum	1.0385	67092	1239	Firmicutes;
Sargasso-6.out	Sargassum	0.296356	19146	1936987	Balneolaeota;
Sargasso-6.out	Sargassum	0.252427	16308	57723	Acidobacteria;
Sargasso-6.out	Sargassum	0.207229	13388	200795	Chloroflexi;
Sargasso-6.out	Sargassum	0.136492	8818	256845	Lentisphaerae;
Sargasso-6.out	Sargassum	0.127901	8263	203691	Spirochaetes;
Sargasso-6.out	Sargassum	0.117948	7620	1297	Deinococcus-Thermus;
Sargasso-6.out	Sargassum	0.098538	6366	1752734	Candidatus Kaiserbacteria;
Sargasso-6.out	Sargassum	0.079189	5116	204428	Chlamydiae;
Sargasso-6.out	Sargassum	0.077734	5022	28890	Euryarchaeota;
Sargasso-6.out	Sargassum	0.072471	4682	1134404	Ignavibacteriae;
Sargasso-6.out	Sargassum	0.070614	4562	40117	Nitrospirae;
Sargasso-6.out	Sargassum	0.057658	3725	1090	Chlorobi;
Sargasso-6.out	Sargassum	0.050027	3232	67812	Candidatus Omnitrophica;
Sargasso-6.out	Sargassum	0.047566	3073	221216	Candidatus Parcubacteria;
Sargasso-6.out	Sargassum	0.044455	2872	142182	Gemmatimonadetes;
Sargasso-6.out	Sargassum	0.037412	2417	74152	Elusimicrobia;
Sargasso-6.out	Sargassum	0.027986	1808	1619053	Candidatus Peregrinibacteria;
Sargasso-6.out	Sargassum	0.027335	1766	1798710	Candidatus Melainabacteria;
Sargasso-6.out	Sargassum	0.027274	1762	62680	Candidatus Marinimicrobia;
Sargasso-6.out	Sargassum	0.026592	1718	544448	Tenericutes;
Sargasso-6.out	Sargassum	0.02424	1566	95818	Candidatus Saccharibacteria;
Sargasso-6.out	Sargassum	0.021562	1393	67817	Candidatus Aminicenantes;
Sargasso-6.out	Sargassum	0.021515	1390	32066	Fusobacteria;
Sargasso-6.out	Sargassum	0.020695	1337	1752729	Candidatus Nomurabacteria;
Sargasso-6.out	Sargassum	0.020587	1330	1752708	Candidatus Rokubacteria;
Sargasso-6.out	Sargassum	0.020184	1304	67819	Armatimonadetes;
Sargasso-6.out	Sargassum	0.018497	1195	2283796	Candidatus Thermoplasmatota;
Sargasso-6.out	Sargassum	0.016794	1085	65842	Fibrobacteres;
Sargasso-6.out	Sargassum	0.016609	1073	200783	Aquificae;
Sargasso-6.out	Sargassum	0.015664	1012	508458	Synergistetes;
Sargasso-6.out	Sargassum	0.015401	995	200930	Deferribacteres;
Sargasso-6.out	Sargassum	0.013993	904	200918	Thermotogae;
Sargasso-6.out	Sargassum	0.013823	893	1662329	Candidatus Kapabacteria;
Sargasso-6.out	Sargassum	0.013281	858	134625	Kiritimatiellaeota;
Sargasso-6.out	Sargassum	0.01311	847	1752731	Candidatus Magasanikbacteria;
Sargasso-6.out	Sargassum	0.012553	811	1293497	Nitrospinae;
Sargasso-6.out	Sargassum	0.011702	756	1379697	candidate division Zixibacteria;
Sargasso-6.out	Sargassum	0.011671	754	1930617	Calditrichaeota;
Sargasso-6.out	Sargassum	0.011547	746	265317	Candidatus Poribacteria;
Sargasso-6.out	Sargassum	0.010665	689	651137	Thaumarchaeota;
Sargasso-6.out	Sargassum	0.010587	684	456828	Candidatus Cloacimonetes;
Sargasso-6.out	Sargassum	0.00986	637	1752716	Candidatus Dadabacteria;
Sargasso-6.out	Sargassum	0.009844	636	200940	Thermodesulfobacteria;
Sargasso-6.out	Sargassum	0.009566	618	640293	candidate division NC10;
Sargasso-6.out	Sargassum	0.008993	581	1817919	Candidatus Taylorbacteria;
Sargasso-6.out	Sargassum	0.00842	544	1752722	Candidatus Woesebacteria;
Sargasso-6.out	Sargassum	0.007801	504	1752732	Candidatus Uhrbacteria;
Sargasso-6.out	Sargassum	0.007631	493	1752737	Candidatus Moranbacteria;
Sargasso-6.out	Sargassum	0.007476	483	422282	candidate division WWE3;
Sargasso-6.out	Sargassum	0.007213	466	200938	Chrysiogenetes;
Sargasso-6.out	Sargassum	0.006548	423	1855361	Candidatus Kryptonia;
Sargasso-6.out	Sargassum	0.006315	408	1817925	Candidatus Zambryskibacteria;
Sargasso-6.out	Sargassum	0.006176	399	1752728	Candidatus Falkowbacteria;
Sargasso-6.out	Sargassum	0.006068	392	928852	Candidatus Bathyarchaeota;
Sargasso-6.out	Sargassum	0.005928	383	1752723	Candidatus Roizmanbacteria;
Sargasso-6.out	Sargassum	0.005557	359	1817801	Candidatus Eisenbacteria;
Sargasso-6.out	Sargassum	0.005464	353	142187	Candidatus Hydrogenedentes;
Sargasso-6.out	Sargassum	0.005433	351	1817910	Candidatus Lloydbacteria;
Sargasso-6.out	Sargassum	0.005418	350	1752733	Candidatus Yanofskybacteria;
Sargasso-6.out	Sargassum	0.00534	345	28889	Crenarchaeota;
Sargasso-6.out	Sargassum	0.005093	329	363464	Candidatus Gracilibacteria;
Sargasso-6.out	Sargassum	0.004814	311	221235	Candidatus Absconditabacteria;
Sargasso-6.out	Sargassum	0.004814	311	1752727	Candidatus Campbellbacteria;
Sargasso-6.out	Sargassum	0.004613	298	1752720	Candidatus Gottesmanbacteria;
Sargasso-6.out	Sargassum	0.004458	288	1817810	Candidatus Riflebacteria;
Sargasso-6.out	Sargassum	0.004102	265	1752736	Candidatus Adlerbacteria;
Sargasso-6.out	Sargassum	0.004086	264	1817924	Candidatus Yonathbacteria;
Sargasso-6.out	Sargassum	0.003839	248	1802339	Candidatus Tectomicrobia;
Sargasso-6.out	Sargassum	0.003746	242	1817808	Candidatus Margulisbacteria;
Sargasso-6.out	Sargassum	0.003715	240	1817807	Candidatus Lindowbacteria;
Sargasso-6.out	Sargassum	0.003715	240	1817922	Candidatus Vogelbacteria;
Sargasso-6.out	Sargassum	0.003545	229	1817805	Candidatus Glassbacteria;
Sargasso-6.out	Sargassum	0.003498	226	1752738	Candidatus Giovannonibacteria;
Sargasso-6.out	Sargassum	0.003483	225	67810	Candidatus Bipolaricaulota;
Sargasso-6.out	Sargassum	0.003467	224	1817799	Candidatus Doudnabacteria;
Sargasso-6.out	Sargassum	0.003312	214	1752719	Candidatus Levybacteria;
Sargasso-6.out	Sargassum	0.003173	205	74015	Candidatus Latescibacteria;
Sargasso-6.out	Sargassum	0.003034	196	1752718	Candidatus Daviesbacteria;
Sargasso-6.out	Sargassum	0.002879	186	1817917	Candidatus Sungbacteria;
Sargasso-6.out	Sargassum	0.002833	183	1819803	Candidatus Desantisbacteria;
Sargasso-6.out	Sargassum	0.002786	180	1817914	Candidatus Ryanbacteria;
Sargasso-6.out	Sargassum	0.00274	177	1817803	Candidatus Fischerbacteria;
Sargasso-6.out	Sargassum	0.002709	175	67818	Candidatus Atribacteria;
Sargasso-6.out	Sargassum	0.002693	174	1729712	Candidatus Fermentibacteria;
Sargasso-6.out	Sargassum	0.002523	163	1817809	Candidatus Raymondbacteria;
Sargasso-6.out	Sargassum	0.002399	155	1817811	Candidatus Schekmanbacteria;
Sargasso-6.out	Sargassum	0.002198	142	1752735	Candidatus Wolfebacteria;
Sargasso-6.out	Sargassum	0.002198	142	1817800	Candidatus Edwardsbacteria;
Sargasso-6.out	Sargassum	0.002183	141	1752724	Candidatus Pacebacteria;
Sargasso-6.out	Sargassum	0.002152	139	1618330	Candidatus Berkelbacteria;
Sargasso-6.out	Sargassum	0.002152	139	1817903	Candidatus Buchananbacteria;
Sargasso-6.out	Sargassum	0.00209	135	1817907	Candidatus Kerfeldbacteria;
Sargasso-6.out	Sargassum	0.002043	132	1817916	Candidatus Staskawiczbacteria;
Sargasso-6.out	Sargassum	0.001935	125	1817802	Candidatus Firestonebacteria;
Sargasso-6.out	Sargassum	0.001826	118	1817923	Candidatus Wildermuthbacteria;
Sargasso-6.out	Sargassum	0.001718	111	68297	Dictyoglomi;
Sargasso-6.out	Sargassum	0.001641	106	1706441	Candidatus Thorarchaeota;
Sargasso-6.out	Sargassum	0.001594	103	1817798	Candidatus Delongbacteria;
Sargasso-6.out	Sargassum	0.001517	98	1752717	Candidatus Curtissbacteria;
Sargasso-6.out	Sargassum	0.001486	96	1752739	Candidatus Jorgensenbacteria;
Sargasso-6.out	Sargassum	0.001486	96	1817899	Candidatus Woykebacteria;
Sargasso-6.out	Sargassum	0.00147	95	1703755	candidate division WOR-3;
Sargasso-6.out	Sargassum	0.001455	94	1817908	Candidatus Komeilibacteria;
Sargasso-6.out	Sargassum	0.00144	93	1817909	Candidatus Liptonbacteria;
Sargasso-6.out	Sargassum	0.001347	87	1752730	Candidatus Amesbacteria;
Sargasso-6.out	Sargassum	0.001347	87	1817812	Candidatus Wallbacteria;
Sargasso-6.out	Sargassum	0.001176	76	1817905	Candidatus Harrisonbacteria;
Sargasso-6.out	Sargassum	0.001161	75	1752725	Candidatus Collierbacteria;
Sargasso-6.out	Sargassum	0.001145	74	1752741	Candidatus Azambacteria;
Sargasso-6.out	Sargassum	0.00113	73	67820	Candidatus Microgenomates;
Sargasso-6.out	Sargassum	0.001114	72	1752726	Candidatus Beckwithbacteria;
Sargasso-6.out	Sargassum	0.001114	72	1817804	Candidatus Fraserbacteria;
Sargasso-6.out	Sargassum	0.001099	71	1618340	candidate division CPR3;
Sargasso-6.out	Sargassum	0.001068	69	1817915	Candidatus Spechtbacteria;
Sargasso-6.out	Sargassum	0.00096	62	1817913	Candidatus Portnoybacteria;
Sargasso-6.out	Sargassum	0.000929	60	1130266	Candidatus Hydrothermae;
Sargasso-6.out	Sargassum	0.000929	60	1817898	Candidatus Blackburnbacteria;
Sargasso-6.out	Sargassum	0.000913	59	1817796	Candidatus Abawacabacteria;
Sargasso-6.out	Sargassum	0.000851	55	1618339	candidate division CPR2;
Sargasso-6.out	Sargassum	0.000836	54	1052197	Calescamantes;
Sargasso-6.out	Sargassum	0.000789	51	2138240	Coprothermobacterota;
Sargasso-6.out	Sargassum	0.000774	50	1817904	Candidatus Colwellbacteria;
Sargasso-6.out	Sargassum	0.000743	48	1817797	Candidatus Coatesbacteria;
Sargasso-6.out	Sargassum	0.000743	48	1817911	Candidatus Nealsonbacteria;
Sargasso-6.out	Sargassum	0.000743	48	1817920	Candidatus Terrybacteria;
Sargasso-6.out	Sargassum	0.000728	47	1752721	Candidatus Shapirobacteria;
Sargasso-6.out	Sargassum	0.000728	47	1817926	Candidatus Wirthbacteria;
Sargasso-6.out	Sargassum	0.000712	46	67814	Caldiserica;
Sargasso-6.out	Sargassum	0.000712	46	1817912	Candidatus Niyogibacteria;
Sargasso-6.out	Sargassum	0.000697	45	1752740	Candidatus Kuenenbacteria;
Sargasso-6.out	Sargassum	0.000697	45	1817901	Candidatus Andersenbacteria;
Sargasso-6.out	Sargassum	0.000542	35	192989	Nanoarchaeota;
Sargasso-6.out	Sargassum	0.000542	35	2582935	Candidatus Altiarchaeota;
Sargasso-6.out	Sargassum	0.000526	34	1817906	Candidatus Jacksonbacteria;
Sargasso-6.out	Sargassum	0.000511	33	1801631	Candidatus Micrarchaeota;
Sargasso-6.out	Sargassum	0.000464	30	1935019	Candidatus Hydrothermarchaeota;
Sargasso-6.out	Sargassum	0.000449	29	743725	Candidatus Diapherotrites;
Sargasso-6.out	Sargassum	0.000402	26	1817900	Candidatus Chisholmbacteria;
Sargasso-6.out	Sargassum	0.00031	20	1817921	Candidatus Veblenbacteria;
Sargasso-6.out	Sargassum	0.000248	16	1817902	Candidatus Brennerbacteria;
Sargasso-6.out	Sargassum	0.000248	16	1915410	Candidatus Verstraetearchaeota;
Sargasso-6.out	Sargassum	0.000232	15	1935021	Candidatus Geothermarchaeota;
Sargasso-6.out	Sargassum	0.000217	14	1936271	Candidatus Odinarchaeota;
Sargasso-6.out	Sargassum	0.000186	12	1618338	candidate division CPR1;
Sargasso-6.out	Sargassum	0.000139	9	51967	Candidatus Korarchaeota;
Sargasso-6.out	Sargassum	1.417853	91600	10239	Viruses
Sargasso-6.out	Sargassum	0.85274	55091	NA	cannot be assigned to a (non-viral) phylum
Seawater-Sterivex-1.out	Seawater	58.301945			Alphaproteobacteria
Seawater-Sterivex-1.out	Seawater	18.762606			Gammaproteobacteria
Seawater-Sterivex-1.out	Seawater	1.854204	6458864	1224	Proteobacteria;
Seawater-Sterivex-1.out	Seawater	17.569378	1437912	976	Bacteroidetes;
Seawater-Sterivex-1.out	Seawater	0.489712	40079	1239	Firmicutes;
Seawater-Sterivex-1.out	Seawater	0.455158	37251	201174	Actinobacteria;
Seawater-Sterivex-1.out	Seawater	0.347682	28455	74201	Verrucomicrobia;
Seawater-Sterivex-1.out	Seawater	0.339508	27786	203682	Planctomycetes;
Seawater-Sterivex-1.out	Seawater	0.300323	24579	1117	Cyanobacteria;
Seawater-Sterivex-1.out	Seawater	0.077564	6348	57723	Acidobacteria;
Seawater-Sterivex-1.out	Seawater	0.065089	5327	2283796	Candidatus Thermoplasmatota;
Seawater-Sterivex-1.out	Seawater	0.060214	4928	203691	Spirochaetes;
Seawater-Sterivex-1.out	Seawater	0.056255	4604	1752734	Candidatus Kaiserbacteria;
Seawater-Sterivex-1.out	Seawater	0.05612	4593	1936987	Balneolaeota;
Seawater-Sterivex-1.out	Seawater	0.041556	3401	1134404	Ignavibacteriae;
Seawater-Sterivex-1.out	Seawater	0.04147	3394	200795	Chloroflexi;
Seawater-Sterivex-1.out	Seawater	0.03541	2898	28890	Euryarchaeota;
Seawater-Sterivex-1.out	Seawater	0.031488	2577	1619053	Candidatus Peregrinibacteria;
Seawater-Sterivex-1.out	Seawater	0.030302	2480	1297	Deinococcus-Thermus;
Seawater-Sterivex-1.out	Seawater	0.028408	2325	67812	Candidatus Omnitrophica;
Seawater-Sterivex-1.out	Seawater	0.026979	2208	1090	Chlorobi;
Seawater-Sterivex-1.out	Seawater	0.026661	2182	221216	Candidatus Parcubacteria;
Seawater-Sterivex-1.out	Seawater	0.025256	2067	256845	Lentisphaerae;
Seawater-Sterivex-1.out	Seawater	0.02412	1974	544448	Tenericutes;
Seawater-Sterivex-1.out	Seawater	0.020442	1673	40117	Nitrospirae;
Seawater-Sterivex-1.out	Seawater	0.018572	1520	95818	Candidatus Saccharibacteria;
Seawater-Sterivex-1.out	Seawater	0.017644	1444	74152	Elusimicrobia;
Seawater-Sterivex-1.out	Seawater	0.017558	1437	142182	Gemmatimonadetes;
Seawater-Sterivex-1.out	Seawater	0.016251	1330	1752731	Candidatus Magasanikbacteria;
Seawater-Sterivex-1.out	Seawater	0.014467	1184	62680	Candidatus Marinimicrobia;
Seawater-Sterivex-1.out	Seawater	0.013025	1066	1752729	Candidatus Nomurabacteria;
Seawater-Sterivex-1.out	Seawater	0.011095	908	204428	Chlamydiae;
Seawater-Sterivex-1.out	Seawater	0.009775	800	32066	Fusobacteria;
Seawater-Sterivex-1.out	Seawater	0.009518	779	67817	Candidatus Aminicenantes;
Seawater-Sterivex-1.out	Seawater	0.00936	766	651137	Thaumarchaeota;
Seawater-Sterivex-1.out	Seawater	0.008749	716	65842	Fibrobacteres;
Seawater-Sterivex-1.out	Seawater	0.008419	689	1752728	Candidatus Falkowbacteria;
Seawater-Sterivex-1.out	Seawater	0.007649	626	1752737	Candidatus Moranbacteria;
Seawater-Sterivex-1.out	Seawater	0.006977	571	200918	Thermotogae;
Seawater-Sterivex-1.out	Seawater	0.006769	554	200783	Aquificae;
Seawater-Sterivex-1.out	Seawater	0.006623	542	1752732	Candidatus Uhrbacteria;
Seawater-Sterivex-1.out	Seawater	0.006623	542	1817919	Candidatus Taylorbacteria;
Seawater-Sterivex-1.out	Seawater	0.006525	534	200930	Deferribacteres;
Seawater-Sterivex-1.out	Seawater	0.006378	522	508458	Synergistetes;
Seawater-Sterivex-1.out	Seawater	0.00628	514	1752722	Candidatus Woesebacteria;
Seawater-Sterivex-1.out	Seawater	0.005963	488	67819	Armatimonadetes;
Seawater-Sterivex-1.out	Seawater	0.005731	469	1752719	Candidatus Levybacteria;
Seawater-Sterivex-1.out	Seawater	0.005645	462	456828	Candidatus Cloacimonetes;
Seawater-Sterivex-1.out	Seawater	0.005572	456	1293497	Nitrospinae;
Seawater-Sterivex-1.out	Seawater	0.005254	430	1817925	Candidatus Zambryskibacteria;
Seawater-Sterivex-1.out	Seawater	0.0049	401	1817924	Candidatus Yonathbacteria;
Seawater-Sterivex-1.out	Seawater	0.004716	386	1379697	candidate division Zixibacteria;
Seawater-Sterivex-1.out	Seawater	0.004655	381	1752708	Candidatus Rokubacteria;
Seawater-Sterivex-1.out	Seawater	0.004619	378	1930617	Calditrichaeota;
Seawater-Sterivex-1.out	Seawater	0.004387	359	1817910	Candidatus Lloydbacteria;
Seawater-Sterivex-1.out	Seawater	0.003543	290	1798710	Candidatus Melainabacteria;
Seawater-Sterivex-1.out	Seawater	0.003421	280	1855361	Candidatus Kryptonia;
Seawater-Sterivex-1.out	Seawater	0.003397	278	1752727	Candidatus Campbellbacteria;
Seawater-Sterivex-1.out	Seawater	0.003323	272	200938	Chrysiogenetes;
Seawater-Sterivex-1.out	Seawater	0.003287	269	200940	Thermodesulfobacteria;
Seawater-Sterivex-1.out	Seawater	0.00325	266	1752736	Candidatus Adlerbacteria;
Seawater-Sterivex-1.out	Seawater	0.003042	249	1752723	Candidatus Roizmanbacteria;
Seawater-Sterivex-1.out	Seawater	0.003006	246	1752733	Candidatus Yanofskybacteria;
Seawater-Sterivex-1.out	Seawater	0.002884	236	422282	candidate division WWE3;
Seawater-Sterivex-1.out	Seawater	0.002737	224	640293	candidate division NC10;
Seawater-Sterivex-1.out	Seawater	0.002725	223	1817922	Candidatus Vogelbacteria;
Seawater-Sterivex-1.out	Seawater	0.002615	214	1752724	Candidatus Pacebacteria;
Seawater-Sterivex-1.out	Seawater	0.00248	203	265317	Candidatus Poribacteria;
Seawater-Sterivex-1.out	Seawater	0.002407	197	134625	Kiritimatiellaeota;
Seawater-Sterivex-1.out	Seawater	0.002334	191	1817907	Candidatus Kerfeldbacteria;
Seawater-Sterivex-1.out	Seawater	0.002138	175	1662329	Candidatus Kapabacteria;
Seawater-Sterivex-1.out	Seawater	0.002065	169	1752720	Candidatus Gottesmanbacteria;
Seawater-Sterivex-1.out	Seawater	0.002065	169	1817917	Candidatus Sungbacteria;
Seawater-Sterivex-1.out	Seawater	0.001992	163	1817914	Candidatus Ryanbacteria;
Seawater-Sterivex-1.out	Seawater	0.001979	162	28889	Crenarchaeota;
Seawater-Sterivex-1.out	Seawater	0.001967	161	1817798	Candidatus Delongbacteria;
Seawater-Sterivex-1.out	Seawater	0.001882	154	1752738	Candidatus Giovannonibacteria;
Seawater-Sterivex-1.out	Seawater	0.001796	147	1752716	Candidatus Dadabacteria;
Seawater-Sterivex-1.out	Seawater	0.001784	146	1817903	Candidatus Buchananbacteria;
Seawater-Sterivex-1.out	Seawater	0.001686	138	1729712	Candidatus Fermentibacteria;
Seawater-Sterivex-1.out	Seawater	0.001662	136	363464	Candidatus Gracilibacteria;
Seawater-Sterivex-1.out	Seawater	0.00165	135	1817799	Candidatus Doudnabacteria;
Seawater-Sterivex-1.out	Seawater	0.001601	131	1752718	Candidatus Daviesbacteria;
Seawater-Sterivex-1.out	Seawater	0.001576	129	1817916	Candidatus Staskawiczbacteria;
Seawater-Sterivex-1.out	Seawater	0.001454	119	1817908	Candidatus Komeilibacteria;
Seawater-Sterivex-1.out	Seawater	0.001417	116	67810	Candidatus Bipolaricaulota;
Seawater-Sterivex-1.out	Seawater	0.001368	112	1817801	Candidatus Eisenbacteria;
Seawater-Sterivex-1.out	Seawater	0.001344	110	1752735	Candidatus Wolfebacteria;
Seawater-Sterivex-1.out	Seawater	0.001307	107	142187	Candidatus Hydrogenedentes;
Seawater-Sterivex-1.out	Seawater	0.001234	101	1618330	Candidatus Berkelbacteria;
Seawater-Sterivex-1.out	Seawater	0.001185	97	221235	Candidatus Absconditabacteria;
Seawater-Sterivex-1.out	Seawater	0.001185	97	1817909	Candidatus Liptonbacteria;
Seawater-Sterivex-1.out	Seawater	0.001161	95	1817810	Candidatus Riflebacteria;
Seawater-Sterivex-1.out	Seawater	0.001149	94	1752741	Candidatus Azambacteria;
Seawater-Sterivex-1.out	Seawater	0.001124	92	1802339	Candidatus Tectomicrobia;
Seawater-Sterivex-1.out	Seawater	0.0011	90	1752717	Candidatus Curtissbacteria;
Seawater-Sterivex-1.out	Seawater	0.001087	89	1817805	Candidatus Glassbacteria;
Seawater-Sterivex-1.out	Seawater	0.001039	85	74015	Candidatus Latescibacteria;
Seawater-Sterivex-1.out	Seawater	0.001039	85	1752730	Candidatus Amesbacteria;
Seawater-Sterivex-1.out	Seawater	0.001026	84	192989	Nanoarchaeota;
Seawater-Sterivex-1.out	Seawater	0.000977	80	1752726	Candidatus Beckwithbacteria;
Seawater-Sterivex-1.out	Seawater	0.000977	80	1817899	Candidatus Woykebacteria;
Seawater-Sterivex-1.out	Seawater	0.000965	79	1817808	Candidatus Margulisbacteria;
Seawater-Sterivex-1.out	Seawater	0.000941	77	1819803	Candidatus Desantisbacteria;
Seawater-Sterivex-1.out	Seawater	0.000916	75	1817923	Candidatus Wildermuthbacteria;
Seawater-Sterivex-1.out	Seawater	0.000868	71	928852	Candidatus Bathyarchaeota;
Seawater-Sterivex-1.out	Seawater	0.000831	68	1817804	Candidatus Fraserbacteria;
Seawater-Sterivex-1.out	Seawater	0.000819	67	1752739	Candidatus Jorgensenbacteria;
Seawater-Sterivex-1.out	Seawater	0.00077	63	1817913	Candidatus Portnoybacteria;
Seawater-Sterivex-1.out	Seawater	0.000721	59	67818	Candidatus Atribacteria;
Seawater-Sterivex-1.out	Seawater	0.000684	56	1752725	Candidatus Collierbacteria;
Seawater-Sterivex-1.out	Seawater	0.000684	56	1817803	Candidatus Fischerbacteria;
Seawater-Sterivex-1.out	Seawater	0.000648	53	1817901	Candidatus Andersenbacteria;
Seawater-Sterivex-1.out	Seawater	0.000648	53	1817911	Candidatus Nealsonbacteria;
Seawater-Sterivex-1.out	Seawater	0.000635	52	1801631	Candidatus Micrarchaeota;
Seawater-Sterivex-1.out	Seawater	0.000635	52	1817809	Candidatus Raymondbacteria;
Seawater-Sterivex-1.out	Seawater	0.000635	52	1817812	Candidatus Wallbacteria;
Seawater-Sterivex-1.out	Seawater	0.000611	50	1817905	Candidatus Harrisonbacteria;
Seawater-Sterivex-1.out	Seawater	0.000599	49	1817802	Candidatus Firestonebacteria;
Seawater-Sterivex-1.out	Seawater	0.000586	48	1817807	Candidatus Lindowbacteria;
Seawater-Sterivex-1.out	Seawater	0.000586	48	1817904	Candidatus Colwellbacteria;
Seawater-Sterivex-1.out	Seawater	0.000562	46	1618340	candidate division CPR3;
Seawater-Sterivex-1.out	Seawater	0.000562	46	1817800	Candidatus Edwardsbacteria;
Seawater-Sterivex-1.out	Seawater	0.00055	45	1817920	Candidatus Terrybacteria;
Seawater-Sterivex-1.out	Seawater	0.000525	43	1703755	candidate division WOR-3;
Seawater-Sterivex-1.out	Seawater	0.000513	42	2582935	Candidatus Altiarchaeota;
Seawater-Sterivex-1.out	Seawater	0.000489	40	1618339	candidate division CPR2;
Seawater-Sterivex-1.out	Seawater	0.000489	40	1817811	Candidatus Schekmanbacteria;
Seawater-Sterivex-1.out	Seawater	0.000489	40	1817915	Candidatus Spechtbacteria;
Seawater-Sterivex-1.out	Seawater	0.000477	39	67820	Candidatus Microgenomates;
Seawater-Sterivex-1.out	Seawater	0.000464	38	1752740	Candidatus Kuenenbacteria;
Seawater-Sterivex-1.out	Seawater	0.000464	38	1817900	Candidatus Chisholmbacteria;
Seawater-Sterivex-1.out	Seawater	0.000391	32	1817912	Candidatus Niyogibacteria;
Seawater-Sterivex-1.out	Seawater	0.000367	30	1817796	Candidatus Abawacabacteria;
Seawater-Sterivex-1.out	Seawater	0.000367	30	1817898	Candidatus Blackburnbacteria;
Seawater-Sterivex-1.out	Seawater	0.00033	27	68297	Dictyoglomi;
Seawater-Sterivex-1.out	Seawater	0.000305	25	1752721	Candidatus Shapirobacteria;
Seawater-Sterivex-1.out	Seawater	0.000305	25	1817797	Candidatus Coatesbacteria;
Seawater-Sterivex-1.out	Seawater	0.000305	25	1817926	Candidatus Wirthbacteria;
Seawater-Sterivex-1.out	Seawater	0.000293	24	67814	Caldiserica;
Seawater-Sterivex-1.out	Seawater	0.000293	24	1052197	Calescamantes;
Seawater-Sterivex-1.out	Seawater	0.000281	23	2138240	Coprothermobacterota;
Seawater-Sterivex-1.out	Seawater	0.000257	21	1817906	Candidatus Jacksonbacteria;
Seawater-Sterivex-1.out	Seawater	0.000232	19	1706441	Candidatus Thorarchaeota;
Seawater-Sterivex-1.out	Seawater	0.000232	19	1935019	Candidatus Hydrothermarchaeota;
Seawater-Sterivex-1.out	Seawater	0.000183	15	743725	Candidatus Diapherotrites;
Seawater-Sterivex-1.out	Seawater	0.000183	15	1817921	Candidatus Veblenbacteria;
Seawater-Sterivex-1.out	Seawater	0.000171	14	1130266	Candidatus Hydrothermae;
Seawater-Sterivex-1.out	Seawater	0.000122	10	1817902	Candidatus Brennerbacteria;
Seawater-Sterivex-1.out	Seawater	0.000073	6	1915410	Candidatus Verstraetearchaeota;
Seawater-Sterivex-1.out	Seawater	0.000073	6	1936271	Candidatus Odinarchaeota;
Seawater-Sterivex-1.out	Seawater	0.000037	3	1618338	candidate division CPR1;
Seawater-Sterivex-1.out	Seawater	0.000024	2	51967	Candidatus Korarchaeota;
Seawater-Sterivex-1.out	Seawater	0.000024	2	1935021	Candidatus Geothermarchaeota;
Seawater-Sterivex-1.out	Seawater	0.102881	8420	10239	Viruses
Seawater-Sterivex-1.out	Seawater	0.453887	37147	NA	cannot be assigned to a (non-viral) phylum
Seawater-Sterivex-2.out	Seawater	55.681873			Alphaproteobacteria
Seawater-Sterivex-2.out	Seawater	18.893055			Gammaproteobacteria
Seawater-Sterivex-2.out	Seawater	1.963173	6023669	1224	Proteobacteria;
Seawater-Sterivex-2.out	Seawater	20.215315	1590977	976	Bacteroidetes;
Seawater-Sterivex-2.out	Seawater	0.501566	39474	1239	Firmicutes;
Seawater-Sterivex-2.out	Seawater	0.374935	29508	201174	Actinobacteria;
Seawater-Sterivex-2.out	Seawater	0.328901	25885	1117	Cyanobacteria;
Seawater-Sterivex-2.out	Seawater	0.318596	25074	74201	Verrucomicrobia;
Seawater-Sterivex-2.out	Seawater	0.230999	18180	203682	Planctomycetes;
Seawater-Sterivex-2.out	Seawater	0.125372	9867	2283796	Candidatus Thermoplasmatota;
Seawater-Sterivex-2.out	Seawater	0.068563	5396	57723	Acidobacteria;
Seawater-Sterivex-2.out	Seawater	0.062527	4921	203691	Spirochaetes;
Seawater-Sterivex-2.out	Seawater	0.059046	4647	1936987	Balneolaeota;
Seawater-Sterivex-2.out	Seawater	0.044789	3525	1134404	Ignavibacteriae;
Seawater-Sterivex-2.out	Seawater	0.036759	2893	200795	Chloroflexi;
Seawater-Sterivex-2.out	Seawater	0.033189	2612	28890	Euryarchaeota;
Seawater-Sterivex-2.out	Seawater	0.030393	2392	1297	Deinococcus-Thermus;
Seawater-Sterivex-2.out	Seawater	0.028373	2233	1090	Chlorobi;
Seawater-Sterivex-2.out	Seawater	0.028246	2223	1752734	Candidatus Kaiserbacteria;
Seawater-Sterivex-2.out	Seawater	0.023481	1848	256845	Lentisphaerae;
Seawater-Sterivex-2.out	Seawater	0.022465	1768	544448	Tenericutes;
Seawater-Sterivex-2.out	Seawater	0.021956	1728	67812	Candidatus Omnitrophica;
Seawater-Sterivex-2.out	Seawater	0.018132	1427	40117	Nitrospirae;
Seawater-Sterivex-2.out	Seawater	0.017192	1353	142182	Gemmatimonadetes;
Seawater-Sterivex-2.out	Seawater	0.016544	1302	1619053	Candidatus Peregrinibacteria;
Seawater-Sterivex-2.out	Seawater	0.016111	1268	221216	Candidatus Parcubacteria;
Seawater-Sterivex-2.out	Seawater	0.015641	1231	62680	Candidatus Marinimicrobia;
Seawater-Sterivex-2.out	Seawater	0.015552	1224	74152	Elusimicrobia;
Seawater-Sterivex-2.out	Seawater	0.011601	913	204428	Chlamydiae;
Seawater-Sterivex-2.out	Seawater	0.011143	877	67817	Candidatus Aminicenantes;
Seawater-Sterivex-2.out	Seawater	0.009962	784	32066	Fusobacteria;
Seawater-Sterivex-2.out	Seawater	0.009301	732	1752731	Candidatus Magasanikbacteria;
Seawater-Sterivex-2.out	Seawater	0.008361	658	95818	Candidatus Saccharibacteria;
Seawater-Sterivex-2.out	Seawater	0.007916	623	65842	Fibrobacteres;
Seawater-Sterivex-2.out	Seawater	0.007331	577	1752729	Candidatus Nomurabacteria;
Seawater-Sterivex-2.out	Seawater	0.007001	551	200918	Thermotogae;
Seawater-Sterivex-2.out	Seawater	0.006861	540	456828	Candidatus Cloacimonetes;
Seawater-Sterivex-2.out	Seawater	0.006747	531	1752728	Candidatus Falkowbacteria;
Seawater-Sterivex-2.out	Seawater	0.006556	516	1752737	Candidatus Moranbacteria;
Seawater-Sterivex-2.out	Seawater	0.006302	496	508458	Synergistetes;
Seawater-Sterivex-2.out	Seawater	0.006251	492	200930	Deferribacteres;
Seawater-Sterivex-2.out	Seawater	0.006086	479	651137	Thaumarchaeota;
Seawater-Sterivex-2.out	Seawater	0.005997	472	200783	Aquificae;
Seawater-Sterivex-2.out	Seawater	0.005362	422	67819	Armatimonadetes;
Seawater-Sterivex-2.out	Seawater	0.005311	418	1752719	Candidatus Levybacteria;
Seawater-Sterivex-2.out	Seawater	0.00521	410	1752722	Candidatus Woesebacteria;
Seawater-Sterivex-2.out	Seawater	0.005019	395	1293497	Nitrospinae;
Seawater-Sterivex-2.out	Seawater	0.004536	357	1930617	Calditrichaeota;
Seawater-Sterivex-2.out	Seawater	0.004434	349	1379697	candidate division Zixibacteria;
Seawater-Sterivex-2.out	Seawater	0.004409	347	1752708	Candidatus Rokubacteria;
Seawater-Sterivex-2.out	Seawater	0.003926	309	1817924	Candidatus Yonathbacteria;
Seawater-Sterivex-2.out	Seawater	0.003596	283	1798710	Candidatus Melainabacteria;
Seawater-Sterivex-2.out	Seawater	0.00352	277	1817919	Candidatus Taylorbacteria;
Seawater-Sterivex-2.out	Seawater	0.003456	272	1752732	Candidatus Uhrbacteria;
Seawater-Sterivex-2.out	Seawater	0.003443	271	1855361	Candidatus Kryptonia;
Seawater-Sterivex-2.out	Seawater	0.003291	259	200938	Chrysiogenetes;
Seawater-Sterivex-2.out	Seawater	0.003227	254	200940	Thermodesulfobacteria;
Seawater-Sterivex-2.out	Seawater	0.002961	233	1817925	Candidatus Zambryskibacteria;
Seawater-Sterivex-2.out	Seawater	0.002859	225	1817910	Candidatus Lloydbacteria;
Seawater-Sterivex-2.out	Seawater	0.002224	175	1752723	Candidatus Roizmanbacteria;
Seawater-Sterivex-2.out	Seawater	0.002122	167	1662329	Candidatus Kapabacteria;
Seawater-Sterivex-2.out	Seawater	0.002109	166	640293	candidate division NC10;
Seawater-Sterivex-2.out	Seawater	0.001881	148	1752733	Candidatus Yanofskybacteria;
Seawater-Sterivex-2.out	Seawater	0.001817	143	1817798	Candidatus Delongbacteria;
Seawater-Sterivex-2.out	Seawater	0.001741	137	134625	Kiritimatiellaeota;
Seawater-Sterivex-2.out	Seawater	0.001715	135	265317	Candidatus Poribacteria;
Seawater-Sterivex-2.out	Seawater	0.001715	135	1752736	Candidatus Adlerbacteria;
Seawater-Sterivex-2.out	Seawater	0.001703	134	1729712	Candidatus Fermentibacteria;
Seawater-Sterivex-2.out	Seawater	0.001703	134	1817917	Candidatus Sungbacteria;
Seawater-Sterivex-2.out	Seawater	0.001601	126	28889	Crenarchaeota;
Seawater-Sterivex-2.out	Seawater	0.00155	122	67810	Candidatus Bipolaricaulota;
Seawater-Sterivex-2.out	Seawater	0.001537	121	1752720	Candidatus Gottesmanbacteria;
Seawater-Sterivex-2.out	Seawater	0.001461	115	422282	candidate division WWE3;
Seawater-Sterivex-2.out	Seawater	0.001436	113	1752727	Candidatus Campbellbacteria;
Seawater-Sterivex-2.out	Seawater	0.001385	109	1817907	Candidatus Kerfeldbacteria;
Seawater-Sterivex-2.out	Seawater	0.001372	108	1817922	Candidatus Vogelbacteria;
Seawater-Sterivex-2.out	Seawater	0.001334	105	1817903	Candidatus Buchananbacteria;
Seawater-Sterivex-2.out	Seawater	0.001309	103	1752716	Candidatus Dadabacteria;
Seawater-Sterivex-2.out	Seawater	0.001309	103	1752738	Candidatus Giovannonibacteria;
Seawater-Sterivex-2.out	Seawater	0.001245	98	221235	Candidatus Absconditabacteria;
Seawater-Sterivex-2.out	Seawater	0.001207	95	1817914	Candidatus Ryanbacteria;
Seawater-Sterivex-2.out	Seawater	0.001194	94	1752724	Candidatus Pacebacteria;
Seawater-Sterivex-2.out	Seawater	0.001169	92	1817804	Candidatus Fraserbacteria;
Seawater-Sterivex-2.out	Seawater	0.001169	92	1817916	Candidatus Staskawiczbacteria;
Seawater-Sterivex-2.out	Seawater	0.001131	89	1817810	Candidatus Riflebacteria;
Seawater-Sterivex-2.out	Seawater	0.001029	81	1752718	Candidatus Daviesbacteria;
Seawater-Sterivex-2.out	Seawater	0.001029	81	1817799	Candidatus Doudnabacteria;
Seawater-Sterivex-2.out	Seawater	0.001016	80	1817908	Candidatus Komeilibacteria;
Seawater-Sterivex-2.out	Seawater	0.001004	79	1817808	Candidatus Margulisbacteria;
Seawater-Sterivex-2.out	Seawater	0.000966	76	1752741	Candidatus Azambacteria;
Seawater-Sterivex-2.out	Seawater	0.000953	75	363464	Candidatus Gracilibacteria;
Seawater-Sterivex-2.out	Seawater	0.000928	73	192989	Nanoarchaeota;
Seawater-Sterivex-2.out	Seawater	0.000928	73	1802339	Candidatus Tectomicrobia;
Seawater-Sterivex-2.out	Seawater	0.000915	72	142187	Candidatus Hydrogenedentes;
Seawater-Sterivex-2.out	Seawater	0.000902	71	1817801	Candidatus Eisenbacteria;
Seawater-Sterivex-2.out	Seawater	0.000902	71	1817909	Candidatus Liptonbacteria;
Seawater-Sterivex-2.out	Seawater	0.000889	70	1752717	Candidatus Curtissbacteria;
Seawater-Sterivex-2.out	Seawater	0.000877	69	74015	Candidatus Latescibacteria;
Seawater-Sterivex-2.out	Seawater	0.000864	68	1801631	Candidatus Micrarchaeota;
Seawater-Sterivex-2.out	Seawater	0.000851	67	1752730	Candidatus Amesbacteria;
Seawater-Sterivex-2.out	Seawater	0.000788	62	1618330	Candidatus Berkelbacteria;
Seawater-Sterivex-2.out	Seawater	0.000775	61	1752735	Candidatus Wolfebacteria;
Seawater-Sterivex-2.out	Seawater	0.00075	59	1817899	Candidatus Woykebacteria;
Seawater-Sterivex-2.out	Seawater	0.00075	59	1819803	Candidatus Desantisbacteria;
Seawater-Sterivex-2.out	Seawater	0.000724	57	1817807	Candidatus Lindowbacteria;
Seawater-Sterivex-2.out	Seawater	0.000712	56	1817805	Candidatus Glassbacteria;
Seawater-Sterivex-2.out	Seawater	0.000699	55	1817802	Candidatus Firestonebacteria;
Seawater-Sterivex-2.out	Seawater	0.000673	53	67818	Candidatus Atribacteria;
Seawater-Sterivex-2.out	Seawater	0.000673	53	1817923	Candidatus Wildermuthbacteria;
Seawater-Sterivex-2.out	Seawater	0.000648	51	1752739	Candidatus Jorgensenbacteria;
Seawater-Sterivex-2.out	Seawater	0.000648	51	1817809	Candidatus Raymondbacteria;
Seawater-Sterivex-2.out	Seawater	0.000597	47	928852	Candidatus Bathyarchaeota;
Seawater-Sterivex-2.out	Seawater	0.000572	45	1817803	Candidatus Fischerbacteria;
Seawater-Sterivex-2.out	Seawater	0.000508	40	1752740	Candidatus Kuenenbacteria;
Seawater-Sterivex-2.out	Seawater	0.000496	39	1752726	Candidatus Beckwithbacteria;
Seawater-Sterivex-2.out	Seawater	0.000496	39	1817811	Candidatus Schekmanbacteria;
Seawater-Sterivex-2.out	Seawater	0.000483	38	1706441	Candidatus Thorarchaeota;
Seawater-Sterivex-2.out	Seawater	0.00047	37	1817800	Candidatus Edwardsbacteria;
Seawater-Sterivex-2.out	Seawater	0.00047	37	1817812	Candidatus Wallbacteria;
Seawater-Sterivex-2.out	Seawater	0.000457	36	1817898	Candidatus Blackburnbacteria;
Seawater-Sterivex-2.out	Seawater	0.000445	35	1817905	Candidatus Harrisonbacteria;
Seawater-Sterivex-2.out	Seawater	0.000407	32	67820	Candidatus Microgenomates;
Seawater-Sterivex-2.out	Seawater	0.000407	32	1817913	Candidatus Portnoybacteria;
Seawater-Sterivex-2.out	Seawater	0.000394	31	2582935	Candidatus Altiarchaeota;
Seawater-Sterivex-2.out	Seawater	0.000381	30	1817797	Candidatus Coatesbacteria;
Seawater-Sterivex-2.out	Seawater	0.000368	29	1752725	Candidatus Collierbacteria;
Seawater-Sterivex-2.out	Seawater	0.000368	29	1817920	Candidatus Terrybacteria;
Seawater-Sterivex-2.out	Seawater	0.000343	27	67814	Caldiserica;
Seawater-Sterivex-2.out	Seawater	0.00033	26	1052197	Calescamantes;
Seawater-Sterivex-2.out	Seawater	0.000318	25	1703755	candidate division WOR-3;
Seawater-Sterivex-2.out	Seawater	0.000318	25	1817911	Candidatus Nealsonbacteria;
Seawater-Sterivex-2.out	Seawater	0.00028	22	1817915	Candidatus Spechtbacteria;
Seawater-Sterivex-2.out	Seawater	0.000267	21	1817796	Candidatus Abawacabacteria;
Seawater-Sterivex-2.out	Seawater	0.000267	21	1817904	Candidatus Colwellbacteria;
Seawater-Sterivex-2.out	Seawater	0.000267	21	1935019	Candidatus Hydrothermarchaeota;
Seawater-Sterivex-2.out	Seawater	0.000254	20	1618339	candidate division CPR2;
Seawater-Sterivex-2.out	Seawater	0.000254	20	1817901	Candidatus Andersenbacteria;
Seawater-Sterivex-2.out	Seawater	0.000254	20	1817926	Candidatus Wirthbacteria;
Seawater-Sterivex-2.out	Seawater	0.000241	19	1618340	candidate division CPR3;
Seawater-Sterivex-2.out	Seawater	0.000216	17	68297	Dictyoglomi;
Seawater-Sterivex-2.out	Seawater	0.000203	16	1817900	Candidatus Chisholmbacteria;
Seawater-Sterivex-2.out	Seawater	0.000191	15	1752721	Candidatus Shapirobacteria;
Seawater-Sterivex-2.out	Seawater	0.000178	14	1817912	Candidatus Niyogibacteria;
Seawater-Sterivex-2.out	Seawater	0.00014	11	743725	Candidatus Diapherotrites;
Seawater-Sterivex-2.out	Seawater	0.00014	11	2138240	Coprothermobacterota;
Seawater-Sterivex-2.out	Seawater	0.000127	10	1130266	Candidatus Hydrothermae;
Seawater-Sterivex-2.out	Seawater	0.000127	10	1817906	Candidatus Jacksonbacteria;
Seawater-Sterivex-2.out	Seawater	0.000127	10	1817921	Candidatus Veblenbacteria;
Seawater-Sterivex-2.out	Seawater	0.000102	8	1915410	Candidatus Verstraetearchaeota;
Seawater-Sterivex-2.out	Seawater	0.000089	7	1936271	Candidatus Odinarchaeota;
Seawater-Sterivex-2.out	Seawater	0.000038	3	1618338	candidate division CPR1;
Seawater-Sterivex-2.out	Seawater	0.000038	3	1817902	Candidatus Brennerbacteria;
Seawater-Sterivex-2.out	Seawater	0.000025	2	1935021	Candidatus Geothermarchaeota;
Seawater-Sterivex-2.out	Seawater	0.108498	8539	10239	Viruses
Seawater-Sterivex-2.out	Seawater	0.442291	34809	NA	cannot be assigned to a (non-viral) phylum
Seawater-Sterivex-3.out	Seawater	56.272652			Alphaproteobacteria
Seawater-Sterivex-3.out	Seawater	17.893236			Gammaproteobacteria
Seawater-Sterivex-3.out	Seawater	2.087873	6948947	1224	Proteobacteria;
Seawater-Sterivex-3.out	Seawater	20.486576	1866926	976	Bacteroidetes;
Seawater-Sterivex-3.out	Seawater	0.506885	46192	1239	Firmicutes;
Seawater-Sterivex-3.out	Seawater	0.380734	34696	1117	Cyanobacteria;
Seawater-Sterivex-3.out	Seawater	0.359083	32723	201174	Actinobacteria;
Seawater-Sterivex-3.out	Seawater	0.310526	28298	74201	Verrucomicrobia;
Seawater-Sterivex-3.out	Seawater	0.202877	18488	203682	Planctomycetes;
Seawater-Sterivex-3.out	Seawater	0.135675	12364	2283796	Candidatus Thermoplasmatota;
Seawater-Sterivex-3.out	Seawater	0.068738	6264	57723	Acidobacteria;
Seawater-Sterivex-3.out	Seawater	0.063558	5792	203691	Spirochaetes;
Seawater-Sterivex-3.out	Seawater	0.056645	5162	1936987	Balneolaeota;
Seawater-Sterivex-3.out	Seawater	0.043148	3932	1134404	Ignavibacteriae;
Seawater-Sterivex-3.out	Seawater	0.035697	3253	28890	Euryarchaeota;
Seawater-Sterivex-3.out	Seawater	0.032701	2980	200795	Chloroflexi;
Seawater-Sterivex-3.out	Seawater	0.029167	2658	1297	Deinococcus-Thermus;
Seawater-Sterivex-3.out	Seawater	0.027851	2538	1090	Chlorobi;
Seawater-Sterivex-3.out	Seawater	0.026764	2439	1752734	Candidatus Kaiserbacteria;
Seawater-Sterivex-3.out	Seawater	0.024218	2207	256845	Lentisphaerae;
Seawater-Sterivex-3.out	Seawater	0.022463	2047	67812	Candidatus Omnitrophica;
Seawater-Sterivex-3.out	Seawater	0.021881	1994	544448	Tenericutes;
Seawater-Sterivex-3.out	Seawater	0.019807	1805	40117	Nitrospirae;
Seawater-Sterivex-3.out	Seawater	0.017634	1607	1619053	Candidatus Peregrinibacteria;
Seawater-Sterivex-3.out	Seawater	0.016526	1506	74152	Elusimicrobia;
Seawater-Sterivex-3.out	Seawater	0.016186	1475	62680	Candidatus Marinimicrobia;
Seawater-Sterivex-3.out	Seawater	0.015681	1429	142182	Gemmatimonadetes;
Seawater-Sterivex-3.out	Seawater	0.014496	1321	221216	Candidatus Parcubacteria;
Seawater-Sterivex-3.out	Seawater	0.012696	1157	204428	Chlamydiae;
Seawater-Sterivex-3.out	Seawater	0.010644	970	32066	Fusobacteria;
Seawater-Sterivex-3.out	Seawater	0.009964	908	67817	Candidatus Aminicenantes;
Seawater-Sterivex-3.out	Seawater	0.00913	832	1752731	Candidatus Magasanikbacteria;
Seawater-Sterivex-3.out	Seawater	0.008559	780	65842	Fibrobacteres;
Seawater-Sterivex-3.out	Seawater	0.007692	701	1752729	Candidatus Nomurabacteria;
Seawater-Sterivex-3.out	Seawater	0.007385	673	200918	Thermotogae;
Seawater-Sterivex-3.out	Seawater	0.007177	654	95818	Candidatus Saccharibacteria;
Seawater-Sterivex-3.out	Seawater	0.007177	654	651137	Thaumarchaeota;
Seawater-Sterivex-3.out	Seawater	0.00631	575	200783	Aquificae;
Seawater-Sterivex-3.out	Seawater	0.006068	553	508458	Synergistetes;
Seawater-Sterivex-3.out	Seawater	0.006035	550	200930	Deferribacteres;
Seawater-Sterivex-3.out	Seawater	0.005893	537	456828	Candidatus Cloacimonetes;
Seawater-Sterivex-3.out	Seawater	0.005805	529	1752728	Candidatus Falkowbacteria;
Seawater-Sterivex-3.out	Seawater	0.005377	490	1752737	Candidatus Moranbacteria;
Seawater-Sterivex-3.out	Seawater	0.005125	467	1752722	Candidatus Woesebacteria;
Seawater-Sterivex-3.out	Seawater	0.005114	466	1293497	Nitrospinae;
Seawater-Sterivex-3.out	Seawater	0.00507	462	67819	Armatimonadetes;
Seawater-Sterivex-3.out	Seawater	0.004949	451	1752719	Candidatus Levybacteria;
Seawater-Sterivex-3.out	Seawater	0.004411	402	1379697	candidate division Zixibacteria;
Seawater-Sterivex-3.out	Seawater	0.004258	388	1930617	Calditrichaeota;
Seawater-Sterivex-3.out	Seawater	0.003775	344	1798710	Candidatus Melainabacteria;
Seawater-Sterivex-3.out	Seawater	0.003665	334	1752708	Candidatus Rokubacteria;
Seawater-Sterivex-3.out	Seawater	0.00361	329	1752732	Candidatus Uhrbacteria;
Seawater-Sterivex-3.out	Seawater	0.003522	321	1817924	Candidatus Yonathbacteria;
Seawater-Sterivex-3.out	Seawater	0.003358	306	1855361	Candidatus Kryptonia;
Seawater-Sterivex-3.out	Seawater	0.003248	296	200938	Chrysiogenetes;
Seawater-Sterivex-3.out	Seawater	0.003226	294	1817919	Candidatus Taylorbacteria;
Seawater-Sterivex-3.out	Seawater	0.00304	277	1817925	Candidatus Zambryskibacteria;
Seawater-Sterivex-3.out	Seawater	0.003029	276	200940	Thermodesulfobacteria;
Seawater-Sterivex-3.out	Seawater	0.002732	249	1817910	Candidatus Lloydbacteria;
Seawater-Sterivex-3.out	Seawater	0.002195	200	1817798	Candidatus Delongbacteria;
Seawater-Sterivex-3.out	Seawater	0.002184	199	1752723	Candidatus Roizmanbacteria;
Seawater-Sterivex-3.out	Seawater	0.002129	194	1662329	Candidatus Kapabacteria;
Seawater-Sterivex-3.out	Seawater	0.002008	183	134625	Kiritimatiellaeota;
Seawater-Sterivex-3.out	Seawater	0.001997	182	422282	candidate division WWE3;
Seawater-Sterivex-3.out	Seawater	0.001964	179	1752733	Candidatus Yanofskybacteria;
Seawater-Sterivex-3.out	Seawater	0.001931	176	28889	Crenarchaeota;
Seawater-Sterivex-3.out	Seawater	0.001876	171	265317	Candidatus Poribacteria;
Seawater-Sterivex-3.out	Seawater	0.001855	169	1817917	Candidatus Sungbacteria;
Seawater-Sterivex-3.out	Seawater	0.001767	161	1752736	Candidatus Adlerbacteria;
Seawater-Sterivex-3.out	Seawater	0.001734	158	1752727	Candidatus Campbellbacteria;
Seawater-Sterivex-3.out	Seawater	0.00169	154	640293	candidate division NC10;
Seawater-Sterivex-3.out	Seawater	0.001679	153	1817903	Candidatus Buchananbacteria;
Seawater-Sterivex-3.out	Seawater	0.001591	145	67810	Candidatus Bipolaricaulota;
Seawater-Sterivex-3.out	Seawater	0.001492	136	1817907	Candidatus Kerfeldbacteria;
Seawater-Sterivex-3.out	Seawater	0.001481	135	1729712	Candidatus Fermentibacteria;
Seawater-Sterivex-3.out	Seawater	0.001459	133	1752720	Candidatus Gottesmanbacteria;
Seawater-Sterivex-3.out	Seawater	0.001317	120	1752718	Candidatus Daviesbacteria;
Seawater-Sterivex-3.out	Seawater	0.001251	114	1817810	Candidatus Riflebacteria;
Seawater-Sterivex-3.out	Seawater	0.001251	114	1817922	Candidatus Vogelbacteria;
Seawater-Sterivex-3.out	Seawater	0.001229	112	1752724	Candidatus Pacebacteria;
Seawater-Sterivex-3.out	Seawater	0.001207	110	221235	Candidatus Absconditabacteria;
Seawater-Sterivex-3.out	Seawater	0.001185	108	1817914	Candidatus Ryanbacteria;
Seawater-Sterivex-3.out	Seawater	0.001174	107	1817804	Candidatus Fraserbacteria;
Seawater-Sterivex-3.out	Seawater	0.00113	103	1752738	Candidatus Giovannonibacteria;
Seawater-Sterivex-3.out	Seawater	0.00113	103	1817916	Candidatus Staskawiczbacteria;
Seawater-Sterivex-3.out	Seawater	0.001119	102	1752735	Candidatus Wolfebacteria;
Seawater-Sterivex-3.out	Seawater	0.001097	100	1752716	Candidatus Dadabacteria;
Seawater-Sterivex-3.out	Seawater	0.001064	97	1817808	Candidatus Margulisbacteria;
Seawater-Sterivex-3.out	Seawater	0.001053	96	1817799	Candidatus Doudnabacteria;
Seawater-Sterivex-3.out	Seawater	0.001021	93	1817908	Candidatus Komeilibacteria;
Seawater-Sterivex-3.out	Seawater	0.000966	88	192989	Nanoarchaeota;
Seawater-Sterivex-3.out	Seawater	0.000911	83	363464	Candidatus Gracilibacteria;
Seawater-Sterivex-3.out	Seawater	0.000911	83	1752717	Candidatus Curtissbacteria;
Seawater-Sterivex-3.out	Seawater	0.000878	80	1802339	Candidatus Tectomicrobia;
Seawater-Sterivex-3.out	Seawater	0.000867	79	74015	Candidatus Latescibacteria;
Seawater-Sterivex-3.out	Seawater	0.000867	79	1752741	Candidatus Azambacteria;
Seawater-Sterivex-3.out	Seawater	0.000845	77	1817899	Candidatus Woykebacteria;
Seawater-Sterivex-3.out	Seawater	0.000834	76	1817807	Candidatus Lindowbacteria;
Seawater-Sterivex-3.out	Seawater	0.000823	75	142187	Candidatus Hydrogenedentes;
Seawater-Sterivex-3.out	Seawater	0.000812	74	1817909	Candidatus Liptonbacteria;
Seawater-Sterivex-3.out	Seawater	0.000801	73	1817805	Candidatus Glassbacteria;
Seawater-Sterivex-3.out	Seawater	0.000768	70	1817801	Candidatus Eisenbacteria;
Seawater-Sterivex-3.out	Seawater	0.000746	68	1618330	Candidatus Berkelbacteria;
Seawater-Sterivex-3.out	Seawater	0.000746	68	1819803	Candidatus Desantisbacteria;
Seawater-Sterivex-3.out	Seawater	0.000724	66	928852	Candidatus Bathyarchaeota;
Seawater-Sterivex-3.out	Seawater	0.000702	64	67818	Candidatus Atribacteria;
Seawater-Sterivex-3.out	Seawater	0.000702	64	1817809	Candidatus Raymondbacteria;
Seawater-Sterivex-3.out	Seawater	0.000658	60	1752730	Candidatus Amesbacteria;
Seawater-Sterivex-3.out	Seawater	0.000636	58	1817923	Candidatus Wildermuthbacteria;
Seawater-Sterivex-3.out	Seawater	0.000615	56	1752739	Candidatus Jorgensenbacteria;
Seawater-Sterivex-3.out	Seawater	0.000604	55	1817812	Candidatus Wallbacteria;
Seawater-Sterivex-3.out	Seawater	0.000571	52	1817802	Candidatus Firestonebacteria;
Seawater-Sterivex-3.out	Seawater	0.000549	50	1817800	Candidatus Edwardsbacteria;
Seawater-Sterivex-3.out	Seawater	0.000505	46	1752726	Candidatus Beckwithbacteria;
Seawater-Sterivex-3.out	Seawater	0.000472	43	1752725	Candidatus Collierbacteria;
Seawater-Sterivex-3.out	Seawater	0.000439	40	1752740	Candidatus Kuenenbacteria;
Seawater-Sterivex-3.out	Seawater	0.000439	40	1817911	Candidatus Nealsonbacteria;
Seawater-Sterivex-3.out	Seawater	0.000417	38	1801631	Candidatus Micrarchaeota;
Seawater-Sterivex-3.out	Seawater	0.000417	38	1817905	Candidatus Harrisonbacteria;
Seawater-Sterivex-3.out	Seawater	0.000395	36	1817913	Candidatus Portnoybacteria;
Seawater-Sterivex-3.out	Seawater	0.000384	35	1706441	Candidatus Thorarchaeota;
Seawater-Sterivex-3.out	Seawater	0.000384	35	1817797	Candidatus Coatesbacteria;
Seawater-Sterivex-3.out	Seawater	0.000384	35	1817904	Candidatus Colwellbacteria;
Seawater-Sterivex-3.out	Seawater	0.000362	33	1052197	Calescamantes;
Seawater-Sterivex-3.out	Seawater	0.000351	32	1618339	candidate division CPR2;
Seawater-Sterivex-3.out	Seawater	0.00034	31	1817803	Candidatus Fischerbacteria;
Seawater-Sterivex-3.out	Seawater	0.00034	31	1817912	Candidatus Niyogibacteria;
Seawater-Sterivex-3.out	Seawater	0.000318	29	68297	Dictyoglomi;
Seawater-Sterivex-3.out	Seawater	0.000307	28	1703755	candidate division WOR-3;
Seawater-Sterivex-3.out	Seawater	0.000307	28	1817898	Candidatus Blackburnbacteria;
Seawater-Sterivex-3.out	Seawater	0.000307	28	1817920	Candidatus Terrybacteria;
Seawater-Sterivex-3.out	Seawater	0.000296	27	1817900	Candidatus Chisholmbacteria;
Seawater-Sterivex-3.out	Seawater	0.000296	27	2138240	Coprothermobacterota;
Seawater-Sterivex-3.out	Seawater	0.000285	26	1817811	Candidatus Schekmanbacteria;
Seawater-Sterivex-3.out	Seawater	0.000285	26	2582935	Candidatus Altiarchaeota;
Seawater-Sterivex-3.out	Seawater	0.000263	24	1817901	Candidatus Andersenbacteria;
Seawater-Sterivex-3.out	Seawater	0.000241	22	67820	Candidatus Microgenomates;
Seawater-Sterivex-3.out	Seawater	0.00023	21	1618340	candidate division CPR3;
Seawater-Sterivex-3.out	Seawater	0.00023	21	1817796	Candidatus Abawacabacteria;
Seawater-Sterivex-3.out	Seawater	0.000219	20	1817926	Candidatus Wirthbacteria;
Seawater-Sterivex-3.out	Seawater	0.000208	19	67814	Caldiserica;
Seawater-Sterivex-3.out	Seawater	0.000187	17	1935019	Candidatus Hydrothermarchaeota;
Seawater-Sterivex-3.out	Seawater	0.000176	16	743725	Candidatus Diapherotrites;
Seawater-Sterivex-3.out	Seawater	0.000176	16	1817906	Candidatus Jacksonbacteria;
Seawater-Sterivex-3.out	Seawater	0.000165	15	1752721	Candidatus Shapirobacteria;
Seawater-Sterivex-3.out	Seawater	0.000154	14	1130266	Candidatus Hydrothermae;
Seawater-Sterivex-3.out	Seawater	0.000121	11	1915410	Candidatus Verstraetearchaeota;
Seawater-Sterivex-3.out	Seawater	0.00011	10	1817915	Candidatus Spechtbacteria;
Seawater-Sterivex-3.out	Seawater	0.000099	9	1936271	Candidatus Odinarchaeota;
Seawater-Sterivex-3.out	Seawater	0.000066	6	1817902	Candidatus Brennerbacteria;
Seawater-Sterivex-3.out	Seawater	0.000055	5	51967	Candidatus Korarchaeota;
Seawater-Sterivex-3.out	Seawater	0.000044	4	1817921	Candidatus Veblenbacteria;
Seawater-Sterivex-3.out	Seawater	0.000022	2	1618338	candidate division CPR1;
Seawater-Sterivex-3.out	Seawater	0.114211	10408	10239	Viruses
Seawater-Sterivex-3.out	Seawater	0.442877	40359	NA	cannot be assigned to a (non-viral) phylum
Seawater-Sterivex-4.out	Seawater	55.125828			Alphaproteobacteria
Seawater-Sterivex-4.out	Seawater	19.679207			Gammaproteobacteria
Seawater-Sterivex-4.out	Seawater	2.153782	8790792	1224	Proteobacteria;
Seawater-Sterivex-4.out	Seawater	19.856581	2268162	976	Bacteroidetes;
Seawater-Sterivex-4.out	Seawater	0.50769	57992	1239	Firmicutes;
Seawater-Sterivex-4.out	Seawater	0.362479	41405	201174	Actinobacteria;
Seawater-Sterivex-4.out	Seawater	0.349505	39923	1117	Cyanobacteria;
Seawater-Sterivex-4.out	Seawater	0.267905	30602	74201	Verrucomicrobia;
Seawater-Sterivex-4.out	Seawater	0.19329	22079	203682	Planctomycetes;
Seawater-Sterivex-4.out	Seawater	0.149439	17070	2283796	Candidatus Thermoplasmatota;
Seawater-Sterivex-4.out	Seawater	0.066385	7583	57723	Acidobacteria;
Seawater-Sterivex-4.out	Seawater	0.064678	7388	203691	Spirochaetes;
Seawater-Sterivex-4.out	Seawater	0.056895	6499	1936987	Balneolaeota;
Seawater-Sterivex-4.out	Seawater	0.043055	4918	1134404	Ignavibacteriae;
Seawater-Sterivex-4.out	Seawater	0.034957	3993	28890	Euryarchaeota;
Seawater-Sterivex-4.out	Seawater	0.034598	3952	200795	Chloroflexi;
Seawater-Sterivex-4.out	Seawater	0.030273	3458	1297	Deinococcus-Thermus;
Seawater-Sterivex-4.out	Seawater	0.027559	3148	1752734	Candidatus Kaiserbacteria;
Seawater-Sterivex-4.out	Seawater	0.02727	3115	1090	Chlorobi;
Seawater-Sterivex-4.out	Seawater	0.024066	2749	67812	Candidatus Omnitrophica;
Seawater-Sterivex-4.out	Seawater	0.02235	2553	256845	Lentisphaerae;
Seawater-Sterivex-4.out	Seawater	0.021492	2455	544448	Tenericutes;
Seawater-Sterivex-4.out	Seawater	0.020521	2344	40117	Nitrospirae;
Seawater-Sterivex-4.out	Seawater	0.01624	1855	74152	Elusimicrobia;
Seawater-Sterivex-4.out	Seawater	0.016073	1836	1619053	Candidatus Peregrinibacteria;
Seawater-Sterivex-4.out	Seawater	0.015942	1821	142182	Gemmatimonadetes;
Seawater-Sterivex-4.out	Seawater	0.014209	1623	221216	Candidatus Parcubacteria;
Seawater-Sterivex-4.out	Seawater	0.013998	1599	62680	Candidatus Marinimicrobia;
Seawater-Sterivex-4.out	Seawater	0.012501	1428	204428	Chlamydiae;
Seawater-Sterivex-4.out	Seawater	0.010322	1179	32066	Fusobacteria;
Seawater-Sterivex-4.out	Seawater	0.009805	1120	67817	Candidatus Aminicenantes;
Seawater-Sterivex-4.out	Seawater	0.009218	1053	65842	Fibrobacteres;
Seawater-Sterivex-4.out	Seawater	0.008851	1011	1752731	Candidatus Magasanikbacteria;
Seawater-Sterivex-4.out	Seawater	0.008098	925	651137	Thaumarchaeota;
Seawater-Sterivex-4.out	Seawater	0.007266	830	1752729	Candidatus Nomurabacteria;
Seawater-Sterivex-4.out	Seawater	0.007257	829	95818	Candidatus Saccharibacteria;
Seawater-Sterivex-4.out	Seawater	0.006828	780	200783	Aquificae;
Seawater-Sterivex-4.out	Seawater	0.006758	772	200918	Thermotogae;
Seawater-Sterivex-4.out	Seawater	0.006627	757	200930	Deferribacteres;
Seawater-Sterivex-4.out	Seawater	0.0064	731	1752728	Candidatus Falkowbacteria;
Seawater-Sterivex-4.out	Seawater	0.006067	693	508458	Synergistetes;
Seawater-Sterivex-4.out	Seawater	0.006032	689	456828	Candidatus Cloacimonetes;
Seawater-Sterivex-4.out	Seawater	0.005927	677	1752737	Candidatus Moranbacteria;
Seawater-Sterivex-4.out	Seawater	0.00534	610	1752719	Candidatus Levybacteria;
Seawater-Sterivex-4.out	Seawater	0.004999	571	1293497	Nitrospinae;
Seawater-Sterivex-4.out	Seawater	0.004815	550	1752722	Candidatus Woesebacteria;
Seawater-Sterivex-4.out	Seawater	0.004789	547	67819	Armatimonadetes;
Seawater-Sterivex-4.out	Seawater	0.004395	502	1379697	candidate division Zixibacteria;
Seawater-Sterivex-4.out	Seawater	0.004176	477	1930617	Calditrichaeota;
Seawater-Sterivex-4.out	Seawater	0.004018	459	1798710	Candidatus Melainabacteria;
Seawater-Sterivex-4.out	Seawater	0.003712	424	1855361	Candidatus Kryptonia;
Seawater-Sterivex-4.out	Seawater	0.003598	411	1817919	Candidatus Taylorbacteria;
Seawater-Sterivex-4.out	Seawater	0.003581	409	1752708	Candidatus Rokubacteria;
Seawater-Sterivex-4.out	Seawater	0.003537	404	200938	Chrysiogenetes;
Seawater-Sterivex-4.out	Seawater	0.0033	377	1817924	Candidatus Yonathbacteria;
Seawater-Sterivex-4.out	Seawater	0.003265	373	200940	Thermodesulfobacteria;
Seawater-Sterivex-4.out	Seawater	0.003169	362	1752732	Candidatus Uhrbacteria;
Seawater-Sterivex-4.out	Seawater	0.002609	298	1817925	Candidatus Zambryskibacteria;
Seawater-Sterivex-4.out	Seawater	0.002443	279	1817910	Candidatus Lloydbacteria;
Seawater-Sterivex-4.out	Seawater	0.002206	252	1752723	Candidatus Roizmanbacteria;
Seawater-Sterivex-4.out	Seawater	0.002171	248	28889	Crenarchaeota;
Seawater-Sterivex-4.out	Seawater	0.002171	248	1817798	Candidatus Delongbacteria;
Seawater-Sterivex-4.out	Seawater	0.001996	228	1662329	Candidatus Kapabacteria;
Seawater-Sterivex-4.out	Seawater	0.001987	227	640293	candidate division NC10;
Seawater-Sterivex-4.out	Seawater	0.001952	223	1752733	Candidatus Yanofskybacteria;
Seawater-Sterivex-4.out	Seawater	0.001908	218	422282	candidate division WWE3;
Seawater-Sterivex-4.out	Seawater	0.001751	200	1817917	Candidatus Sungbacteria;
Seawater-Sterivex-4.out	Seawater	0.001733	198	134625	Kiritimatiellaeota;
Seawater-Sterivex-4.out	Seawater	0.001698	194	1752736	Candidatus Adlerbacteria;
Seawater-Sterivex-4.out	Seawater	0.001655	189	1729712	Candidatus Fermentibacteria;
Seawater-Sterivex-4.out	Seawater	0.001646	188	67810	Candidatus Bipolaricaulota;
Seawater-Sterivex-4.out	Seawater	0.00148	169	1752724	Candidatus Pacebacteria;
Seawater-Sterivex-4.out	Seawater	0.001453	166	1817907	Candidatus Kerfeldbacteria;
Seawater-Sterivex-4.out	Seawater	0.001409	161	1752720	Candidatus Gottesmanbacteria;
Seawater-Sterivex-4.out	Seawater	0.001409	161	1752727	Candidatus Campbellbacteria;
Seawater-Sterivex-4.out	Seawater	0.001392	159	1752716	Candidatus Dadabacteria;
Seawater-Sterivex-4.out	Seawater	0.001339	153	1817903	Candidatus Buchananbacteria;
Seawater-Sterivex-4.out	Seawater	0.001322	151	265317	Candidatus Poribacteria;
Seawater-Sterivex-4.out	Seawater	0.001287	147	1752718	Candidatus Daviesbacteria;
Seawater-Sterivex-4.out	Seawater	0.001278	146	1817922	Candidatus Vogelbacteria;
Seawater-Sterivex-4.out	Seawater	0.001269	145	1752738	Candidatus Giovannonibacteria;
Seawater-Sterivex-4.out	Seawater	0.001243	142	1817914	Candidatus Ryanbacteria;
Seawater-Sterivex-4.out	Seawater	0.001129	129	1817804	Candidatus Fraserbacteria;
Seawater-Sterivex-4.out	Seawater	0.001086	124	1817799	Candidatus Doudnabacteria;
Seawater-Sterivex-4.out	Seawater	0.001042	119	1817808	Candidatus Margulisbacteria;
Seawater-Sterivex-4.out	Seawater	0.001016	116	1802339	Candidatus Tectomicrobia;
Seawater-Sterivex-4.out	Seawater	0.001007	115	142187	Candidatus Hydrogenedentes;
Seawater-Sterivex-4.out	Seawater	0.000972	111	1817916	Candidatus Staskawiczbacteria;
Seawater-Sterivex-4.out	Seawater	0.000937	107	1752735	Candidatus Wolfebacteria;
Seawater-Sterivex-4.out	Seawater	0.000928	106	1817805	Candidatus Glassbacteria;
Seawater-Sterivex-4.out	Seawater	0.000919	105	363464	Candidatus Gracilibacteria;
Seawater-Sterivex-4.out	Seawater	0.000893	102	192989	Nanoarchaeota;
Seawater-Sterivex-4.out	Seawater	0.000893	102	1752741	Candidatus Azambacteria;
Seawater-Sterivex-4.out	Seawater	0.000884	101	221235	Candidatus Absconditabacteria;
Seawater-Sterivex-4.out	Seawater	0.000867	99	1817807	Candidatus Lindowbacteria;
Seawater-Sterivex-4.out	Seawater	0.00084	96	1752717	Candidatus Curtissbacteria;
Seawater-Sterivex-4.out	Seawater	0.000823	94	1817810	Candidatus Riflebacteria;
Seawater-Sterivex-4.out	Seawater	0.000814	93	928852	Candidatus Bathyarchaeota;
Seawater-Sterivex-4.out	Seawater	0.000788	90	1752730	Candidatus Amesbacteria;
Seawater-Sterivex-4.out	Seawater	0.000779	89	1817899	Candidatus Woykebacteria;
Seawater-Sterivex-4.out	Seawater	0.000779	89	1817908	Candidatus Komeilibacteria;
Seawater-Sterivex-4.out	Seawater	0.000753	86	1819803	Candidatus Desantisbacteria;
Seawater-Sterivex-4.out	Seawater	0.000674	77	1618330	Candidatus Berkelbacteria;
Seawater-Sterivex-4.out	Seawater	0.000665	76	1817801	Candidatus Eisenbacteria;
Seawater-Sterivex-4.out	Seawater	0.000657	75	67818	Candidatus Atribacteria;
Seawater-Sterivex-4.out	Seawater	0.000657	75	1801631	Candidatus Micrarchaeota;
Seawater-Sterivex-4.out	Seawater	0.000657	75	1817909	Candidatus Liptonbacteria;
Seawater-Sterivex-4.out	Seawater	0.000648	74	1817802	Candidatus Firestonebacteria;
Seawater-Sterivex-4.out	Seawater	0.000622	71	74015	Candidatus Latescibacteria;
Seawater-Sterivex-4.out	Seawater	0.000622	71	1817809	Candidatus Raymondbacteria;
Seawater-Sterivex-4.out	Seawater	0.000604	69	1817923	Candidatus Wildermuthbacteria;
Seawater-Sterivex-4.out	Seawater	0.000552	63	1752726	Candidatus Beckwithbacteria;
Seawater-Sterivex-4.out	Seawater	0.000534	61	1817800	Candidatus Edwardsbacteria;
Seawater-Sterivex-4.out	Seawater	0.000534	61	1817913	Candidatus Portnoybacteria;
Seawater-Sterivex-4.out	Seawater	0.000525	60	1752739	Candidatus Jorgensenbacteria;
Seawater-Sterivex-4.out	Seawater	0.000499	57	1817803	Candidatus Fischerbacteria;
Seawater-Sterivex-4.out	Seawater	0.000481	55	1817911	Candidatus Nealsonbacteria;
Seawater-Sterivex-4.out	Seawater	0.000473	54	1817811	Candidatus Schekmanbacteria;
Seawater-Sterivex-4.out	Seawater	0.000473	54	1817898	Candidatus Blackburnbacteria;
Seawater-Sterivex-4.out	Seawater	0.000464	53	1703755	candidate division WOR-3;
Seawater-Sterivex-4.out	Seawater	0.00042	48	67820	Candidatus Microgenomates;
Seawater-Sterivex-4.out	Seawater	0.000394	45	1752740	Candidatus Kuenenbacteria;
Seawater-Sterivex-4.out	Seawater	0.000385	44	1706441	Candidatus Thorarchaeota;
Seawater-Sterivex-4.out	Seawater	0.000368	42	1052197	Calescamantes;
Seawater-Sterivex-4.out	Seawater	0.000368	42	1817812	Candidatus Wallbacteria;
Seawater-Sterivex-4.out	Seawater	0.000368	42	1817920	Candidatus Terrybacteria;
Seawater-Sterivex-4.out	Seawater	0.000359	41	2582935	Candidatus Altiarchaeota;
Seawater-Sterivex-4.out	Seawater	0.00035	40	67814	Caldiserica;
Seawater-Sterivex-4.out	Seawater	0.00035	40	68297	Dictyoglomi;
Seawater-Sterivex-4.out	Seawater	0.00035	40	1618340	candidate division CPR3;
Seawater-Sterivex-4.out	Seawater	0.000333	38	1752725	Candidatus Collierbacteria;
Seawater-Sterivex-4.out	Seawater	0.000333	38	1817905	Candidatus Harrisonbacteria;
Seawater-Sterivex-4.out	Seawater	0.000306	35	1817797	Candidatus Coatesbacteria;
Seawater-Sterivex-4.out	Seawater	0.000298	34	1817904	Candidatus Colwellbacteria;
Seawater-Sterivex-4.out	Seawater	0.00028	32	1817901	Candidatus Andersenbacteria;
Seawater-Sterivex-4.out	Seawater	0.000263	30	743725	Candidatus Diapherotrites;
Seawater-Sterivex-4.out	Seawater	0.000263	30	1817796	Candidatus Abawacabacteria;
Seawater-Sterivex-4.out	Seawater	0.000254	29	1817900	Candidatus Chisholmbacteria;
Seawater-Sterivex-4.out	Seawater	0.000245	28	1817915	Candidatus Spechtbacteria;
Seawater-Sterivex-4.out	Seawater	0.000236	27	1817926	Candidatus Wirthbacteria;
Seawater-Sterivex-4.out	Seawater	0.000201	23	1130266	Candidatus Hydrothermae;
Seawater-Sterivex-4.out	Seawater	0.000193	22	1618339	candidate division CPR2;
Seawater-Sterivex-4.out	Seawater	0.000193	22	1935019	Candidatus Hydrothermarchaeota;
Seawater-Sterivex-4.out	Seawater	0.000184	21	1817912	Candidatus Niyogibacteria;
Seawater-Sterivex-4.out	Seawater	0.000166	19	2138240	Coprothermobacterota;
Seawater-Sterivex-4.out	Seawater	0.000123	14	1817906	Candidatus Jacksonbacteria;
Seawater-Sterivex-4.out	Seawater	0.000114	13	1752721	Candidatus Shapirobacteria;
Seawater-Sterivex-4.out	Seawater	0.000105	12	1915410	Candidatus Verstraetearchaeota;
Seawater-Sterivex-4.out	Seawater	0.000088	10	1817902	Candidatus Brennerbacteria;
Seawater-Sterivex-4.out	Seawater	0.000079	9	1817921	Candidatus Veblenbacteria;
Seawater-Sterivex-4.out	Seawater	0.00007	8	1936271	Candidatus Odinarchaeota;
Seawater-Sterivex-4.out	Seawater	0.000035	4	1618338	candidate division CPR1;
Seawater-Sterivex-4.out	Seawater	0.000026	3	1935021	Candidatus Geothermarchaeota;
Seawater-Sterivex-4.out	Seawater	0.000018	2	51967	Candidatus Korarchaeota;
Seawater-Sterivex-4.out	Seawater	0.109125	12465	10239	Viruses
Seawater-Sterivex-4.out	Seawater	0.440543	50322	NA	cannot be assigned to a (non-viral) phylum
Seawater-Sterivex-5.out	Seawater	55.508263			Alphaproteobacteria
Seawater-Sterivex-5.out	Seawater	19.53396			Gammaproteobacteria
Seawater-Sterivex-5.out	Seawater	2.023512	6997038	1224	Proteobacteria;
Seawater-Sterivex-5.out	Seawater	19.773384	1795287	976	Bacteroidetes;
Seawater-Sterivex-5.out	Seawater	0.498132	45227	1239	Firmicutes;
Seawater-Sterivex-5.out	Seawater	0.35951	32641	201174	Actinobacteria;
Seawater-Sterivex-5.out	Seawater	0.315575	28652	1117	Cyanobacteria;
Seawater-Sterivex-5.out	Seawater	0.286288	25993	74201	Verrucomicrobia;
Seawater-Sterivex-5.out	Seawater	0.195147	17718	203682	Planctomycetes;
Seawater-Sterivex-5.out	Seawater	0.147302	13374	2283796	Candidatus Thermoplasmatota;
Seawater-Sterivex-5.out	Seawater	0.067263	6107	57723	Acidobacteria;
Seawater-Sterivex-5.out	Seawater	0.060731	5514	203691	Spirochaetes;
Seawater-Sterivex-5.out	Seawater	0.055213	5013	1936987	Balneolaeota;
Seawater-Sterivex-5.out	Seawater	0.044794	4067	1134404	Ignavibacteriae;
Seawater-Sterivex-5.out	Seawater	0.032657	2965	28890	Euryarchaeota;
Seawater-Sterivex-5.out	Seawater	0.032635	2963	200795	Chloroflexi;
Seawater-Sterivex-5.out	Seawater	0.031511	2861	1297	Deinococcus-Thermus;
Seawater-Sterivex-5.out	Seawater	0.027546	2501	1090	Chlorobi;
Seawater-Sterivex-5.out	Seawater	0.026896	2442	1752734	Candidatus Kaiserbacteria;
Seawater-Sterivex-5.out	Seawater	0.02237	2031	256845	Lentisphaerae;
Seawater-Sterivex-5.out	Seawater	0.022094	2006	544448	Tenericutes;
Seawater-Sterivex-5.out	Seawater	0.02205	2002	67812	Candidatus Omnitrophica;
Seawater-Sterivex-5.out	Seawater	0.019715	1790	40117	Nitrospirae;
Seawater-Sterivex-5.out	Seawater	0.016047	1457	74152	Elusimicrobia;
Seawater-Sterivex-5.out	Seawater	0.015992	1452	142182	Gemmatimonadetes;
Seawater-Sterivex-5.out	Seawater	0.015387	1397	1619053	Candidatus Peregrinibacteria;
Seawater-Sterivex-5.out	Seawater	0.015332	1392	62680	Candidatus Marinimicrobia;
Seawater-Sterivex-5.out	Seawater	0.013382	1215	221216	Candidatus Parcubacteria;
Seawater-Sterivex-5.out	Seawater	0.011422	1037	204428	Chlamydiae;
Seawater-Sterivex-5.out	Seawater	0.010596	962	67817	Candidatus Aminicenantes;
Seawater-Sterivex-5.out	Seawater	0.009505	863	32066	Fusobacteria;
Seawater-Sterivex-5.out	Seawater	0.008866	805	65842	Fibrobacteres;
Seawater-Sterivex-5.out	Seawater	0.008018	728	1752731	Candidatus Magasanikbacteria;
Seawater-Sterivex-5.out	Seawater	0.007016	637	1752729	Candidatus Nomurabacteria;
Seawater-Sterivex-5.out	Seawater	0.006785	616	200918	Thermotogae;
Seawater-Sterivex-5.out	Seawater	0.006752	613	651137	Thaumarchaeota;
Seawater-Sterivex-5.out	Seawater	0.00652	592	200783	Aquificae;
Seawater-Sterivex-5.out	Seawater	0.006454	586	95818	Candidatus Saccharibacteria;
Seawater-Sterivex-5.out	Seawater	0.006388	580	508458	Synergistetes;
Seawater-Sterivex-5.out	Seawater	0.006355	577	456828	Candidatus Cloacimonetes;
Seawater-Sterivex-5.out	Seawater	0.006223	565	200930	Deferribacteres;
Seawater-Sterivex-5.out	Seawater	0.00576	523	1752722	Candidatus Woesebacteria;
Seawater-Sterivex-5.out	Seawater	0.005727	520	1752737	Candidatus Moranbacteria;
Seawater-Sterivex-5.out	Seawater	0.005617	510	67819	Armatimonadetes;
Seawater-Sterivex-5.out	Seawater	0.005353	486	1752728	Candidatus Falkowbacteria;
Seawater-Sterivex-5.out	Seawater	0.004582	416	1293497	Nitrospinae;
Seawater-Sterivex-5.out	Seawater	0.004527	411	1379697	candidate division Zixibacteria;
Seawater-Sterivex-5.out	Seawater	0.004505	409	1752719	Candidatus Levybacteria;
Seawater-Sterivex-5.out	Seawater	0.004086	371	1752708	Candidatus Rokubacteria;
Seawater-Sterivex-5.out	Seawater	0.00391	355	1930617	Calditrichaeota;
Seawater-Sterivex-5.out	Seawater	0.003657	332	1817924	Candidatus Yonathbacteria;
Seawater-Sterivex-5.out	Seawater	0.003469	315	1798710	Candidatus Melainabacteria;
Seawater-Sterivex-5.out	Seawater	0.003392	308	1855361	Candidatus Kryptonia;
Seawater-Sterivex-5.out	Seawater	0.003271	297	200940	Thermodesulfobacteria;
Seawater-Sterivex-5.out	Seawater	0.003238	294	1752732	Candidatus Uhrbacteria;
Seawater-Sterivex-5.out	Seawater	0.003227	293	200938	Chrysiogenetes;
Seawater-Sterivex-5.out	Seawater	0.002974	270	1817919	Candidatus Taylorbacteria;
Seawater-Sterivex-5.out	Seawater	0.002864	260	1817925	Candidatus Zambryskibacteria;
Seawater-Sterivex-5.out	Seawater	0.002588	235	1817910	Candidatus Lloydbacteria;
Seawater-Sterivex-5.out	Seawater	0.002159	196	1662329	Candidatus Kapabacteria;
Seawater-Sterivex-5.out	Seawater	0.002148	195	1817798	Candidatus Delongbacteria;
Seawater-Sterivex-5.out	Seawater	0.002115	192	28889	Crenarchaeota;
Seawater-Sterivex-5.out	Seawater	0.002071	188	1752723	Candidatus Roizmanbacteria;
Seawater-Sterivex-5.out	Seawater	0.001817	165	134625	Kiritimatiellaeota;
Seawater-Sterivex-5.out	Seawater	0.001795	163	640293	candidate division NC10;
Seawater-Sterivex-5.out	Seawater	0.001751	159	422282	candidate division WWE3;
Seawater-Sterivex-5.out	Seawater	0.001751	159	1817917	Candidatus Sungbacteria;
Seawater-Sterivex-5.out	Seawater	0.001619	147	67810	Candidatus Bipolaricaulota;
Seawater-Sterivex-5.out	Seawater	0.001575	143	1752736	Candidatus Adlerbacteria;
Seawater-Sterivex-5.out	Seawater	0.001542	140	1729712	Candidatus Fermentibacteria;
Seawater-Sterivex-5.out	Seawater	0.001542	140	1752727	Candidatus Campbellbacteria;
Seawater-Sterivex-5.out	Seawater	0.001432	130	1752733	Candidatus Yanofskybacteria;
Seawater-Sterivex-5.out	Seawater	0.001421	129	265317	Candidatus Poribacteria;
Seawater-Sterivex-5.out	Seawater	0.001388	126	1752720	Candidatus Gottesmanbacteria;
Seawater-Sterivex-5.out	Seawater	0.001366	124	1817903	Candidatus Buchananbacteria;
Seawater-Sterivex-5.out	Seawater	0.001333	121	1817804	Candidatus Fraserbacteria;
Seawater-Sterivex-5.out	Seawater	0.0013	118	1817907	Candidatus Kerfeldbacteria;
Seawater-Sterivex-5.out	Seawater	0.001145	104	1752716	Candidatus Dadabacteria;
Seawater-Sterivex-5.out	Seawater	0.001123	102	1817922	Candidatus Vogelbacteria;
Seawater-Sterivex-5.out	Seawater	0.001101	100	1817914	Candidatus Ryanbacteria;
Seawater-Sterivex-5.out	Seawater	0.001079	98	1752735	Candidatus Wolfebacteria;
Seawater-Sterivex-5.out	Seawater	0.001079	98	1817808	Candidatus Margulisbacteria;
Seawater-Sterivex-5.out	Seawater	0.001068	97	1752724	Candidatus Pacebacteria;
Seawater-Sterivex-5.out	Seawater	0.001046	95	1802339	Candidatus Tectomicrobia;
Seawater-Sterivex-5.out	Seawater	0.001002	91	1618330	Candidatus Berkelbacteria;
Seawater-Sterivex-5.out	Seawater	0.001002	91	1752738	Candidatus Giovannonibacteria;
Seawater-Sterivex-5.out	Seawater	0.001002	91	1817916	Candidatus Staskawiczbacteria;
Seawater-Sterivex-5.out	Seawater	0.000958	87	1752718	Candidatus Daviesbacteria;
Seawater-Sterivex-5.out	Seawater	0.000925	84	142187	Candidatus Hydrogenedentes;
Seawater-Sterivex-5.out	Seawater	0.000892	81	192989	Nanoarchaeota;
Seawater-Sterivex-5.out	Seawater	0.000881	80	221235	Candidatus Absconditabacteria;
Seawater-Sterivex-5.out	Seawater	0.000859	78	1817810	Candidatus Riflebacteria;
Seawater-Sterivex-5.out	Seawater	0.000859	78	1819803	Candidatus Desantisbacteria;
Seawater-Sterivex-5.out	Seawater	0.000848	77	1817908	Candidatus Komeilibacteria;
Seawater-Sterivex-5.out	Seawater	0.000837	76	1817805	Candidatus Glassbacteria;
Seawater-Sterivex-5.out	Seawater	0.000837	76	1817899	Candidatus Woykebacteria;
Seawater-Sterivex-5.out	Seawater	0.000793	72	1817799	Candidatus Doudnabacteria;
Seawater-Sterivex-5.out	Seawater	0.000771	70	1817807	Candidatus Lindowbacteria;
Seawater-Sterivex-5.out	Seawater	0.00076	69	1752717	Candidatus Curtissbacteria;
Seawater-Sterivex-5.out	Seawater	0.000738	67	1752741	Candidatus Azambacteria;
Seawater-Sterivex-5.out	Seawater	0.000727	66	67818	Candidatus Atribacteria;
Seawater-Sterivex-5.out	Seawater	0.000716	65	1817809	Candidatus Raymondbacteria;
Seawater-Sterivex-5.out	Seawater	0.000683	62	928852	Candidatus Bathyarchaeota;
Seawater-Sterivex-5.out	Seawater	0.000672	61	74015	Candidatus Latescibacteria;
Seawater-Sterivex-5.out	Seawater	0.000661	60	363464	Candidatus Gracilibacteria;
Seawater-Sterivex-5.out	Seawater	0.00065	59	1752730	Candidatus Amesbacteria;
Seawater-Sterivex-5.out	Seawater	0.00065	59	1752739	Candidatus Jorgensenbacteria;
Seawater-Sterivex-5.out	Seawater	0.000628	57	1817909	Candidatus Liptonbacteria;
Seawater-Sterivex-5.out	Seawater	0.000606	55	1817803	Candidatus Fischerbacteria;
Seawater-Sterivex-5.out	Seawater	0.000595	54	1801631	Candidatus Micrarchaeota;
Seawater-Sterivex-5.out	Seawater	0.000584	53	1817911	Candidatus Nealsonbacteria;
Seawater-Sterivex-5.out	Seawater	0.000573	52	1817802	Candidatus Firestonebacteria;
Seawater-Sterivex-5.out	Seawater	0.00054	49	1817801	Candidatus Eisenbacteria;
Seawater-Sterivex-5.out	Seawater	0.000485	44	1752726	Candidatus Beckwithbacteria;
Seawater-Sterivex-5.out	Seawater	0.000485	44	1817800	Candidatus Edwardsbacteria;
Seawater-Sterivex-5.out	Seawater	0.000452	41	1817913	Candidatus Portnoybacteria;
Seawater-Sterivex-5.out	Seawater	0.00043	39	1817905	Candidatus Harrisonbacteria;
Seawater-Sterivex-5.out	Seawater	0.000408	37	1817812	Candidatus Wallbacteria;
Seawater-Sterivex-5.out	Seawater	0.000397	36	1752740	Candidatus Kuenenbacteria;
Seawater-Sterivex-5.out	Seawater	0.000385	35	1703755	candidate division WOR-3;
Seawater-Sterivex-5.out	Seawater	0.000374	34	1817811	Candidatus Schekmanbacteria;
Seawater-Sterivex-5.out	Seawater	0.000319	29	68297	Dictyoglomi;
Seawater-Sterivex-5.out	Seawater	0.000319	29	1817898	Candidatus Blackburnbacteria;
Seawater-Sterivex-5.out	Seawater	0.000319	29	1817923	Candidatus Wildermuthbacteria;
Seawater-Sterivex-5.out	Seawater	0.000319	29	2582935	Candidatus Altiarchaeota;
Seawater-Sterivex-5.out	Seawater	0.000308	28	1817920	Candidatus Terrybacteria;
Seawater-Sterivex-5.out	Seawater	0.000286	26	67814	Caldiserica;
Seawater-Sterivex-5.out	Seawater	0.000286	26	67820	Candidatus Microgenomates;
Seawater-Sterivex-5.out	Seawater	0.000286	26	1817797	Candidatus Coatesbacteria;
Seawater-Sterivex-5.out	Seawater	0.000286	26	1817901	Candidatus Andersenbacteria;
Seawater-Sterivex-5.out	Seawater	0.000264	24	1052197	Calescamantes;
Seawater-Sterivex-5.out	Seawater	0.000264	24	1618339	candidate division CPR2;
Seawater-Sterivex-5.out	Seawater	0.000264	24	1706441	Candidatus Thorarchaeota;
Seawater-Sterivex-5.out	Seawater	0.000264	24	1752725	Candidatus Collierbacteria;
Seawater-Sterivex-5.out	Seawater	0.000264	24	1817912	Candidatus Niyogibacteria;
Seawater-Sterivex-5.out	Seawater	0.000253	23	743725	Candidatus Diapherotrites;
Seawater-Sterivex-5.out	Seawater	0.000253	23	1618340	candidate division CPR3;
Seawater-Sterivex-5.out	Seawater	0.000253	23	2138240	Coprothermobacterota;
Seawater-Sterivex-5.out	Seawater	0.000209	19	1130266	Candidatus Hydrothermae;
Seawater-Sterivex-5.out	Seawater	0.000209	19	1817796	Candidatus Abawacabacteria;
Seawater-Sterivex-5.out	Seawater	0.000209	19	1817915	Candidatus Spechtbacteria;
Seawater-Sterivex-5.out	Seawater	0.000187	17	1817900	Candidatus Chisholmbacteria;
Seawater-Sterivex-5.out	Seawater	0.000176	16	1817904	Candidatus Colwellbacteria;
Seawater-Sterivex-5.out	Seawater	0.000176	16	1817926	Candidatus Wirthbacteria;
Seawater-Sterivex-5.out	Seawater	0.000165	15	1752721	Candidatus Shapirobacteria;
Seawater-Sterivex-5.out	Seawater	0.000165	15	1817906	Candidatus Jacksonbacteria;
Seawater-Sterivex-5.out	Seawater	0.000099	9	1915410	Candidatus Verstraetearchaeota;
Seawater-Sterivex-5.out	Seawater	0.000088	8	1817902	Candidatus Brennerbacteria;
Seawater-Sterivex-5.out	Seawater	0.000077	7	1817921	Candidatus Veblenbacteria;
Seawater-Sterivex-5.out	Seawater	0.000055	5	1936271	Candidatus Odinarchaeota;
Seawater-Sterivex-5.out	Seawater	0.000044	4	1935019	Candidatus Hydrothermarchaeota;
Seawater-Sterivex-5.out	Seawater	0.000044	4	1935021	Candidatus Geothermarchaeota;
Seawater-Sterivex-5.out	Seawater	0.000022	2	1618338	candidate division CPR1;
Seawater-Sterivex-5.out	Seawater	0.000011	1	51967	Candidatus Korarchaeota;
Seawater-Sterivex-5.out	Seawater	0.14142	12840	10239	Viruses
Seawater-Sterivex-5.out	Seawater	0.432059	39228	NA	cannot be assigned to a (non-viral) phylum
