# Supplementary material for: Genomic and induction evidence for bacteriophage contributions to sargassum-bacteria symbioses
Source: Microbiome. 2024 Aug 1;12:143. doi: 10.1186/s40168-024-01860-7 (PMC11295528; doi:10.1186/s40168-024-01860-7)
Supplement: Supplementary file 6 — Supplementary Material 5: Supplementary Data 4. Bacterial abundances and mapped read counts at the order level. [file 40168_2024_1860_MOESM5_ESM.csv]

Sample	Sample Type	Percent Read Abundance	Read Number	Taxon ID	Order
Seawater-Sterivex-1.out	Seawater	49.742798	4071047	204455	Rhodobacterales;
Seawater-Sterivex-1.out	Seawater	10.972394	898002	200644	Flavobacteriales;
Seawater-Sterivex-1.out	Seawater	6.65308	544501	1706369	Cellvibrionales;
Seawater-Sterivex-1.out	Seawater	1.928498	157832	768507	Cytophagales;
Seawater-Sterivex-1.out	Seawater	1.861124	152318	54526	Pelagibacterales;
Seawater-Sterivex-1.out	Seawater	1.228685	100558	135619	Oceanospirillales;
Seawater-Sterivex-1.out	Seawater	1.109321	90789	356	Rhizobiales;
Seawater-Sterivex-1.out	Seawater	1.085373	88829	135622	Alteromonadales;
Seawater-Sterivex-1.out	Seawater	0.761309	62307	171549	Bacteroidales;
Seawater-Sterivex-1.out	Seawater	0.617605	50546	204441	Rhodospirillales;
Seawater-Sterivex-1.out	Seawater	0.54466	44576	200666	Sphingobacteriales;
Seawater-Sterivex-1.out	Seawater	0.513881	42057	32003	Nitrosomonadales;
Seawater-Sterivex-1.out	Seawater	0.427079	34953	204457	Sphingomonadales;
Seawater-Sterivex-1.out	Seawater	0.408531	33435	135613	Chromatiales;
Seawater-Sterivex-1.out	Seawater	0.365937	29949	80840	Burkholderiales;
Seawater-Sterivex-1.out	Seawater	0.35235	28837	135623	Vibrionales;
Seawater-Sterivex-1.out	Seawater	0.305149	24974	1853229	Chitinophagales;
Seawater-Sterivex-1.out	Seawater	0.30163	24686	1936988	Saprospirales;
Seawater-Sterivex-1.out	Seawater	0.256775	21015	1970189	Marinilabiliales;
Seawater-Sterivex-1.out	Seawater	0.247648	20268	72274	Pseudomonadales;
Seawater-Sterivex-1.out	Seawater	0.242382	19837	1890424	Synechococcales;
Seawater-Sterivex-1.out	Seawater	0.209196	17121	186802	Clostridiales;
Seawater-Sterivex-1.out	Seawater	0.184856	15129	2691354	Pirellulales;
Seawater-Sterivex-1.out	Seawater	0.176987	14485	1385	Bacillales;
Seawater-Sterivex-1.out	Seawater	0.175033	14325	48461	Verrucomicrobiales;
Seawater-Sterivex-1.out	Seawater	0.163034	13343	72273	Thiotrichales;
Seawater-Sterivex-1.out	Seawater	0.16235	13287	2800060	Hyphomonadales;
Seawater-Sterivex-1.out	Seawater	0.107414	8791	135614	Xanthomonadales;
Seawater-Sterivex-1.out	Seawater	0.105643	8646	112	Planctomycetales;
Seawater-Sterivex-1.out	Seawater	0.099093	8110	91347	Enterobacterales;
Seawater-Sterivex-1.out	Seawater	0.091542	7492	85006	Micrococcales;
Seawater-Sterivex-1.out	Seawater	0.083735	6853	415001	Puniceicoccales;
Seawater-Sterivex-1.out	Seawater	0.081413	6663	213118	Desulfobacterales;
Seawater-Sterivex-1.out	Seawater	0.08035	6576	213849	Campylobacterales;
Seawater-Sterivex-1.out	Seawater	0.075475	6177	29	Myxococcales;
Seawater-Sterivex-1.out	Seawater	0.071944	5888	204458	Caulobacterales;
Seawater-Sterivex-1.out	Seawater	0.071015	5812	85007	Corynebacteriales;
Seawater-Sterivex-1.out	Seawater	0.065639	5372	135618	Methylococcales;
Seawater-Sterivex-1.out	Seawater	0.064845	5307	213115	Desulfovibrionales;
Seawater-Sterivex-1.out	Seawater	0.058259	4768	133814	Candidatus Poseidoniales;
Seawater-Sterivex-1.out	Seawater	0.058063	4752	2800059	Maricaulales;
Seawater-Sterivex-1.out	Seawater	0.05612	4593	1853223	Balneolales;
Seawater-Sterivex-1.out	Seawater	0.053481	4377	206351	Neisseriales;
Seawater-Sterivex-1.out	Seawater	0.053457	4375	118969	Legionellales;
Seawater-Sterivex-1.out	Seawater	0.042472	3476	85011	Streptomycetales;
Seawater-Sterivex-1.out	Seawater	0.041018	3357	186826	Lactobacillales;
Seawater-Sterivex-1.out	Seawater	0.038037	3113	69541	Desulfuromonadales;
Seawater-Sterivex-1.out	Seawater	0.033052	2705	2024979	Bacteriovoracales;
Seawater-Sterivex-1.out	Seawater	0.032514	2661	1100069	Bacteroidetes Order II. Incertae sedis;
Seawater-Sterivex-1.out	Seawater	0.031231	2556	135624	Aeromonadales;
Seawater-Sterivex-1.out	Seawater	0.030608	2505	206389	Rhodocyclales;
Seawater-Sterivex-1.out	Seawater	0.030473	2494	597358	Kiloniellales;
Seawater-Sterivex-1.out	Seawater	0.030217	2473	213481	Bdellovibrionales;
Seawater-Sterivex-1.out	Seawater	0.028555	2337	85010	Pseudonocardiales;
Seawater-Sterivex-1.out	Seawater	0.027443	2246	1775403	Nevskiales;
Seawater-Sterivex-1.out	Seawater	0.027235	2229	84993	Acidimicrobiales;
Seawater-Sterivex-1.out	Seawater	0.027089	2217	85009	Propionibacteriales;
Seawater-Sterivex-1.out	Seawater	0.026515	2170	136	Spirochaetales;
Seawater-Sterivex-1.out	Seawater	0.024914	2039	1643688	Leptospirales;
Seawater-Sterivex-1.out	Seawater	0.023118	1892	135625	Pasteurellales;
Seawater-Sterivex-1.out	Seawater	0.021786	1783	255473	Parvularculales;
Seawater-Sterivex-1.out	Seawater	0.021138	1730	1150	Oscillatoriales;
Seawater-Sterivex-1.out	Seawater	0.020344	1665	362534	Kordiimonadales;
Seawater-Sterivex-1.out	Seawater	0.019415	1589	204433	Acidobacteriales;
Seawater-Sterivex-1.out	Seawater	0.019196	1571	85012	Streptosporangiales;
Seawater-Sterivex-1.out	Seawater	0.019	1555	191411	Chlorobiales;
Seawater-Sterivex-1.out	Seawater	0.018853	1543	415000	Opitutales;
Seawater-Sterivex-1.out	Seawater	0.01867	1528	118964	Deinococcales;
Seawater-Sterivex-1.out	Seawater	0.014858	1216	766	Rickettsiales;
Seawater-Sterivex-1.out	Seawater	0.014724	1205	85008	Micromonosporales;
Seawater-Sterivex-1.out	Seawater	0.012891	1055	1161	Nostocales;
Seawater-Sterivex-1.out	Seawater	0.012707	1040	2691356	Isosphaerales;
Seawater-Sterivex-1.out	Seawater	0.012487	1022	510684	Sneathiellales;
Seawater-Sterivex-1.out	Seawater	0.012219	1000	1921002	Holosporales;
Seawater-Sterivex-1.out	Seawater	0.012182	997	94695	Methanosarcinales;
Seawater-Sterivex-1.out	Seawater	0.011889	973	795748	Ignavibacteriales;
Seawater-Sterivex-1.out	Seawater	0.010814	885	219686	Gemmatimonadales;
Seawater-Sterivex-1.out	Seawater	0.010704	876	2037	Actinomycetales;
Seawater-Sterivex-1.out	Seawater	0.01063	870	278081	Lentisphaerales;
Seawater-Sterivex-1.out	Seawater	0.010581	866	213462	Syntrophobacterales;
Seawater-Sterivex-1.out	Seawater	0.010239	838	2691355	Gemmatales;
Seawater-Sterivex-1.out	Seawater	0.009775	800	203491	Fusobacteriales;
Seawater-Sterivex-1.out	Seawater	0.009482	776	68933	Thermales;
Seawater-Sterivex-1.out	Seawater	0.009457	774	53433	Halanaerobiales;
Seawater-Sterivex-1.out	Seawater	0.009457	774	189778	Nitrospirales;
Seawater-Sterivex-1.out	Seawater	0.008883	727	1553901	Oligoflexales;
Seawater-Sterivex-1.out	Seawater	0.008541	699	596497	Nitriliruptorales;
Seawater-Sterivex-1.out	Seawater	0.008321	681	909929	Selenomonadales;
Seawater-Sterivex-1.out	Seawater	0.008284	678	1836787	Chthoniobacterales;
Seawater-Sterivex-1.out	Seawater	0.008199	671	1118	Chroococcales;
Seawater-Sterivex-1.out	Seawater	0.00705	577	1737405	Tissierellales;
Seawater-Sterivex-1.out	Seawater	0.006891	564	292629	Anaerolineales;
Seawater-Sterivex-1.out	Seawater	0.006794	556	1240482	Orbales;
Seawater-Sterivex-1.out	Seawater	0.006769	554	186329	Acholeplasmatales;
Seawater-Sterivex-1.out	Seawater	0.00672	550	588673	Solirubrobacterales;
Seawater-Sterivex-1.out	Seawater	0.006598	540	1191478	Magnetococcales;
Seawater-Sterivex-1.out	Seawater	0.006525	534	191393	Deferribacterales;
Seawater-Sterivex-1.out	Seawater	0.0065	532	85004	Bifidobacteriales;
Seawater-Sterivex-1.out	Seawater	0.006305	516	649776	Synergistales;
Seawater-Sterivex-1.out	Seawater	0.006048	495	225057	Acidithiobacillales;
Seawater-Sterivex-1.out	Seawater	0.006048	495	1963360	Parachlamydiales;
Seawater-Sterivex-1.out	Seawater	0.005975	489	1643682	Geodermatophilales;
Seawater-Sterivex-1.out	Seawater	0.005767	472	2483366	Sedimentisphaerales;
Seawater-Sterivex-1.out	Seawater	0.005621	460	526525	Erysipelotrichales;
Seawater-Sterivex-1.out	Seawater	0.005547	454	742030	Salinisphaerales;
Seawater-Sterivex-1.out	Seawater	0.005376	440	68295	Thermoanaerobacterales;
Seawater-Sterivex-1.out	Seawater	0.005193	425	332160	Bryobacterales;
Seawater-Sterivex-1.out	Seawater	0.00512	419	1293499	Nitrospinales;
Seawater-Sterivex-1.out	Seawater	0.005071	415	453227	Desulfarculales;
Seawater-Sterivex-1.out	Seawater	0.00479	392	1644055	Haloferacales;
Seawater-Sterivex-1.out	Seawater	0.004741	388	135615	Cardiobacteriales;
Seawater-Sterivex-1.out	Seawater	0.004729	387	85013	Frankiales;
Seawater-Sterivex-1.out	Seawater	0.004619	378	1962852	Calditrichales;
Seawater-Sterivex-1.out	Seawater	0.004484	367	32064	Chloroflexales;
Seawater-Sterivex-1.out	Seawater	0.004423	362	31932	Nitrosopumilales;
Seawater-Sterivex-1.out	Seawater	0.00424	347	2762272	Terrimicrobiales;
Seawater-Sterivex-1.out	Seawater	0.003983	326	666506	Phycisphaerales;
Seawater-Sterivex-1.out	Seawater	0.003837	314	84999	Coriobacteriales;
Seawater-Sterivex-1.out	Seawater	0.003702	303	52604	Pleurocapsales;
Seawater-Sterivex-1.out	Seawater	0.003617	296	1843489	Veillonellales;
Seawater-Sterivex-1.out	Seawater	0.003531	289	2301	Thermoplasmatales;
Seawater-Sterivex-1.out	Seawater	0.00347	284	32069	Aquificales;
Seawater-Sterivex-1.out	Seawater	0.003323	272	189769	Chrysiogenales;
Seawater-Sterivex-1.out	Seawater	0.003299	270	1485951	Desulfurobacteriales;
Seawater-Sterivex-1.out	Seawater	0.003287	269	188710	Thermodesulfobacteriales;
Seawater-Sterivex-1.out	Seawater	0.003262	267	2085	Mycoplasmatales;
Seawater-Sterivex-1.out	Seawater	0.003262	267	1643822	Eggerthellales;
Seawater-Sterivex-1.out	Seawater	0.003238	265	580371	Mariprofundales;
Seawater-Sterivex-1.out	Seawater	0.003226	264	1643947	Petrotogales;
Seawater-Sterivex-1.out	Seawater	0.003091	253	186328	Entomoplasmatales;
Seawater-Sterivex-1.out	Seawater	0.003006	246	1644060	Natrialbales;
Seawater-Sterivex-1.out	Seawater	0.002945	241	218872	Fibrobacterales;
Seawater-Sterivex-1.out	Seawater	0.002932	240	2419	Thermotogales;
Seawater-Sterivex-1.out	Seawater	0.002847	233	1860137	Chitinispirillales;
Seawater-Sterivex-1.out	Seawater	0.002835	232	119069	Hydrogenophilales;
Seawater-Sterivex-1.out	Seawater	0.002529	207	1442155	Ferrovales;
Seawater-Sterivex-1.out	Seawater	0.002517	206	2191	Methanomicrobiales;
Seawater-Sterivex-1.out	Seawater	0.002493	204	1934945	Immundisolibacterales;
Seawater-Sterivex-1.out	Seawater	0.002407	197	475963	Caldilineales;
Seawater-Sterivex-1.out	Seawater	0.002407	197	1921782	Kiritimatiellales;
Seawater-Sterivex-1.out	Seawater	0.002309	189	2158	Methanobacteriales;
Seawater-Sterivex-1.out	Seawater	0.002224	182	1843488	Acidaminococcales;
Seawater-Sterivex-1.out	Seawater	0.002212	181	2235	Halobacteriales;
Seawater-Sterivex-1.out	Seawater	0.002212	181	213113	Desulfurellales;
Seawater-Sterivex-1.out	Seawater	0.002175	178	84996	Rubrobacterales;
Seawater-Sterivex-1.out	Seawater	0.002163	177	2258	Thermococcales;
Seawater-Sterivex-1.out	Seawater	0.00215	176	235899	Nautiliales;
Seawater-Sterivex-1.out	Seawater	0.002077	170	1127829	Candidatus Brocadiales;
Seawater-Sterivex-1.out	Seawater	0.002077	170	2562241	Thermoanaerobaculales;
Seawater-Sterivex-1.out	Seawater	0.002053	168	414714	Catenulisporales;
Seawater-Sterivex-1.out	Seawater	0.002016	165	2762275	Trueperales;
Seawater-Sterivex-1.out	Seawater	0.001869	153	51291	Chlamydiales;
Seawater-Sterivex-1.out	Seawater	0.001869	153	1663425	Fimbriimonadales;
Seawater-Sterivex-1.out	Seawater	0.001833	150	2182	Methanococcales;
Seawater-Sterivex-1.out	Seawater	0.001784	146	1382929	Ardenticatenales;
Seawater-Sterivex-1.out	Seawater	0.001723	141	1643684	Nakamurellales;
Seawater-Sterivex-1.out	Seawater	0.001723	141	2811503	Thermodesulfovibrionales;
Seawater-Sterivex-1.out	Seawater	0.001588	130	574975	Holophagales;
Seawater-Sterivex-1.out	Seawater	0.001564	128	1202465	Dehalococcoidales;
Seawater-Sterivex-1.out	Seawater	0.001405	115	85014	Glycomycetales;
Seawater-Sterivex-1.out	Seawater	0.001393	114	2770089	Thermosediminibacterales;
Seawater-Sterivex-1.out	Seawater	0.001368	112	307595	Gloeobacterales;
Seawater-Sterivex-1.out	Seawater	0.001368	112	1692040	Acidiferrobacterales;
Seawater-Sterivex-1.out	Seawater	0.00132	108	1033996	Nitrososphaerales;
Seawater-Sterivex-1.out	Seawater	0.00132	108	1748771	Blastocatellales;
Seawater-Sterivex-1.out	Seawater	0.001295	106	2231	Archaeoglobales;
Seawater-Sterivex-1.out	Seawater	0.001197	98	622452	Kineosporiales;
Seawater-Sterivex-1.out	Seawater	0.001136	93	2024973	Silvanigrellales;
Seawater-Sterivex-1.out	Seawater	0.001075	88	1890443	Spirulinales;
Seawater-Sterivex-1.out	Seawater	0.001051	86	1505233	Chitinivibrionales;
Seawater-Sterivex-1.out	Seawater	0.001039	85	189772	Herpetosiphonales;
Seawater-Sterivex-1.out	Seawater	0.001039	85	1217098	Jiangellales;
Seawater-Sterivex-1.out	Seawater	0.00099	81	388448	Ktedonobacterales;
Seawater-Sterivex-1.out	Seawater	0.000977	80	1803398	Candidatus Peribacterales;
Seawater-Sterivex-1.out	Seawater	0.000965	79	2152897	Candidatus Fermentibacterales;
Seawater-Sterivex-1.out	Seawater	0.000916	75	85001	Sphaerobacterales;
Seawater-Sterivex-1.out	Seawater	0.00088	72	717963	Methylacidiphilales;
Seawater-Sterivex-1.out	Seawater	0.000868	71	622450	Actinopolysporales;
Seawater-Sterivex-1.out	Seawater	0.000831	68	1890505	Chroococcidiopsidales;
Seawater-Sterivex-1.out	Seawater	0.000794	65	1676649	Limnochordales;
Seawater-Sterivex-1.out	Seawater	0.000782	64	1955042	Gloeoemargaritales;
Seawater-Sterivex-1.out	Seawater	0.000745	61	2093819	Candidatus Nanosynbacterales;
Seawater-Sterivex-1.out	Seawater	0.000696	57	1906152	Candidatus Obscuribacterales;
Seawater-Sterivex-1.out	Seawater	0.00066	54	1077263	Chthonomonadales;
Seawater-Sterivex-1.out	Seawater	0.000648	53	1643686	Brachyspirales;
Seawater-Sterivex-1.out	Seawater	0.000635	52	2266	Thermoproteales;
Seawater-Sterivex-1.out	Seawater	0.000623	51	2495577	Cryptosporangiales;
Seawater-Sterivex-1.out	Seawater	0.000599	49	768667	Thermogemmatisporales;
Seawater-Sterivex-1.out	Seawater	0.000586	48	1643946	Kosmotogales;
Seawater-Sterivex-1.out	Seawater	0.00055	45	114380	Desulfurococcales;
Seawater-Sterivex-1.out	Seawater	0.000525	43	1783344	Endomicrobiales;
Seawater-Sterivex-1.out	Seawater	0.000513	42	1803511	Candidatus Altiarchaeales;
Seawater-Sterivex-1.out	Seawater	0.000464	38	189776	Thermomicrobiales;
Seawater-Sterivex-1.out	Seawater	0.000452	37	2495578	Sporichthyales;
Seawater-Sterivex-1.out	Seawater	0.000428	35	588674	Thermoleophilales;
Seawater-Sterivex-1.out	Seawater	0.000403	33	471822	Haloplasmatales;
Seawater-Sterivex-1.out	Seawater	0.000391	32	1906119	Candidatus Gastranaerophilales;
Seawater-Sterivex-1.out	Seawater	0.000367	30	2805415	Jatrophihabitantales;
Seawater-Sterivex-1.out	Seawater	0.000354	29	2281	Sulfolobales;
Seawater-Sterivex-1.out	Seawater	0.000342	28	1235850	Methanomassiliicoccales;
Seawater-Sterivex-1.out	Seawater	0.00033	27	203487	Dictyoglomales;
Seawater-Sterivex-1.out	Seawater	0.000318	26	485256	Natranaerobiales;
Seawater-Sterivex-1.out	Seawater	0.000318	26	1643683	Acidothermales;
Seawater-Sterivex-1.out	Seawater	0.000293	24	693072	Caldisericales;
Seawater-Sterivex-1.out	Seawater	0.000281	23	570264	Methanocellales;
Seawater-Sterivex-1.out	Seawater	0.000281	23	2138246	Coprothermobacterales;
Seawater-Sterivex-1.out	Seawater	0.000269	22	205948	Cenarchaeales;
Seawater-Sterivex-1.out	Seawater	0.000257	21	641854	Elusimicrobiales;
Seawater-Sterivex-1.out	Seawater	0.000244	20	1906150	Candidatus Caenarcaniphilales;
Seawater-Sterivex-1.out	Seawater	0.000244	20	2202723	Methanonatronarchaeales;
Seawater-Sterivex-1.out	Seawater	0.00022	18	1643687	Brevinematales;
Seawater-Sterivex-1.out	Seawater	0.000183	15	1769716	Mesoaciditogales;
Seawater-Sterivex-1.out	Seawater	0.00011	9	871006	Acidilobales;
Seawater-Sterivex-1.out	Seawater	0.000098	8	68985	Methanopyrales;
Seawater-Sterivex-1.out	Seawater	0.000098	8	1890940	Nanoarchaeales;
Seawater-Sterivex-1.out	Seawater	0.000086	7	2497644	Candidatus Babeliales;
Seawater-Sterivex-1.out	Seawater	0.000073	6	1915414	Candidatus Methanomethyliales;
Seawater-Sterivex-1.out	Seawater	0.000037	3	685948	Fervidicoccales;
Seawater-Sterivex-1.out	Seawater	0.102881	8420	10239	Viruses
Seawater-Sterivex-1.out	Seawater	16.433407	1344942	NA	cannot be assigned to a (non-viral) order
Seawater-Sterivex-2.out	Seawater	44.463928	3499381	204455	Rhodobacterales;
Seawater-Sterivex-2.out	Seawater	12.439637	979019	200644	Flavobacteriales;
Seawater-Sterivex-2.out	Seawater	7.060393	555664	1706369	Cellvibrionales;
Seawater-Sterivex-2.out	Seawater	3.265793	257023	54526	Pelagibacterales;
Seawater-Sterivex-2.out	Seawater	2.208634	173823	768507	Cytophagales;
Seawater-Sterivex-2.out	Seawater	1.130028	88935	356	Rhizobiales;
Seawater-Sterivex-2.out	Seawater	0.872486	68666	171549	Bacteroidales;
Seawater-Sterivex-2.out	Seawater	0.702692	55303	32003	Nitrosomonadales;
Seawater-Sterivex-2.out	Seawater	0.684688	53886	204441	Rhodospirillales;
Seawater-Sterivex-2.out	Seawater	0.663214	52196	135622	Alteromonadales;
Seawater-Sterivex-2.out	Seawater	0.655476	51587	135619	Oceanospirillales;
Seawater-Sterivex-2.out	Seawater	0.630305	49606	200666	Sphingobacteriales;
Seawater-Sterivex-2.out	Seawater	0.352941	27777	1853229	Chitinophagales;
Seawater-Sterivex-2.out	Seawater	0.352331	27729	80840	Burkholderiales;
Seawater-Sterivex-2.out	Seawater	0.350514	27586	1936988	Saprospirales;
Seawater-Sterivex-2.out	Seawater	0.340921	26831	204457	Sphingomonadales;
Seawater-Sterivex-2.out	Seawater	0.319816	25170	135613	Chromatiales;
Seawater-Sterivex-2.out	Seawater	0.286081	22515	1970189	Marinilabiliales;
Seawater-Sterivex-2.out	Seawater	0.268876	21161	1890424	Synechococcales;
Seawater-Sterivex-2.out	Seawater	0.23382	18402	135623	Vibrionales;
Seawater-Sterivex-2.out	Seawater	0.214723	16899	186802	Clostridiales;
Seawater-Sterivex-2.out	Seawater	0.20579	16196	72274	Pseudomonadales;
Seawater-Sterivex-2.out	Seawater	0.180962	14242	1385	Bacillales;
Seawater-Sterivex-2.out	Seawater	0.153021	12043	48461	Verrucomicrobiales;
Seawater-Sterivex-2.out	Seawater	0.142348	11203	2800060	Hyphomonadales;
Seawater-Sterivex-2.out	Seawater	0.137952	10857	72273	Thiotrichales;
Seawater-Sterivex-2.out	Seawater	0.117672	9261	2691354	Pirellulales;
Seawater-Sterivex-2.out	Seawater	0.11766	9260	133814	Candidatus Poseidoniales;
Seawater-Sterivex-2.out	Seawater	0.097851	7701	135614	Xanthomonadales;
Seawater-Sterivex-2.out	Seawater	0.089642	7055	415001	Puniceicoccales;
Seawater-Sterivex-2.out	Seawater	0.087088	6854	91347	Enterobacterales;
Seawater-Sterivex-2.out	Seawater	0.0801	6304	204458	Caulobacterales;
Seawater-Sterivex-2.out	Seawater	0.075208	5919	85006	Micrococcales;
Seawater-Sterivex-2.out	Seawater	0.075107	5911	213849	Campylobacterales;
Seawater-Sterivex-2.out	Seawater	0.073582	5791	213118	Desulfobacterales;
Seawater-Sterivex-2.out	Seawater	0.072718	5723	112	Planctomycetales;
Seawater-Sterivex-2.out	Seawater	0.065475	5153	85007	Corynebacteriales;
Seawater-Sterivex-2.out	Seawater	0.059351	4671	213115	Desulfovibrionales;
Seawater-Sterivex-2.out	Seawater	0.059147	4655	29	Myxococcales;
Seawater-Sterivex-2.out	Seawater	0.059046	4647	1853223	Balneolales;
Seawater-Sterivex-2.out	Seawater	0.057445	4521	135618	Methylococcales;
Seawater-Sterivex-2.out	Seawater	0.057051	4490	2800059	Maricaulales;
Seawater-Sterivex-2.out	Seawater	0.050495	3974	206351	Neisseriales;
Seawater-Sterivex-2.out	Seawater	0.049465	3893	118969	Legionellales;
Seawater-Sterivex-2.out	Seawater	0.044002	3463	186826	Lactobacillales;
Seawater-Sterivex-2.out	Seawater	0.03836	3019	85011	Streptomycetales;
Seawater-Sterivex-2.out	Seawater	0.034726	2733	597358	Kiloniellales;
Seawater-Sterivex-2.out	Seawater	0.032083	2525	69541	Desulfuromonadales;
Seawater-Sterivex-2.out	Seawater	0.030673	2414	2024979	Bacteriovoracales;
Seawater-Sterivex-2.out	Seawater	0.030304	2385	213481	Bdellovibrionales;
Seawater-Sterivex-2.out	Seawater	0.028538	2246	1100069	Bacteroidetes Order II. Incertae sedis;
Seawater-Sterivex-2.out	Seawater	0.027484	2163	1643688	Leptospirales;
Seawater-Sterivex-2.out	Seawater	0.026467	2083	206389	Rhodocyclales;
Seawater-Sterivex-2.out	Seawater	0.025565	2012	136	Spirochaetales;
Seawater-Sterivex-2.out	Seawater	0.025349	1995	135624	Aeromonadales;
Seawater-Sterivex-2.out	Seawater	0.024904	1960	85010	Pseudonocardiales;
Seawater-Sterivex-2.out	Seawater	0.023113	1819	85009	Propionibacteriales;
Seawater-Sterivex-2.out	Seawater	0.023087	1817	1775403	Nevskiales;
Seawater-Sterivex-2.out	Seawater	0.022808	1795	255473	Parvularculales;
Seawater-Sterivex-2.out	Seawater	0.022668	1784	362534	Kordiimonadales;
Seawater-Sterivex-2.out	Seawater	0.022274	1753	1150	Oscillatoriales;
Seawater-Sterivex-2.out	Seawater	0.020076	1580	204433	Acidobacteriales;
Seawater-Sterivex-2.out	Seawater	0.018843	1483	766	Rickettsiales;
Seawater-Sterivex-2.out	Seawater	0.018754	1476	118964	Deinococcales;
Seawater-Sterivex-2.out	Seawater	0.018653	1468	191411	Chlorobiales;
Seawater-Sterivex-2.out	Seawater	0.018551	1460	135625	Pasteurellales;
Seawater-Sterivex-2.out	Seawater	0.017382	1368	415000	Opitutales;
Seawater-Sterivex-2.out	Seawater	0.016213	1276	85012	Streptosporangiales;
Seawater-Sterivex-2.out	Seawater	0.016099	1267	84993	Acidimicrobiales;
Seawater-Sterivex-2.out	Seawater	0.015972	1257	1921002	Holosporales;
Seawater-Sterivex-2.out	Seawater	0.01507	1186	510684	Sneathiellales;
Seawater-Sterivex-2.out	Seawater	0.01385	1090	1161	Nostocales;
Seawater-Sterivex-2.out	Seawater	0.012706	1000	795748	Ignavibacteriales;
Seawater-Sterivex-2.out	Seawater	0.012147	956	85008	Micromonosporales;
Seawater-Sterivex-2.out	Seawater	0.011944	940	94695	Methanosarcinales;
Seawater-Sterivex-2.out	Seawater	0.011639	916	219686	Gemmatimonadales;
Seawater-Sterivex-2.out	Seawater	0.01061	835	2037	Actinomycetales;
Seawater-Sterivex-2.out	Seawater	0.010178	801	68933	Thermales;
Seawater-Sterivex-2.out	Seawater	0.009962	784	53433	Halanaerobiales;
Seawater-Sterivex-2.out	Seawater	0.009962	784	203491	Fusobacteriales;
Seawater-Sterivex-2.out	Seawater	0.009669	761	278081	Lentisphaerales;
Seawater-Sterivex-2.out	Seawater	0.009479	746	213462	Syntrophobacterales;
Seawater-Sterivex-2.out	Seawater	0.009276	730	1553901	Oligoflexales;
Seawater-Sterivex-2.out	Seawater	0.009187	723	2691356	Isosphaerales;
Seawater-Sterivex-2.out	Seawater	0.008907	701	189778	Nitrospirales;
Seawater-Sterivex-2.out	Seawater	0.008869	698	1118	Chroococcales;
Seawater-Sterivex-2.out	Seawater	0.008691	684	2691355	Gemmatales;
Seawater-Sterivex-2.out	Seawater	0.008564	674	909929	Selenomonadales;
Seawater-Sterivex-2.out	Seawater	0.007154	563	1737405	Tissierellales;
Seawater-Sterivex-2.out	Seawater	0.006709	528	1191478	Magnetococcales;
Seawater-Sterivex-2.out	Seawater	0.00662	521	1836787	Chthoniobacterales;
Seawater-Sterivex-2.out	Seawater	0.006518	513	1240482	Orbales;
Seawater-Sterivex-2.out	Seawater	0.006442	507	186329	Acholeplasmatales;
Seawater-Sterivex-2.out	Seawater	0.006251	492	191393	Deferribacterales;
Seawater-Sterivex-2.out	Seawater	0.006226	490	85004	Bifidobacteriales;
Seawater-Sterivex-2.out	Seawater	0.006175	486	649776	Synergistales;
Seawater-Sterivex-2.out	Seawater	0.006061	477	1963360	Parachlamydiales;
Seawater-Sterivex-2.out	Seawater	0.005985	471	292629	Anaerolineales;
Seawater-Sterivex-2.out	Seawater	0.005603	441	588673	Solirubrobacterales;
Seawater-Sterivex-2.out	Seawater	0.00526	414	2483366	Sedimentisphaerales;
Seawater-Sterivex-2.out	Seawater	0.00521	410	526525	Erysipelotrichales;
Seawater-Sterivex-2.out	Seawater	0.005159	406	68295	Thermoanaerobacterales;
Seawater-Sterivex-2.out	Seawater	0.00479	377	135615	Cardiobacteriales;
Seawater-Sterivex-2.out	Seawater	0.004778	376	1293499	Nitrospinales;
Seawater-Sterivex-2.out	Seawater	0.004714	371	32064	Chloroflexales;
Seawater-Sterivex-2.out	Seawater	0.004701	370	742030	Salinisphaerales;
Seawater-Sterivex-2.out	Seawater	0.0046	362	1643682	Geodermatophilales;
Seawater-Sterivex-2.out	Seawater	0.004562	359	225057	Acidithiobacillales;
Seawater-Sterivex-2.out	Seawater	0.004536	357	453227	Desulfarculales;
Seawater-Sterivex-2.out	Seawater	0.004536	357	1962852	Calditrichales;
Seawater-Sterivex-2.out	Seawater	0.004371	344	84999	Coriobacteriales;
Seawater-Sterivex-2.out	Seawater	0.004193	330	2762272	Terrimicrobiales;
Seawater-Sterivex-2.out	Seawater	0.00418	329	332160	Bryobacterales;
Seawater-Sterivex-2.out	Seawater	0.00418	329	1644055	Haloferacales;
Seawater-Sterivex-2.out	Seawater	0.003863	304	52604	Pleurocapsales;
Seawater-Sterivex-2.out	Seawater	0.003723	293	2301	Thermoplasmatales;
Seawater-Sterivex-2.out	Seawater	0.00371	292	596497	Nitriliruptorales;
Seawater-Sterivex-2.out	Seawater	0.003494	275	1843489	Veillonellales;
Seawater-Sterivex-2.out	Seawater	0.003405	268	85013	Frankiales;
Seawater-Sterivex-2.out	Seawater	0.003393	267	2085	Mycoplasmatales;
Seawater-Sterivex-2.out	Seawater	0.003316	261	2419	Thermotogales;
Seawater-Sterivex-2.out	Seawater	0.003316	261	186328	Entomoplasmatales;
Seawater-Sterivex-2.out	Seawater	0.003291	259	189769	Chrysiogenales;
Seawater-Sterivex-2.out	Seawater	0.003227	254	188710	Thermodesulfobacteriales;
Seawater-Sterivex-2.out	Seawater	0.003215	253	1644060	Natrialbales;
Seawater-Sterivex-2.out	Seawater	0.003189	251	32069	Aquificales;
Seawater-Sterivex-2.out	Seawater	0.003062	241	666506	Phycisphaerales;
Seawater-Sterivex-2.out	Seawater	0.002897	228	218872	Fibrobacterales;
Seawater-Sterivex-2.out	Seawater	0.002884	227	1643947	Petrotogales;
Seawater-Sterivex-2.out	Seawater	0.002795	220	1485951	Desulfurobacteriales;
Seawater-Sterivex-2.out	Seawater	0.002605	205	213113	Desulfurellales;
Seawater-Sterivex-2.out	Seawater	0.002605	205	1860137	Chitinispirillales;
Seawater-Sterivex-2.out	Seawater	0.002579	203	31932	Nitrosopumilales;
Seawater-Sterivex-2.out	Seawater	0.002554	201	235899	Nautiliales;
Seawater-Sterivex-2.out	Seawater	0.002529	199	2158	Methanobacteriales;
Seawater-Sterivex-2.out	Seawater	0.002478	195	1843488	Acidaminococcales;
Seawater-Sterivex-2.out	Seawater	0.002465	194	1643822	Eggerthellales;
Seawater-Sterivex-2.out	Seawater	0.002427	191	580371	Mariprofundales;
Seawater-Sterivex-2.out	Seawater	0.002414	190	1442155	Ferrovales;
Seawater-Sterivex-2.out	Seawater	0.002325	183	119069	Hydrogenophilales;
Seawater-Sterivex-2.out	Seawater	0.002287	180	414714	Catenulisporales;
Seawater-Sterivex-2.out	Seawater	0.002274	179	2191	Methanomicrobiales;
Seawater-Sterivex-2.out	Seawater	0.002211	174	1127829	Candidatus Brocadiales;
Seawater-Sterivex-2.out	Seawater	0.002122	167	475963	Caldilineales;
Seawater-Sterivex-2.out	Seawater	0.002046	161	2182	Methanococcales;
Seawater-Sterivex-2.out	Seawater	0.002033	160	84996	Rubrobacterales;
Seawater-Sterivex-2.out	Seawater	0.001881	148	51291	Chlamydiales;
Seawater-Sterivex-2.out	Seawater	0.001855	146	2562241	Thermoanaerobaculales;
Seawater-Sterivex-2.out	Seawater	0.001753	138	1934945	Immundisolibacterales;
Seawater-Sterivex-2.out	Seawater	0.001741	137	1921782	Kiritimatiellales;
Seawater-Sterivex-2.out	Seawater	0.001728	136	2258	Thermococcales;
Seawater-Sterivex-2.out	Seawater	0.001715	135	2811503	Thermodesulfovibrionales;
Seawater-Sterivex-2.out	Seawater	0.001703	134	1663425	Fimbriimonadales;
Seawater-Sterivex-2.out	Seawater	0.00169	133	2235	Halobacteriales;
Seawater-Sterivex-2.out	Seawater	0.001588	125	85014	Glycomycetales;
Seawater-Sterivex-2.out	Seawater	0.001563	123	1643684	Nakamurellales;
Seawater-Sterivex-2.out	Seawater	0.001563	123	2024973	Silvanigrellales;
Seawater-Sterivex-2.out	Seawater	0.001461	115	2762275	Trueperales;
Seawater-Sterivex-2.out	Seawater	0.001449	114	1202465	Dehalococcoidales;
Seawater-Sterivex-2.out	Seawater	0.001423	112	1382929	Ardenticatenales;
Seawater-Sterivex-2.out	Seawater	0.00136	107	1033996	Nitrososphaerales;
Seawater-Sterivex-2.out	Seawater	0.001283	101	1692040	Acidiferrobacterales;
Seawater-Sterivex-2.out	Seawater	0.001258	99	307595	Gloeobacterales;
Seawater-Sterivex-2.out	Seawater	0.001245	98	574975	Holophagales;
Seawater-Sterivex-2.out	Seawater	0.001194	94	2231	Archaeoglobales;
Seawater-Sterivex-2.out	Seawater	0.001182	93	189772	Herpetosiphonales;
Seawater-Sterivex-2.out	Seawater	0.000991	78	2770089	Thermosediminibacterales;
Seawater-Sterivex-2.out	Seawater	0.000953	75	388448	Ktedonobacterales;
Seawater-Sterivex-2.out	Seawater	0.000953	75	622452	Kineosporiales;
Seawater-Sterivex-2.out	Seawater	0.000953	75	717963	Methylacidiphilales;
Seawater-Sterivex-2.out	Seawater	0.00094	74	2152897	Candidatus Fermentibacterales;
Seawater-Sterivex-2.out	Seawater	0.000915	72	622450	Actinopolysporales;
Seawater-Sterivex-2.out	Seawater	0.000889	70	1890443	Spirulinales;
Seawater-Sterivex-2.out	Seawater	0.000877	69	85001	Sphaerobacterales;
Seawater-Sterivex-2.out	Seawater	0.000877	69	1748771	Blastocatellales;
Seawater-Sterivex-2.out	Seawater	0.000762	60	1906152	Candidatus Obscuribacterales;
Seawater-Sterivex-2.out	Seawater	0.000737	58	1077263	Chthonomonadales;
Seawater-Sterivex-2.out	Seawater	0.000686	54	1217098	Jiangellales;
Seawater-Sterivex-2.out	Seawater	0.000661	52	1505233	Chitinivibrionales;
Seawater-Sterivex-2.out	Seawater	0.000661	52	1643946	Kosmotogales;
Seawater-Sterivex-2.out	Seawater	0.000661	52	1890505	Chroococcidiopsidales;
Seawater-Sterivex-2.out	Seawater	0.00061	48	1643686	Brachyspirales;
Seawater-Sterivex-2.out	Seawater	0.00061	48	1783344	Endomicrobiales;
Seawater-Sterivex-2.out	Seawater	0.000584	46	2266	Thermoproteales;
Seawater-Sterivex-2.out	Seawater	0.000584	46	2495577	Cryptosporangiales;
Seawater-Sterivex-2.out	Seawater	0.000572	45	1955042	Gloeoemargaritales;
Seawater-Sterivex-2.out	Seawater	0.000534	42	768667	Thermogemmatisporales;
Seawater-Sterivex-2.out	Seawater	0.000432	34	471822	Haloplasmatales;
Seawater-Sterivex-2.out	Seawater	0.000419	33	114380	Desulfurococcales;
Seawater-Sterivex-2.out	Seawater	0.000419	33	1676649	Limnochordales;
Seawater-Sterivex-2.out	Seawater	0.000394	31	588674	Thermoleophilales;
Seawater-Sterivex-2.out	Seawater	0.000394	31	1803511	Candidatus Altiarchaeales;
Seawater-Sterivex-2.out	Seawater	0.000343	27	693072	Caldisericales;
Seawater-Sterivex-2.out	Seawater	0.000343	27	1643683	Acidothermales;
Seawater-Sterivex-2.out	Seawater	0.00033	26	2495578	Sporichthyales;
Seawater-Sterivex-2.out	Seawater	0.000318	25	485256	Natranaerobiales;
Seawater-Sterivex-2.out	Seawater	0.000305	24	189776	Thermomicrobiales;
Seawater-Sterivex-2.out	Seawater	0.000305	24	1803398	Candidatus Peribacterales;
Seawater-Sterivex-2.out	Seawater	0.000292	23	2281	Sulfolobales;
Seawater-Sterivex-2.out	Seawater	0.000292	23	2093819	Candidatus Nanosynbacterales;
Seawater-Sterivex-2.out	Seawater	0.000292	23	2805415	Jatrophihabitantales;
Seawater-Sterivex-2.out	Seawater	0.000267	21	1906119	Candidatus Gastranaerophilales;
Seawater-Sterivex-2.out	Seawater	0.000254	20	1235850	Methanomassiliicoccales;
Seawater-Sterivex-2.out	Seawater	0.000229	18	641854	Elusimicrobiales;
Seawater-Sterivex-2.out	Seawater	0.000216	17	203487	Dictyoglomales;
Seawater-Sterivex-2.out	Seawater	0.000178	14	205948	Cenarchaeales;
Seawater-Sterivex-2.out	Seawater	0.000152	12	2202723	Methanonatronarchaeales;
Seawater-Sterivex-2.out	Seawater	0.00014	11	570264	Methanocellales;
Seawater-Sterivex-2.out	Seawater	0.00014	11	2138246	Coprothermobacterales;
Seawater-Sterivex-2.out	Seawater	0.000114	9	1643687	Brevinematales;
Seawater-Sterivex-2.out	Seawater	0.000102	8	1769716	Mesoaciditogales;
Seawater-Sterivex-2.out	Seawater	0.000102	8	1890940	Nanoarchaeales;
Seawater-Sterivex-2.out	Seawater	0.000102	8	1906150	Candidatus Caenarcaniphilales;
Seawater-Sterivex-2.out	Seawater	0.000102	8	1915414	Candidatus Methanomethyliales;
Seawater-Sterivex-2.out	Seawater	0.000089	7	871006	Acidilobales;
Seawater-Sterivex-2.out	Seawater	0.000076	6	2497644	Candidatus Babeliales;
Seawater-Sterivex-2.out	Seawater	0.000051	4	68985	Methanopyrales;
Seawater-Sterivex-2.out	Seawater	0.000025	2	685948	Fervidicoccales;
Seawater-Sterivex-2.out	Seawater	0.108498	8539	10239	Viruses
Seawater-Sterivex-2.out	Seawater	19.112263	1504165	NA	cannot be assigned to a (non-viral) order
Seawater-Sterivex-3.out	Seawater	43.241589	3940573	204455	Rhodobacterales;
Seawater-Sterivex-3.out	Seawater	12.686652	1156125	200644	Flavobacteriales;
Seawater-Sterivex-3.out	Seawater	6.493799	591775	1706369	Cellvibrionales;
Seawater-Sterivex-3.out	Seawater	4.847939	441789	54526	Pelagibacterales;
Seawater-Sterivex-3.out	Seawater	2.157683	196628	768507	Cytophagales;
Seawater-Sterivex-3.out	Seawater	1.141445	104019	356	Rhizobiales;
Seawater-Sterivex-3.out	Seawater	0.857771	78168	171549	Bacteroidales;
Seawater-Sterivex-3.out	Seawater	0.83274	75887	32003	Nitrosomonadales;
Seawater-Sterivex-3.out	Seawater	0.691918	63054	204441	Rhodospirillales;
Seawater-Sterivex-3.out	Seawater	0.626692	57110	200666	Sphingobacteriales;
Seawater-Sterivex-3.out	Seawater	0.587934	53578	135619	Oceanospirillales;
Seawater-Sterivex-3.out	Seawater	0.520744	47455	135622	Alteromonadales;
Seawater-Sterivex-3.out	Seawater	0.352653	32137	1853229	Chitinophagales;
Seawater-Sterivex-3.out	Seawater	0.348286	31739	80840	Burkholderiales;
Seawater-Sterivex-3.out	Seawater	0.338848	30879	1936988	Saprospirales;
Seawater-Sterivex-3.out	Seawater	0.324133	29538	1890424	Synechococcales;
Seawater-Sterivex-3.out	Seawater	0.323573	29487	204457	Sphingomonadales;
Seawater-Sterivex-3.out	Seawater	0.29603	26977	135613	Chromatiales;
Seawater-Sterivex-3.out	Seawater	0.286044	26067	1970189	Marinilabiliales;
Seawater-Sterivex-3.out	Seawater	0.21374	19478	186802	Clostridiales;
Seawater-Sterivex-3.out	Seawater	0.198465	18086	72274	Pseudomonadales;
Seawater-Sterivex-3.out	Seawater	0.190718	17380	135623	Vibrionales;
Seawater-Sterivex-3.out	Seawater	0.184529	16816	1385	Bacillales;
Seawater-Sterivex-3.out	Seawater	0.156514	14263	48461	Verrucomicrobiales;
Seawater-Sterivex-3.out	Seawater	0.130452	11888	2800060	Hyphomonadales;
Seawater-Sterivex-3.out	Seawater	0.129256	11779	72273	Thiotrichales;
Seawater-Sterivex-3.out	Seawater	0.127621	11630	133814	Candidatus Poseidoniales;
Seawater-Sterivex-3.out	Seawater	0.101329	9234	2691354	Pirellulales;
Seawater-Sterivex-3.out	Seawater	0.093592	8529	135614	Xanthomonadales;
Seawater-Sterivex-3.out	Seawater	0.084089	7663	204458	Caulobacterales;
Seawater-Sterivex-3.out	Seawater	0.082707	7537	91347	Enterobacterales;
Seawater-Sterivex-3.out	Seawater	0.081807	7455	415001	Puniceicoccales;
Seawater-Sterivex-3.out	Seawater	0.07812	7119	213849	Campylobacterales;
Seawater-Sterivex-3.out	Seawater	0.073138	6665	85006	Micrococcales;
Seawater-Sterivex-3.out	Seawater	0.072918	6645	213118	Desulfobacterales;
Seawater-Sterivex-3.out	Seawater	0.06358	5794	112	Planctomycetales;
Seawater-Sterivex-3.out	Seawater	0.063174	5757	85007	Corynebacteriales;
Seawater-Sterivex-3.out	Seawater	0.056996	5194	213115	Desulfovibrionales;
Seawater-Sterivex-3.out	Seawater	0.056645	5162	1853223	Balneolales;
Seawater-Sterivex-3.out	Seawater	0.056019	5105	2800059	Maricaulales;
Seawater-Sterivex-3.out	Seawater	0.055756	5081	135618	Methylococcales;
Seawater-Sterivex-3.out	Seawater	0.055471	5055	29	Myxococcales;
Seawater-Sterivex-3.out	Seawater	0.050511	4603	206351	Neisseriales;
Seawater-Sterivex-3.out	Seawater	0.0478	4356	118969	Legionellales;
Seawater-Sterivex-3.out	Seawater	0.043795	3991	186826	Lactobacillales;
Seawater-Sterivex-3.out	Seawater	0.038023	3465	85011	Streptomycetales;
Seawater-Sterivex-3.out	Seawater	0.035389	3225	597358	Kiloniellales;
Seawater-Sterivex-3.out	Seawater	0.033886	3088	2024979	Bacteriovoracales;
Seawater-Sterivex-3.out	Seawater	0.031582	2878	69541	Desulfuromonadales;
Seawater-Sterivex-3.out	Seawater	0.029332	2673	213481	Bdellovibrionales;
Seawater-Sterivex-3.out	Seawater	0.028344	2583	1643688	Leptospirales;
Seawater-Sterivex-3.out	Seawater	0.026665	2430	1100069	Bacteroidetes Order II. Incertae sedis;
Seawater-Sterivex-3.out	Seawater	0.025766	2348	136	Spirochaetales;
Seawater-Sterivex-3.out	Seawater	0.025371	2312	206389	Rhodocyclales;
Seawater-Sterivex-3.out	Seawater	0.024109	2197	135624	Aeromonadales;
Seawater-Sterivex-3.out	Seawater	0.024098	2196	255473	Parvularculales;
Seawater-Sterivex-3.out	Seawater	0.023714	2161	85010	Pseudonocardiales;
Seawater-Sterivex-3.out	Seawater	0.022572	2057	362534	Kordiimonadales;
Seawater-Sterivex-3.out	Seawater	0.022572	2057	1775403	Nevskiales;
Seawater-Sterivex-3.out	Seawater	0.022309	2033	85009	Propionibacteriales;
Seawater-Sterivex-3.out	Seawater	0.020202	1841	1150	Oscillatoriales;
Seawater-Sterivex-3.out	Seawater	0.019917	1815	204433	Acidobacteriales;
Seawater-Sterivex-3.out	Seawater	0.019884	1812	135625	Pasteurellales;
Seawater-Sterivex-3.out	Seawater	0.019094	1740	191411	Chlorobiales;
Seawater-Sterivex-3.out	Seawater	0.018984	1730	766	Rickettsiales;
Seawater-Sterivex-3.out	Seawater	0.01871	1705	118964	Deinococcales;
Seawater-Sterivex-3.out	Seawater	0.015911	1450	1921002	Holosporales;
Seawater-Sterivex-3.out	Seawater	0.015791	1439	510684	Sneathiellales;
Seawater-Sterivex-3.out	Seawater	0.01556	1418	415000	Opitutales;
Seawater-Sterivex-3.out	Seawater	0.014957	1363	85012	Streptosporangiales;
Seawater-Sterivex-3.out	Seawater	0.013618	1241	84993	Acidimicrobiales;
Seawater-Sterivex-3.out	Seawater	0.013223	1205	795748	Ignavibacteriales;
Seawater-Sterivex-3.out	Seawater	0.012927	1178	94695	Methanosarcinales;
Seawater-Sterivex-3.out	Seawater	0.012455	1135	1161	Nostocales;
Seawater-Sterivex-3.out	Seawater	0.011566	1054	85008	Micromonosporales;
Seawater-Sterivex-3.out	Seawater	0.011478	1046	1553901	Oligoflexales;
Seawater-Sterivex-3.out	Seawater	0.011094	1011	53433	Halanaerobiales;
Seawater-Sterivex-3.out	Seawater	0.010644	970	203491	Fusobacteriales;
Seawater-Sterivex-3.out	Seawater	0.010458	953	278081	Lentisphaerales;
Seawater-Sterivex-3.out	Seawater	0.010359	944	219686	Gemmatimonadales;
Seawater-Sterivex-3.out	Seawater	0.010074	918	213462	Syntrophobacterales;
Seawater-Sterivex-3.out	Seawater	0.009338	851	68933	Thermales;
Seawater-Sterivex-3.out	Seawater	0.009294	847	1118	Chroococcales;
Seawater-Sterivex-3.out	Seawater	0.009284	846	2037	Actinomycetales;
Seawater-Sterivex-3.out	Seawater	0.009207	839	189778	Nitrospirales;
Seawater-Sterivex-3.out	Seawater	0.008263	753	2691355	Gemmatales;
Seawater-Sterivex-3.out	Seawater	0.007945	724	909929	Selenomonadales;
Seawater-Sterivex-3.out	Seawater	0.007934	723	2691356	Isosphaerales;
Seawater-Sterivex-3.out	Seawater	0.007001	638	1963360	Parachlamydiales;
Seawater-Sterivex-3.out	Seawater	0.006979	636	1737405	Tissierellales;
Seawater-Sterivex-3.out	Seawater	0.006738	614	186329	Acholeplasmatales;
Seawater-Sterivex-3.out	Seawater	0.006584	600	1836787	Chthoniobacterales;
Seawater-Sterivex-3.out	Seawater	0.006255	570	1191478	Magnetococcales;
Seawater-Sterivex-3.out	Seawater	0.006123	558	1240482	Orbales;
Seawater-Sterivex-3.out	Seawater	0.006046	551	85004	Bifidobacteriales;
Seawater-Sterivex-3.out	Seawater	0.006035	550	191393	Deferribacterales;
Seawater-Sterivex-3.out	Seawater	0.006002	547	649776	Synergistales;
Seawater-Sterivex-3.out	Seawater	0.005915	539	68295	Thermoanaerobacterales;
Seawater-Sterivex-3.out	Seawater	0.005871	535	526525	Erysipelotrichales;
Seawater-Sterivex-3.out	Seawater	0.005772	526	2483366	Sedimentisphaerales;
Seawater-Sterivex-3.out	Seawater	0.005147	469	588673	Solirubrobacterales;
Seawater-Sterivex-3.out	Seawater	0.005103	465	225057	Acidithiobacillales;
Seawater-Sterivex-3.out	Seawater	0.005004	456	292629	Anaerolineales;
Seawater-Sterivex-3.out	Seawater	0.004916	448	135615	Cardiobacteriales;
Seawater-Sterivex-3.out	Seawater	0.00485	442	1293499	Nitrospinales;
Seawater-Sterivex-3.out	Seawater	0.004697	428	742030	Salinisphaerales;
Seawater-Sterivex-3.out	Seawater	0.004576	417	2762272	Terrimicrobiales;
Seawater-Sterivex-3.out	Seawater	0.004543	414	2301	Thermoplasmatales;
Seawater-Sterivex-3.out	Seawater	0.004521	412	1644055	Haloferacales;
Seawater-Sterivex-3.out	Seawater	0.004367	398	453227	Desulfarculales;
Seawater-Sterivex-3.out	Seawater	0.004324	394	332160	Bryobacterales;
Seawater-Sterivex-3.out	Seawater	0.004258	388	1962852	Calditrichales;
Seawater-Sterivex-3.out	Seawater	0.004214	384	1643682	Geodermatophilales;
Seawater-Sterivex-3.out	Seawater	0.003972	362	32064	Chloroflexales;
Seawater-Sterivex-3.out	Seawater	0.003972	362	1843489	Veillonellales;
Seawater-Sterivex-3.out	Seawater	0.00395	360	84999	Coriobacteriales;
Seawater-Sterivex-3.out	Seawater	0.003918	357	52604	Pleurocapsales;
Seawater-Sterivex-3.out	Seawater	0.00361	329	2085	Mycoplasmatales;
Seawater-Sterivex-3.out	Seawater	0.003555	324	2419	Thermotogales;
Seawater-Sterivex-3.out	Seawater	0.003446	314	32069	Aquificales;
Seawater-Sterivex-3.out	Seawater	0.003336	304	235899	Nautiliales;
Seawater-Sterivex-3.out	Seawater	0.00327	298	218872	Fibrobacterales;
Seawater-Sterivex-3.out	Seawater	0.003248	296	189769	Chrysiogenales;
Seawater-Sterivex-3.out	Seawater	0.003248	296	1644060	Natrialbales;
Seawater-Sterivex-3.out	Seawater	0.003204	292	596497	Nitriliruptorales;
Seawater-Sterivex-3.out	Seawater	0.003138	286	31932	Nitrosopumilales;
Seawater-Sterivex-3.out	Seawater	0.003138	286	85013	Frankiales;
Seawater-Sterivex-3.out	Seawater	0.003138	286	1643947	Petrotogales;
Seawater-Sterivex-3.out	Seawater	0.003029	276	188710	Thermodesulfobacteriales;
Seawater-Sterivex-3.out	Seawater	0.002952	269	1643822	Eggerthellales;
Seawater-Sterivex-3.out	Seawater	0.002853	260	1485951	Desulfurobacteriales;
Seawater-Sterivex-3.out	Seawater	0.002721	248	2191	Methanomicrobiales;
Seawater-Sterivex-3.out	Seawater	0.002678	244	1860137	Chitinispirillales;
Seawater-Sterivex-3.out	Seawater	0.002645	241	186328	Entomoplasmatales;
Seawater-Sterivex-3.out	Seawater	0.002524	230	2158	Methanobacteriales;
Seawater-Sterivex-3.out	Seawater	0.002513	229	1442155	Ferrovales;
Seawater-Sterivex-3.out	Seawater	0.002458	224	580371	Mariprofundales;
Seawater-Sterivex-3.out	Seawater	0.002403	219	213113	Desulfurellales;
Seawater-Sterivex-3.out	Seawater	0.002403	219	414714	Catenulisporales;
Seawater-Sterivex-3.out	Seawater	0.002359	215	2258	Thermococcales;
Seawater-Sterivex-3.out	Seawater	0.002359	215	1843488	Acidaminococcales;
Seawater-Sterivex-3.out	Seawater	0.002282	208	666506	Phycisphaerales;
Seawater-Sterivex-3.out	Seawater	0.002129	194	1934945	Immundisolibacterales;
Seawater-Sterivex-3.out	Seawater	0.002118	193	2562241	Thermoanaerobaculales;
Seawater-Sterivex-3.out	Seawater	0.002008	183	1921782	Kiritimatiellales;
Seawater-Sterivex-3.out	Seawater	0.001953	178	2182	Methanococcales;
Seawater-Sterivex-3.out	Seawater	0.001953	178	51291	Chlamydiales;
Seawater-Sterivex-3.out	Seawater	0.001953	178	1127829	Candidatus Brocadiales;
Seawater-Sterivex-3.out	Seawater	0.001942	177	119069	Hydrogenophilales;
Seawater-Sterivex-3.out	Seawater	0.001844	168	84996	Rubrobacterales;
Seawater-Sterivex-3.out	Seawater	0.001679	153	2811503	Thermodesulfovibrionales;
Seawater-Sterivex-3.out	Seawater	0.001624	148	1663425	Fimbriimonadales;
Seawater-Sterivex-3.out	Seawater	0.001503	137	2235	Halobacteriales;
Seawater-Sterivex-3.out	Seawater	0.001492	136	1202465	Dehalococcoidales;
Seawater-Sterivex-3.out	Seawater	0.00147	134	1382929	Ardenticatenales;
Seawater-Sterivex-3.out	Seawater	0.001448	132	2024973	Silvanigrellales;
Seawater-Sterivex-3.out	Seawater	0.001427	130	574975	Holophagales;
Seawater-Sterivex-3.out	Seawater	0.001416	129	475963	Caldilineales;
Seawater-Sterivex-3.out	Seawater	0.001328	121	1033996	Nitrososphaerales;
Seawater-Sterivex-3.out	Seawater	0.001328	121	1643684	Nakamurellales;
Seawater-Sterivex-3.out	Seawater	0.001317	120	85014	Glycomycetales;
Seawater-Sterivex-3.out	Seawater	0.001207	110	2770089	Thermosediminibacterales;
Seawater-Sterivex-3.out	Seawater	0.001196	109	2231	Archaeoglobales;
Seawater-Sterivex-3.out	Seawater	0.001119	102	2762275	Trueperales;
Seawater-Sterivex-3.out	Seawater	0.001097	100	1692040	Acidiferrobacterales;
Seawater-Sterivex-3.out	Seawater	0.001021	93	1748771	Blastocatellales;
Seawater-Sterivex-3.out	Seawater	0.000988	90	189772	Herpetosiphonales;
Seawater-Sterivex-3.out	Seawater	0.000988	90	388448	Ktedonobacterales;
Seawater-Sterivex-3.out	Seawater	0.000966	88	1505233	Chitinivibrionales;
Seawater-Sterivex-3.out	Seawater	0.000944	86	307595	Gloeobacterales;
Seawater-Sterivex-3.out	Seawater	0.000911	83	717963	Methylacidiphilales;
Seawater-Sterivex-3.out	Seawater	0.000889	81	622450	Actinopolysporales;
Seawater-Sterivex-3.out	Seawater	0.000856	78	1643686	Brachyspirales;
Seawater-Sterivex-3.out	Seawater	0.000845	77	2152897	Candidatus Fermentibacterales;
Seawater-Sterivex-3.out	Seawater	0.000834	76	1890443	Spirulinales;
Seawater-Sterivex-3.out	Seawater	0.000812	74	622452	Kineosporiales;
Seawater-Sterivex-3.out	Seawater	0.000801	73	1217098	Jiangellales;
Seawater-Sterivex-3.out	Seawater	0.000713	65	85001	Sphaerobacterales;
Seawater-Sterivex-3.out	Seawater	0.000691	63	1890505	Chroococcidiopsidales;
Seawater-Sterivex-3.out	Seawater	0.000669	61	1783344	Endomicrobiales;
Seawater-Sterivex-3.out	Seawater	0.000669	61	1955042	Gloeoemargaritales;
Seawater-Sterivex-3.out	Seawater	0.000604	55	114380	Desulfurococcales;
Seawater-Sterivex-3.out	Seawater	0.000604	55	1906152	Candidatus Obscuribacterales;
Seawater-Sterivex-3.out	Seawater	0.000593	54	1077263	Chthonomonadales;
Seawater-Sterivex-3.out	Seawater	0.000538	49	2266	Thermoproteales;
Seawater-Sterivex-3.out	Seawater	0.000538	49	1676649	Limnochordales;
Seawater-Sterivex-3.out	Seawater	0.000527	48	1643946	Kosmotogales;
Seawater-Sterivex-3.out	Seawater	0.000527	48	2495578	Sporichthyales;
Seawater-Sterivex-3.out	Seawater	0.000461	42	2495577	Cryptosporangiales;
Seawater-Sterivex-3.out	Seawater	0.000417	38	768667	Thermogemmatisporales;
Seawater-Sterivex-3.out	Seawater	0.000417	38	1803398	Candidatus Peribacterales;
Seawater-Sterivex-3.out	Seawater	0.000417	38	1906119	Candidatus Gastranaerophilales;
Seawater-Sterivex-3.out	Seawater	0.000406	37	2281	Sulfolobales;
Seawater-Sterivex-3.out	Seawater	0.000384	35	189776	Thermomicrobiales;
Seawater-Sterivex-3.out	Seawater	0.000362	33	471822	Haloplasmatales;
Seawater-Sterivex-3.out	Seawater	0.000351	32	641854	Elusimicrobiales;
Seawater-Sterivex-3.out	Seawater	0.00034	31	570264	Methanocellales;
Seawater-Sterivex-3.out	Seawater	0.00034	31	2805415	Jatrophihabitantales;
Seawater-Sterivex-3.out	Seawater	0.000329	30	485256	Natranaerobiales;
Seawater-Sterivex-3.out	Seawater	0.000329	30	1643683	Acidothermales;
Seawater-Sterivex-3.out	Seawater	0.000318	29	203487	Dictyoglomales;
Seawater-Sterivex-3.out	Seawater	0.000296	27	2138246	Coprothermobacterales;
Seawater-Sterivex-3.out	Seawater	0.000285	26	1235850	Methanomassiliicoccales;
Seawater-Sterivex-3.out	Seawater	0.000285	26	1803511	Candidatus Altiarchaeales;
Seawater-Sterivex-3.out	Seawater	0.000263	24	1906150	Candidatus Caenarcaniphilales;
Seawater-Sterivex-3.out	Seawater	0.000208	19	693072	Caldisericales;
Seawater-Sterivex-3.out	Seawater	0.000198	18	205948	Cenarchaeales;
Seawater-Sterivex-3.out	Seawater	0.000198	18	588674	Thermoleophilales;
Seawater-Sterivex-3.out	Seawater	0.000187	17	1643687	Brevinematales;
Seawater-Sterivex-3.out	Seawater	0.000187	17	2093819	Candidatus Nanosynbacterales;
Seawater-Sterivex-3.out	Seawater	0.000132	12	1769716	Mesoaciditogales;
Seawater-Sterivex-3.out	Seawater	0.000132	12	2497644	Candidatus Babeliales;
Seawater-Sterivex-3.out	Seawater	0.000121	11	1915414	Candidatus Methanomethyliales;
Seawater-Sterivex-3.out	Seawater	0.00011	10	2202723	Methanonatronarchaeales;
Seawater-Sterivex-3.out	Seawater	0.000099	9	1890940	Nanoarchaeales;
Seawater-Sterivex-3.out	Seawater	0.000088	8	685948	Fervidicoccales;
Seawater-Sterivex-3.out	Seawater	0.000077	7	871006	Acidilobales;
Seawater-Sterivex-3.out	Seawater	0.000066	6	68985	Methanopyrales;
Seawater-Sterivex-3.out	Seawater	0.114211	10408	10239	Viruses
Seawater-Sterivex-3.out	Seawater	19.312626	1759945	NA	cannot be assigned to a (non-viral) order
Seawater-Sterivex-4.out	Seawater	41.681992	4761218	204455	Rhodobacterales;
Seawater-Sterivex-4.out	Seawater	12.268214	1401364	200644	Flavobacteriales;
Seawater-Sterivex-4.out	Seawater	6.473054	739399	1706369	Cellvibrionales;
Seawater-Sterivex-4.out	Seawater	4.385005	500887	54526	Pelagibacterales;
Seawater-Sterivex-4.out	Seawater	2.114233	241503	768507	Cytophagales;
Seawater-Sterivex-4.out	Seawater	1.229269	140416	356	Rhizobiales;
Seawater-Sterivex-4.out	Seawater	0.832805	95129	32003	Nitrosomonadales;
Seawater-Sterivex-4.out	Seawater	0.832271	95068	171549	Bacteroidales;
Seawater-Sterivex-4.out	Seawater	0.762979	87153	204441	Rhodospirillales;
Seawater-Sterivex-4.out	Seawater	0.631207	72101	135619	Oceanospirillales;
Seawater-Sterivex-4.out	Seawater	0.614871	70235	200666	Sphingobacteriales;
Seawater-Sterivex-4.out	Seawater	0.545693	62333	135622	Alteromonadales;
Seawater-Sterivex-4.out	Seawater	0.367399	41967	80840	Burkholderiales;
Seawater-Sterivex-4.out	Seawater	0.342423	39114	1853229	Chitinophagales;
Seawater-Sterivex-4.out	Seawater	0.33555	38329	204457	Sphingomonadales;
Seawater-Sterivex-4.out	Seawater	0.332215	37948	1936988	Saprospirales;
Seawater-Sterivex-4.out	Seawater	0.316641	36169	135613	Chromatiales;
Seawater-Sterivex-4.out	Seawater	0.291918	33345	1890424	Synechococcales;
Seawater-Sterivex-4.out	Seawater	0.277368	31683	1970189	Marinilabiliales;
Seawater-Sterivex-4.out	Seawater	0.21508	24568	186802	Clostridiales;
Seawater-Sterivex-4.out	Seawater	0.20925	23902	72274	Pseudomonadales;
Seawater-Sterivex-4.out	Seawater	0.205555	23480	135623	Vibrionales;
Seawater-Sterivex-4.out	Seawater	0.184912	21122	1385	Bacillales;
Seawater-Sterivex-4.out	Seawater	0.141394	16151	133814	Candidatus Poseidoniales;
Seawater-Sterivex-4.out	Seawater	0.138058	15770	72273	Thiotrichales;
Seawater-Sterivex-4.out	Seawater	0.132858	15176	2800060	Hyphomonadales;
Seawater-Sterivex-4.out	Seawater	0.12216	13954	48461	Verrucomicrobiales;
Seawater-Sterivex-4.out	Seawater	0.096177	10986	135614	Xanthomonadales;
Seawater-Sterivex-4.out	Seawater	0.094154	10755	2691354	Pirellulales;
Seawater-Sterivex-4.out	Seawater	0.090215	10305	91347	Enterobacterales;
Seawater-Sterivex-4.out	Seawater	0.088692	10131	204458	Caulobacterales;
Seawater-Sterivex-4.out	Seawater	0.079981	9136	213849	Campylobacterales;
Seawater-Sterivex-4.out	Seawater	0.078029	8913	415001	Puniceicoccales;
Seawater-Sterivex-4.out	Seawater	0.076208	8705	213118	Desulfobacterales;
Seawater-Sterivex-4.out	Seawater	0.072881	8325	85006	Micrococcales;
Seawater-Sterivex-4.out	Seawater	0.064739	7395	85007	Corynebacteriales;
Seawater-Sterivex-4.out	Seawater	0.061054	6974	2800059	Maricaulales;
Seawater-Sterivex-4.out	Seawater	0.061045	6973	112	Planctomycetales;
Seawater-Sterivex-4.out	Seawater	0.059583	6806	135618	Methylococcales;
Seawater-Sterivex-4.out	Seawater	0.058926	6731	213115	Desulfovibrionales;
Seawater-Sterivex-4.out	Seawater	0.056895	6499	1853223	Balneolales;
Seawater-Sterivex-4.out	Seawater	0.056361	6438	29	Myxococcales;
Seawater-Sterivex-4.out	Seawater	0.053437	6104	206351	Neisseriales;
Seawater-Sterivex-4.out	Seawater	0.051905	5929	118969	Legionellales;
Seawater-Sterivex-4.out	Seawater	0.043702	4992	186826	Lactobacillales;
Seawater-Sterivex-4.out	Seawater	0.039133	4470	597358	Kiloniellales;
Seawater-Sterivex-4.out	Seawater	0.038651	4415	85011	Streptomycetales;
Seawater-Sterivex-4.out	Seawater	0.038003	4341	2024979	Bacteriovoracales;
Seawater-Sterivex-4.out	Seawater	0.032278	3687	69541	Desulfuromonadales;
Seawater-Sterivex-4.out	Seawater	0.030938	3534	213481	Bdellovibrionales;
Seawater-Sterivex-4.out	Seawater	0.028706	3279	1643688	Leptospirales;
Seawater-Sterivex-4.out	Seawater	0.027909	3188	206389	Rhodocyclales;
Seawater-Sterivex-4.out	Seawater	0.026272	3001	1100069	Bacteroidetes Order II. Incertae sedis;
Seawater-Sterivex-4.out	Seawater	0.026027	2973	255473	Parvularculales;
Seawater-Sterivex-4.out	Seawater	0.025834	2951	136	Spirochaetales;
Seawater-Sterivex-4.out	Seawater	0.025808	2948	135624	Aeromonadales;
Seawater-Sterivex-4.out	Seawater	0.025511	2914	362534	Kordiimonadales;
Seawater-Sterivex-4.out	Seawater	0.023751	2713	85010	Pseudonocardiales;
Seawater-Sterivex-4.out	Seawater	0.023331	2665	1775403	Nevskiales;
Seawater-Sterivex-4.out	Seawater	0.022324	2550	85009	Propionibacteriales;
Seawater-Sterivex-4.out	Seawater	0.020398	2330	766	Rickettsiales;
Seawater-Sterivex-4.out	Seawater	0.020065	2292	1150	Oscillatoriales;
Seawater-Sterivex-4.out	Seawater	0.019689	2249	204433	Acidobacteriales;
Seawater-Sterivex-4.out	Seawater	0.019059	2177	118964	Deinococcales;
Seawater-Sterivex-4.out	Seawater	0.018761	2143	191411	Chlorobiales;
Seawater-Sterivex-4.out	Seawater	0.0187	2136	135625	Pasteurellales;
Seawater-Sterivex-4.out	Seawater	0.017842	2038	1921002	Holosporales;
Seawater-Sterivex-4.out	Seawater	0.016616	1898	510684	Sneathiellales;
Seawater-Sterivex-4.out	Seawater	0.015495	1770	85012	Streptosporangiales;
Seawater-Sterivex-4.out	Seawater	0.01539	1758	415000	Opitutales;
Seawater-Sterivex-4.out	Seawater	0.013885	1586	84993	Acidimicrobiales;
Seawater-Sterivex-4.out	Seawater	0.012615	1441	1161	Nostocales;
Seawater-Sterivex-4.out	Seawater	0.012239	1398	795748	Ignavibacteriales;
Seawater-Sterivex-4.out	Seawater	0.011635	1329	94695	Methanosarcinales;
Seawater-Sterivex-4.out	Seawater	0.011101	1268	85008	Micromonosporales;
Seawater-Sterivex-4.out	Seawater	0.010645	1216	1553901	Oligoflexales;
Seawater-Sterivex-4.out	Seawater	0.010593	1210	219686	Gemmatimonadales;
Seawater-Sterivex-4.out	Seawater	0.010532	1203	53433	Halanaerobiales;
Seawater-Sterivex-4.out	Seawater	0.010322	1179	203491	Fusobacteriales;
Seawater-Sterivex-4.out	Seawater	0.010103	1154	68933	Thermales;
Seawater-Sterivex-4.out	Seawater	0.009893	1130	2037	Actinomycetales;
Seawater-Sterivex-4.out	Seawater	0.009569	1093	189778	Nitrospirales;
Seawater-Sterivex-4.out	Seawater	0.009481	1083	1118	Chroococcales;
Seawater-Sterivex-4.out	Seawater	0.009175	1048	213462	Syntrophobacterales;
Seawater-Sterivex-4.out	Seawater	0.009043	1033	278081	Lentisphaerales;
Seawater-Sterivex-4.out	Seawater	0.008054	920	909929	Selenomonadales;
Seawater-Sterivex-4.out	Seawater	0.007739	884	2691355	Gemmatales;
Seawater-Sterivex-4.out	Seawater	0.00773	883	2691356	Isosphaerales;
Seawater-Sterivex-4.out	Seawater	0.006995	799	1191478	Magnetococcales;
Seawater-Sterivex-4.out	Seawater	0.006969	796	1737405	Tissierellales;
Seawater-Sterivex-4.out	Seawater	0.006627	757	191393	Deferribacterales;
Seawater-Sterivex-4.out	Seawater	0.006557	749	1963360	Parachlamydiales;
Seawater-Sterivex-4.out	Seawater	0.006505	743	186329	Acholeplasmatales;
Seawater-Sterivex-4.out	Seawater	0.0064	731	1240482	Orbales;
Seawater-Sterivex-4.out	Seawater	0.006076	694	85004	Bifidobacteriales;
Seawater-Sterivex-4.out	Seawater	0.005979	683	649776	Synergistales;
Seawater-Sterivex-4.out	Seawater	0.005822	665	2483366	Sedimentisphaerales;
Seawater-Sterivex-4.out	Seawater	0.005804	663	68295	Thermoanaerobacterales;
Seawater-Sterivex-4.out	Seawater	0.005778	660	588673	Solirubrobacterales;
Seawater-Sterivex-4.out	Seawater	0.005725	654	526525	Erysipelotrichales;
Seawater-Sterivex-4.out	Seawater	0.005533	632	1836787	Chthoniobacterales;
Seawater-Sterivex-4.out	Seawater	0.005323	608	225057	Acidithiobacillales;
Seawater-Sterivex-4.out	Seawater	0.005209	595	292629	Anaerolineales;
Seawater-Sterivex-4.out	Seawater	0.005139	587	135615	Cardiobacteriales;
Seawater-Sterivex-4.out	Seawater	0.005086	581	742030	Salinisphaerales;
Seawater-Sterivex-4.out	Seawater	0.004631	529	1293499	Nitrospinales;
Seawater-Sterivex-4.out	Seawater	0.004614	527	32064	Chloroflexales;
Seawater-Sterivex-4.out	Seawater	0.004535	518	453227	Desulfarculales;
Seawater-Sterivex-4.out	Seawater	0.004517	516	1643682	Geodermatophilales;
Seawater-Sterivex-4.out	Seawater	0.004272	488	2301	Thermoplasmatales;
Seawater-Sterivex-4.out	Seawater	0.00422	482	332160	Bryobacterales;
Seawater-Sterivex-4.out	Seawater	0.004176	477	1962852	Calditrichales;
Seawater-Sterivex-4.out	Seawater	0.004115	470	1644055	Haloferacales;
Seawater-Sterivex-4.out	Seawater	0.004115	470	2762272	Terrimicrobiales;
Seawater-Sterivex-4.out	Seawater	0.003861	441	84999	Coriobacteriales;
Seawater-Sterivex-4.out	Seawater	0.003799	434	1843489	Veillonellales;
Seawater-Sterivex-4.out	Seawater	0.003659	418	85013	Frankiales;
Seawater-Sterivex-4.out	Seawater	0.003659	418	218872	Fibrobacterales;
Seawater-Sterivex-4.out	Seawater	0.003642	416	31932	Nitrosopumilales;
Seawater-Sterivex-4.out	Seawater	0.003563	407	32069	Aquificales;
Seawater-Sterivex-4.out	Seawater	0.003537	404	189769	Chrysiogenales;
Seawater-Sterivex-4.out	Seawater	0.003423	391	186328	Entomoplasmatales;
Seawater-Sterivex-4.out	Seawater	0.003274	374	52604	Pleurocapsales;
Seawater-Sterivex-4.out	Seawater	0.003265	373	188710	Thermodesulfobacteriales;
Seawater-Sterivex-4.out	Seawater	0.003265	373	1644060	Natrialbales;
Seawater-Sterivex-4.out	Seawater	0.003248	371	1485951	Desulfurobacteriales;
Seawater-Sterivex-4.out	Seawater	0.003125	357	2085	Mycoplasmatales;
Seawater-Sterivex-4.out	Seawater	0.003117	356	1643947	Petrotogales;
Seawater-Sterivex-4.out	Seawater	0.003099	354	235899	Nautiliales;
Seawater-Sterivex-4.out	Seawater	0.00295	337	596497	Nitriliruptorales;
Seawater-Sterivex-4.out	Seawater	0.002906	332	1643822	Eggerthellales;
Seawater-Sterivex-4.out	Seawater	0.002889	330	2419	Thermotogales;
Seawater-Sterivex-4.out	Seawater	0.002871	328	1860137	Chitinispirillales;
Seawater-Sterivex-4.out	Seawater	0.002749	314	580371	Mariprofundales;
Seawater-Sterivex-4.out	Seawater	0.002591	296	2158	Methanobacteriales;
Seawater-Sterivex-4.out	Seawater	0.00253	289	414714	Catenulisporales;
Seawater-Sterivex-4.out	Seawater	0.002504	286	666506	Phycisphaerales;
Seawater-Sterivex-4.out	Seawater	0.002478	283	2191	Methanomicrobiales;
Seawater-Sterivex-4.out	Seawater	0.002425	277	51291	Chlamydiales;
Seawater-Sterivex-4.out	Seawater	0.002416	276	213113	Desulfurellales;
Seawater-Sterivex-4.out	Seawater	0.002399	274	1442155	Ferrovales;
Seawater-Sterivex-4.out	Seawater	0.00239	273	1843488	Acidaminococcales;
Seawater-Sterivex-4.out	Seawater	0.00232	265	119069	Hydrogenophilales;
Seawater-Sterivex-4.out	Seawater	0.002294	262	1934945	Immundisolibacterales;
Seawater-Sterivex-4.out	Seawater	0.002276	260	2258	Thermococcales;
Seawater-Sterivex-4.out	Seawater	0.001979	226	2182	Methanococcales;
Seawater-Sterivex-4.out	Seawater	0.001908	218	1127829	Candidatus Brocadiales;
Seawater-Sterivex-4.out	Seawater	0.0019	217	2235	Halobacteriales;
Seawater-Sterivex-4.out	Seawater	0.00176	201	85014	Glycomycetales;
Seawater-Sterivex-4.out	Seawater	0.001733	198	1921782	Kiritimatiellales;
Seawater-Sterivex-4.out	Seawater	0.001725	197	2811503	Thermodesulfovibrionales;
Seawater-Sterivex-4.out	Seawater	0.001698	194	1382929	Ardenticatenales;
Seawater-Sterivex-4.out	Seawater	0.00169	193	84996	Rubrobacterales;
Seawater-Sterivex-4.out	Seawater	0.00169	193	1033996	Nitrososphaerales;
Seawater-Sterivex-4.out	Seawater	0.00169	193	2562241	Thermoanaerobaculales;
Seawater-Sterivex-4.out	Seawater	0.001611	184	2024973	Silvanigrellales;
Seawater-Sterivex-4.out	Seawater	0.001558	178	475963	Caldilineales;
Seawater-Sterivex-4.out	Seawater	0.001523	174	574975	Holophagales;
Seawater-Sterivex-4.out	Seawater	0.001506	172	1643684	Nakamurellales;
Seawater-Sterivex-4.out	Seawater	0.001444	165	1663425	Fimbriimonadales;
Seawater-Sterivex-4.out	Seawater	0.001427	163	2231	Archaeoglobales;
Seawater-Sterivex-4.out	Seawater	0.001392	159	1202465	Dehalococcoidales;
Seawater-Sterivex-4.out	Seawater	0.001252	143	307595	Gloeobacterales;
Seawater-Sterivex-4.out	Seawater	0.001191	136	1692040	Acidiferrobacterales;
Seawater-Sterivex-4.out	Seawater	0.001112	127	1890443	Spirulinales;
Seawater-Sterivex-4.out	Seawater	0.001094	125	2762275	Trueperales;
Seawater-Sterivex-4.out	Seawater	0.001077	123	1748771	Blastocatellales;
Seawater-Sterivex-4.out	Seawater	0.001051	120	622450	Actinopolysporales;
Seawater-Sterivex-4.out	Seawater	0.001024	117	2152897	Candidatus Fermentibacterales;
Seawater-Sterivex-4.out	Seawater	0.000998	114	388448	Ktedonobacterales;
Seawater-Sterivex-4.out	Seawater	0.000972	111	1505233	Chitinivibrionales;
Seawater-Sterivex-4.out	Seawater	0.000954	109	717963	Methylacidiphilales;
Seawater-Sterivex-4.out	Seawater	0.000928	106	2770089	Thermosediminibacterales;
Seawater-Sterivex-4.out	Seawater	0.000919	105	189772	Herpetosiphonales;
Seawater-Sterivex-4.out	Seawater	0.000902	103	1643686	Brachyspirales;
Seawater-Sterivex-4.out	Seawater	0.000788	90	1217098	Jiangellales;
Seawater-Sterivex-4.out	Seawater	0.000735	84	622452	Kineosporiales;
Seawater-Sterivex-4.out	Seawater	0.000657	75	2266	Thermoproteales;
Seawater-Sterivex-4.out	Seawater	0.000639	73	1783344	Endomicrobiales;
Seawater-Sterivex-4.out	Seawater	0.000622	71	1890505	Chroococcidiopsidales;
Seawater-Sterivex-4.out	Seawater	0.000613	70	1906152	Candidatus Obscuribacterales;
Seawater-Sterivex-4.out	Seawater	0.000604	69	1077263	Chthonomonadales;
Seawater-Sterivex-4.out	Seawater	0.000595	68	85001	Sphaerobacterales;
Seawater-Sterivex-4.out	Seawater	0.000595	68	1643946	Kosmotogales;
Seawater-Sterivex-4.out	Seawater	0.000578	66	1955042	Gloeoemargaritales;
Seawater-Sterivex-4.out	Seawater	0.000552	63	114380	Desulfurococcales;
Seawater-Sterivex-4.out	Seawater	0.000534	61	2281	Sulfolobales;
Seawater-Sterivex-4.out	Seawater	0.000534	61	2495577	Cryptosporangiales;
Seawater-Sterivex-4.out	Seawater	0.000517	59	1803398	Candidatus Peribacterales;
Seawater-Sterivex-4.out	Seawater	0.000499	57	1906119	Candidatus Gastranaerophilales;
Seawater-Sterivex-4.out	Seawater	0.00049	56	471822	Haloplasmatales;
Seawater-Sterivex-4.out	Seawater	0.000455	52	1676649	Limnochordales;
Seawater-Sterivex-4.out	Seawater	0.000446	51	768667	Thermogemmatisporales;
Seawater-Sterivex-4.out	Seawater	0.000376	43	485256	Natranaerobiales;
Seawater-Sterivex-4.out	Seawater	0.000376	43	2495578	Sporichthyales;
Seawater-Sterivex-4.out	Seawater	0.000359	41	1803511	Candidatus Altiarchaeales;
Seawater-Sterivex-4.out	Seawater	0.00035	40	203487	Dictyoglomales;
Seawater-Sterivex-4.out	Seawater	0.00035	40	693072	Caldisericales;
Seawater-Sterivex-4.out	Seawater	0.000341	39	1643683	Acidothermales;
Seawater-Sterivex-4.out	Seawater	0.000341	39	2093819	Candidatus Nanosynbacterales;
Seawater-Sterivex-4.out	Seawater	0.000333	38	2805415	Jatrophihabitantales;
Seawater-Sterivex-4.out	Seawater	0.000306	35	1235850	Methanomassiliicoccales;
Seawater-Sterivex-4.out	Seawater	0.000298	34	641854	Elusimicrobiales;
Seawater-Sterivex-4.out	Seawater	0.00028	32	189776	Thermomicrobiales;
Seawater-Sterivex-4.out	Seawater	0.00028	32	570264	Methanocellales;
Seawater-Sterivex-4.out	Seawater	0.000263	30	1643687	Brevinematales;
Seawater-Sterivex-4.out	Seawater	0.000254	29	588674	Thermoleophilales;
Seawater-Sterivex-4.out	Seawater	0.000245	28	1906150	Candidatus Caenarcaniphilales;
Seawater-Sterivex-4.out	Seawater	0.000201	23	205948	Cenarchaeales;
Seawater-Sterivex-4.out	Seawater	0.000166	19	2138246	Coprothermobacterales;
Seawater-Sterivex-4.out	Seawater	0.000158	18	871006	Acidilobales;
Seawater-Sterivex-4.out	Seawater	0.000131	15	1769716	Mesoaciditogales;
Seawater-Sterivex-4.out	Seawater	0.000131	15	1890940	Nanoarchaeales;
Seawater-Sterivex-4.out	Seawater	0.000105	12	1915414	Candidatus Methanomethyliales;
Seawater-Sterivex-4.out	Seawater	0.000079	9	68985	Methanopyrales;
Seawater-Sterivex-4.out	Seawater	0.000079	9	2202723	Methanonatronarchaeales;
Seawater-Sterivex-4.out	Seawater	0.000061	7	2497644	Candidatus Babeliales;
Seawater-Sterivex-4.out	Seawater	0.000035	4	685948	Fervidicoccales;
Seawater-Sterivex-4.out	Seawater	0.109125	12465	10239	Viruses
Seawater-Sterivex-4.out	Seawater	21.570366	2463923	NA	cannot be assigned to a (non-viral) order
Seawater-Sterivex-5.out	Seawater	43.31366	3932582	204455	Rhodobacterales;
Seawater-Sterivex-5.out	Seawater	12.173104	1105234	200644	Flavobacteriales;
Seawater-Sterivex-5.out	Seawater	7.126752	647060	1706369	Cellvibrionales;
Seawater-Sterivex-5.out	Seawater	3.786851	343820	54526	Pelagibacterales;
Seawater-Sterivex-5.out	Seawater	2.13242	193609	768507	Cytophagales;
Seawater-Sterivex-5.out	Seawater	1.14979	104393	356	Rhizobiales;
Seawater-Sterivex-5.out	Seawater	0.84589	76801	171549	Bacteroidales;
Seawater-Sterivex-5.out	Seawater	0.759375	68946	32003	Nitrosomonadales;
Seawater-Sterivex-5.out	Seawater	0.712047	64649	204441	Rhodospirillales;
Seawater-Sterivex-5.out	Seawater	0.622437	56513	135619	Oceanospirillales;
Seawater-Sterivex-5.out	Seawater	0.615719	55903	200666	Sphingobacteriales;
Seawater-Sterivex-5.out	Seawater	0.547288	49690	135622	Alteromonadales;
Seawater-Sterivex-5.out	Seawater	0.351458	31910	80840	Burkholderiales;
Seawater-Sterivex-5.out	Seawater	0.344189	31250	1853229	Chitinophagales;
Seawater-Sterivex-5.out	Seawater	0.332096	30152	1936988	Saprospirales;
Seawater-Sterivex-5.out	Seawater	0.321776	29215	204457	Sphingomonadales;
Seawater-Sterivex-5.out	Seawater	0.310618	28202	135613	Chromatiales;
Seawater-Sterivex-5.out	Seawater	0.280021	25424	1970189	Marinilabiliales;
Seawater-Sterivex-5.out	Seawater	0.259645	23574	1890424	Synechococcales;
Seawater-Sterivex-5.out	Seawater	0.212032	19251	186802	Clostridiales;
Seawater-Sterivex-5.out	Seawater	0.203308	18459	72274	Pseudomonadales;
Seawater-Sterivex-5.out	Seawater	0.199013	18069	135623	Vibrionales;
Seawater-Sterivex-5.out	Seawater	0.181181	16450	1385	Bacillales;
Seawater-Sterivex-5.out	Seawater	0.139174	12636	133814	Candidatus Poseidoniales;
Seawater-Sterivex-5.out	Seawater	0.135946	12343	48461	Verrucomicrobiales;
Seawater-Sterivex-5.out	Seawater	0.133116	12086	72273	Thiotrichales;
Seawater-Sterivex-5.out	Seawater	0.129041	11716	2800060	Hyphomonadales;
Seawater-Sterivex-5.out	Seawater	0.0971	8816	2691354	Pirellulales;
Seawater-Sterivex-5.out	Seawater	0.095161	8640	135614	Xanthomonadales;
Seawater-Sterivex-5.out	Seawater	0.087242	7921	91347	Enterobacterales;
Seawater-Sterivex-5.out	Seawater	0.083376	7570	204458	Caulobacterales;
Seawater-Sterivex-5.out	Seawater	0.081691	7417	415001	Puniceicoccales;
Seawater-Sterivex-5.out	Seawater	0.075259	6833	213849	Campylobacterales;
Seawater-Sterivex-5.out	Seawater	0.073144	6641	213118	Desulfobacterales;
Seawater-Sterivex-5.out	Seawater	0.072858	6615	85006	Micrococcales;
Seawater-Sterivex-5.out	Seawater	0.065093	5910	85007	Corynebacteriales;
Seawater-Sterivex-5.out	Seawater	0.061051	5543	112	Planctomycetales;
Seawater-Sterivex-5.out	Seawater	0.057637	5233	213115	Desulfovibrionales;
Seawater-Sterivex-5.out	Seawater	0.056844	5161	135618	Methylococcales;
Seawater-Sterivex-5.out	Seawater	0.05681	5158	29	Myxococcales;
Seawater-Sterivex-5.out	Seawater	0.056535	5133	2800059	Maricaulales;
Seawater-Sterivex-5.out	Seawater	0.055213	5013	1853223	Balneolales;
Seawater-Sterivex-5.out	Seawater	0.052658	4781	206351	Neisseriales;
Seawater-Sterivex-5.out	Seawater	0.048693	4421	118969	Legionellales;
Seawater-Sterivex-5.out	Seawater	0.04366	3964	186826	Lactobacillales;
Seawater-Sterivex-5.out	Seawater	0.037844	3436	597358	Kiloniellales;
Seawater-Sterivex-5.out	Seawater	0.037833	3435	85011	Streptomycetales;
Seawater-Sterivex-5.out	Seawater	0.032624	2962	2024979	Bacteriovoracales;
Seawater-Sterivex-5.out	Seawater	0.031159	2829	69541	Desulfuromonadales;
Seawater-Sterivex-5.out	Seawater	0.028328	2572	213481	Bdellovibrionales;
Seawater-Sterivex-5.out	Seawater	0.027006	2452	1100069	Bacteroidetes Order II. Incertae sedis;
Seawater-Sterivex-5.out	Seawater	0.026918	2444	1643688	Leptospirales;
Seawater-Sterivex-5.out	Seawater	0.026346	2392	135624	Aeromonadales;
Seawater-Sterivex-5.out	Seawater	0.026302	2388	206389	Rhodocyclales;
Seawater-Sterivex-5.out	Seawater	0.025112	2280	136	Spirochaetales;
Seawater-Sterivex-5.out	Seawater	0.024616	2235	255473	Parvularculales;
Seawater-Sterivex-5.out	Seawater	0.024	2179	362534	Kordiimonadales;
Seawater-Sterivex-5.out	Seawater	0.023383	2123	85009	Propionibacteriales;
Seawater-Sterivex-5.out	Seawater	0.022964	2085	85010	Pseudonocardiales;
Seawater-Sterivex-5.out	Seawater	0.022546	2047	1775403	Nevskiales;
Seawater-Sterivex-5.out	Seawater	0.021268	1931	1150	Oscillatoriales;
Seawater-Sterivex-5.out	Seawater	0.02031	1844	135625	Pasteurellales;
Seawater-Sterivex-5.out	Seawater	0.019836	1801	118964	Deinococcales;
Seawater-Sterivex-5.out	Seawater	0.019407	1762	204433	Acidobacteriales;
Seawater-Sterivex-5.out	Seawater	0.019286	1751	191411	Chlorobiales;
Seawater-Sterivex-5.out	Seawater	0.01922	1745	766	Rickettsiales;
Seawater-Sterivex-5.out	Seawater	0.016345	1484	1921002	Holosporales;
Seawater-Sterivex-5.out	Seawater	0.015772	1432	510684	Sneathiellales;
Seawater-Sterivex-5.out	Seawater	0.015618	1418	415000	Opitutales;
Seawater-Sterivex-5.out	Seawater	0.014847	1348	85012	Streptosporangiales;
Seawater-Sterivex-5.out	Seawater	0.013889	1261	84993	Acidimicrobiales;
Seawater-Sterivex-5.out	Seawater	0.013404	1217	795748	Ignavibacteriales;
Seawater-Sterivex-5.out	Seawater	0.012391	1125	85008	Micromonosporales;
Seawater-Sterivex-5.out	Seawater	0.011631	1056	1161	Nostocales;
Seawater-Sterivex-5.out	Seawater	0.011499	1044	94695	Methanosarcinales;
Seawater-Sterivex-5.out	Seawater	0.010695	971	219686	Gemmatimonadales;
Seawater-Sterivex-5.out	Seawater	0.010353	940	68933	Thermales;
Seawater-Sterivex-5.out	Seawater	0.00999	907	53433	Halanaerobiales;
Seawater-Sterivex-5.out	Seawater	0.009902	899	1553901	Oligoflexales;
Seawater-Sterivex-5.out	Seawater	0.009692	880	2037	Actinomycetales;
Seawater-Sterivex-5.out	Seawater	0.009571	869	189778	Nitrospirales;
Seawater-Sterivex-5.out	Seawater	0.009505	863	203491	Fusobacteriales;
Seawater-Sterivex-5.out	Seawater	0.008866	805	213462	Syntrophobacterales;
Seawater-Sterivex-5.out	Seawater	0.008855	804	278081	Lentisphaerales;
Seawater-Sterivex-5.out	Seawater	0.008227	747	1118	Chroococcales;
Seawater-Sterivex-5.out	Seawater	0.007787	707	909929	Selenomonadales;
Seawater-Sterivex-5.out	Seawater	0.00771	700	2691356	Isosphaerales;
Seawater-Sterivex-5.out	Seawater	0.007622	692	2691355	Gemmatales;
Seawater-Sterivex-5.out	Seawater	0.006851	622	1191478	Magnetococcales;
Seawater-Sterivex-5.out	Seawater	0.006818	619	1737405	Tissierellales;
Seawater-Sterivex-5.out	Seawater	0.006542	594	186329	Acholeplasmatales;
Seawater-Sterivex-5.out	Seawater	0.006333	575	649776	Synergistales;
Seawater-Sterivex-5.out	Seawater	0.006289	571	1240482	Orbales;
Seawater-Sterivex-5.out	Seawater	0.006223	565	191393	Deferribacterales;
Seawater-Sterivex-5.out	Seawater	0.00597	542	1963360	Parachlamydiales;
Seawater-Sterivex-5.out	Seawater	0.005859	532	85004	Bifidobacteriales;
Seawater-Sterivex-5.out	Seawater	0.00543	493	526525	Erysipelotrichales;
Seawater-Sterivex-5.out	Seawater	0.005375	488	1836787	Chthoniobacterales;
Seawater-Sterivex-5.out	Seawater	0.005309	482	2483366	Sedimentisphaerales;
Seawater-Sterivex-5.out	Seawater	0.005111	464	742030	Salinisphaerales;
Seawater-Sterivex-5.out	Seawater	0.005	454	68295	Thermoanaerobacterales;
Seawater-Sterivex-5.out	Seawater	0.005	454	588673	Solirubrobacterales;
Seawater-Sterivex-5.out	Seawater	0.004945	449	292629	Anaerolineales;
Seawater-Sterivex-5.out	Seawater	0.00489	444	225057	Acidithiobacillales;
Seawater-Sterivex-5.out	Seawater	0.004857	441	135615	Cardiobacteriales;
Seawater-Sterivex-5.out	Seawater	0.004582	416	453227	Desulfarculales;
Seawater-Sterivex-5.out	Seawater	0.004549	413	84999	Coriobacteriales;
Seawater-Sterivex-5.out	Seawater	0.004351	395	2762272	Terrimicrobiales;
Seawater-Sterivex-5.out	Seawater	0.004329	393	1293499	Nitrospinales;
Seawater-Sterivex-5.out	Seawater	0.004318	392	2301	Thermoplasmatales;
Seawater-Sterivex-5.out	Seawater	0.004229	384	1643682	Geodermatophilales;
Seawater-Sterivex-5.out	Seawater	0.003976	361	32064	Chloroflexales;
Seawater-Sterivex-5.out	Seawater	0.003976	361	332160	Bryobacterales;
Seawater-Sterivex-5.out	Seawater	0.00391	355	1962852	Calditrichales;
Seawater-Sterivex-5.out	Seawater	0.003844	349	2085	Mycoplasmatales;
Seawater-Sterivex-5.out	Seawater	0.003789	344	1644055	Haloferacales;
Seawater-Sterivex-5.out	Seawater	0.00369	335	1843489	Veillonellales;
Seawater-Sterivex-5.out	Seawater	0.003657	332	85013	Frankiales;
Seawater-Sterivex-5.out	Seawater	0.003502	318	32069	Aquificales;
Seawater-Sterivex-5.out	Seawater	0.00348	316	52604	Pleurocapsales;
Seawater-Sterivex-5.out	Seawater	0.003447	313	235899	Nautiliales;
Seawater-Sterivex-5.out	Seawater	0.003304	300	218872	Fibrobacterales;
Seawater-Sterivex-5.out	Seawater	0.003271	297	188710	Thermodesulfobacteriales;
Seawater-Sterivex-5.out	Seawater	0.003227	293	189769	Chrysiogenales;
Seawater-Sterivex-5.out	Seawater	0.003161	287	1644060	Natrialbales;
Seawater-Sterivex-5.out	Seawater	0.003128	284	596497	Nitriliruptorales;
Seawater-Sterivex-5.out	Seawater	0.003084	280	1643947	Petrotogales;
Seawater-Sterivex-5.out	Seawater	0.003018	274	2419	Thermotogales;
Seawater-Sterivex-5.out	Seawater	0.003007	273	1485951	Desulfurobacteriales;
Seawater-Sterivex-5.out	Seawater	0.00293	266	186328	Entomoplasmatales;
Seawater-Sterivex-5.out	Seawater	0.002864	260	1643822	Eggerthellales;
Seawater-Sterivex-5.out	Seawater	0.002809	255	1860137	Chitinispirillales;
Seawater-Sterivex-5.out	Seawater	0.002555	232	31932	Nitrosopumilales;
Seawater-Sterivex-5.out	Seawater	0.002555	232	1442155	Ferrovales;
Seawater-Sterivex-5.out	Seawater	0.002533	230	414714	Catenulisporales;
Seawater-Sterivex-5.out	Seawater	0.0025	227	2191	Methanomicrobiales;
Seawater-Sterivex-5.out	Seawater	0.002489	226	666506	Phycisphaerales;
Seawater-Sterivex-5.out	Seawater	0.002456	223	2158	Methanobacteriales;
Seawater-Sterivex-5.out	Seawater	0.002324	211	1843488	Acidaminococcales;
Seawater-Sterivex-5.out	Seawater	0.002324	211	1934945	Immundisolibacterales;
Seawater-Sterivex-5.out	Seawater	0.002247	204	2258	Thermococcales;
Seawater-Sterivex-5.out	Seawater	0.002203	200	580371	Mariprofundales;
Seawater-Sterivex-5.out	Seawater	0.002192	199	119069	Hydrogenophilales;
Seawater-Sterivex-5.out	Seawater	0.002181	198	213113	Desulfurellales;
Seawater-Sterivex-5.out	Seawater	0.002115	192	2562241	Thermoanaerobaculales;
Seawater-Sterivex-5.out	Seawater	0.002082	189	1663425	Fimbriimonadales;
Seawater-Sterivex-5.out	Seawater	0.001927	175	51291	Chlamydiales;
Seawater-Sterivex-5.out	Seawater	0.001927	175	1127829	Candidatus Brocadiales;
Seawater-Sterivex-5.out	Seawater	0.001817	165	1921782	Kiritimatiellales;
Seawater-Sterivex-5.out	Seawater	0.001817	165	2811503	Thermodesulfovibrionales;
Seawater-Sterivex-5.out	Seawater	0.001751	159	2182	Methanococcales;
Seawater-Sterivex-5.out	Seawater	0.001707	155	475963	Caldilineales;
Seawater-Sterivex-5.out	Seawater	0.001685	153	84996	Rubrobacterales;
Seawater-Sterivex-5.out	Seawater	0.001685	153	1202465	Dehalococcoidales;
Seawater-Sterivex-5.out	Seawater	0.00163	148	2024973	Silvanigrellales;
Seawater-Sterivex-5.out	Seawater	0.001608	146	574975	Holophagales;
Seawater-Sterivex-5.out	Seawater	0.001597	145	1382929	Ardenticatenales;
Seawater-Sterivex-5.out	Seawater	0.001564	142	2235	Halobacteriales;
Seawater-Sterivex-5.out	Seawater	0.001542	140	1033996	Nitrososphaerales;
Seawater-Sterivex-5.out	Seawater	0.00152	138	1643684	Nakamurellales;
Seawater-Sterivex-5.out	Seawater	0.001487	135	85014	Glycomycetales;
Seawater-Sterivex-5.out	Seawater	0.001311	119	2770089	Thermosediminibacterales;
Seawater-Sterivex-5.out	Seawater	0.001267	115	2762275	Trueperales;
Seawater-Sterivex-5.out	Seawater	0.001167	106	2231	Archaeoglobales;
Seawater-Sterivex-5.out	Seawater	0.001079	98	307595	Gloeobacterales;
Seawater-Sterivex-5.out	Seawater	0.001035	94	622450	Actinopolysporales;
Seawater-Sterivex-5.out	Seawater	0.001013	92	1890443	Spirulinales;
Seawater-Sterivex-5.out	Seawater	0.001002	91	1692040	Acidiferrobacterales;
Seawater-Sterivex-5.out	Seawater	0.000947	86	2152897	Candidatus Fermentibacterales;
Seawater-Sterivex-5.out	Seawater	0.000925	84	189772	Herpetosiphonales;
Seawater-Sterivex-5.out	Seawater	0.000881	80	388448	Ktedonobacterales;
Seawater-Sterivex-5.out	Seawater	0.000826	75	717963	Methylacidiphilales;
Seawater-Sterivex-5.out	Seawater	0.000815	74	1505233	Chitinivibrionales;
Seawater-Sterivex-5.out	Seawater	0.000793	72	622452	Kineosporiales;
Seawater-Sterivex-5.out	Seawater	0.00076	69	1643686	Brachyspirales;
Seawater-Sterivex-5.out	Seawater	0.000749	68	1217098	Jiangellales;
Seawater-Sterivex-5.out	Seawater	0.000727	66	1955042	Gloeoemargaritales;
Seawater-Sterivex-5.out	Seawater	0.000694	63	1748771	Blastocatellales;
Seawater-Sterivex-5.out	Seawater	0.000683	62	2266	Thermoproteales;
Seawater-Sterivex-5.out	Seawater	0.000683	62	1890505	Chroococcidiopsidales;
Seawater-Sterivex-5.out	Seawater	0.000617	56	1783344	Endomicrobiales;
Seawater-Sterivex-5.out	Seawater	0.000595	54	114380	Desulfurococcales;
Seawater-Sterivex-5.out	Seawater	0.000584	53	1077263	Chthonomonadales;
Seawater-Sterivex-5.out	Seawater	0.000529	48	1643946	Kosmotogales;
Seawater-Sterivex-5.out	Seawater	0.000507	46	1906152	Candidatus Obscuribacterales;
Seawater-Sterivex-5.out	Seawater	0.000485	44	485256	Natranaerobiales;
Seawater-Sterivex-5.out	Seawater	0.000463	42	2281	Sulfolobales;
Seawater-Sterivex-5.out	Seawater	0.000463	42	85001	Sphaerobacterales;
Seawater-Sterivex-5.out	Seawater	0.000452	41	1803398	Candidatus Peribacterales;
Seawater-Sterivex-5.out	Seawater	0.000419	38	189776	Thermomicrobiales;
Seawater-Sterivex-5.out	Seawater	0.000419	38	768667	Thermogemmatisporales;
Seawater-Sterivex-5.out	Seawater	0.000397	36	1643683	Acidothermales;
Seawater-Sterivex-5.out	Seawater	0.000385	35	588674	Thermoleophilales;
Seawater-Sterivex-5.out	Seawater	0.000385	35	1906119	Candidatus Gastranaerophilales;
Seawater-Sterivex-5.out	Seawater	0.000374	34	2495577	Cryptosporangiales;
Seawater-Sterivex-5.out	Seawater	0.000352	32	2495578	Sporichthyales;
Seawater-Sterivex-5.out	Seawater	0.000341	31	471822	Haloplasmatales;
Seawater-Sterivex-5.out	Seawater	0.000319	29	203487	Dictyoglomales;
Seawater-Sterivex-5.out	Seawater	0.000319	29	1803511	Candidatus Altiarchaeales;
Seawater-Sterivex-5.out	Seawater	0.000308	28	1235850	Methanomassiliicoccales;
Seawater-Sterivex-5.out	Seawater	0.000297	27	1676649	Limnochordales;
Seawater-Sterivex-5.out	Seawater	0.000286	26	693072	Caldisericales;
Seawater-Sterivex-5.out	Seawater	0.000264	24	641854	Elusimicrobiales;
Seawater-Sterivex-5.out	Seawater	0.000253	23	2138246	Coprothermobacterales;
Seawater-Sterivex-5.out	Seawater	0.000253	23	2805415	Jatrophihabitantales;
Seawater-Sterivex-5.out	Seawater	0.00022	20	2093819	Candidatus Nanosynbacterales;
Seawater-Sterivex-5.out	Seawater	0.000209	19	1643687	Brevinematales;
Seawater-Sterivex-5.out	Seawater	0.000165	15	570264	Methanocellales;
Seawater-Sterivex-5.out	Seawater	0.000165	15	871006	Acidilobales;
Seawater-Sterivex-5.out	Seawater	0.000165	15	1906150	Candidatus Caenarcaniphilales;
Seawater-Sterivex-5.out	Seawater	0.000154	14	205948	Cenarchaeales;
Seawater-Sterivex-5.out	Seawater	0.000121	11	2497644	Candidatus Babeliales;
Seawater-Sterivex-5.out	Seawater	0.00011	10	1769716	Mesoaciditogales;
Seawater-Sterivex-5.out	Seawater	0.000099	9	1915414	Candidatus Methanomethyliales;
Seawater-Sterivex-5.out	Seawater	0.000088	8	1890940	Nanoarchaeales;
Seawater-Sterivex-5.out	Seawater	0.000077	7	2202723	Methanonatronarchaeales;
Seawater-Sterivex-5.out	Seawater	0.000066	6	68985	Methanopyrales;
Seawater-Sterivex-5.out	Seawater	0.000033	3	685948	Fervidicoccales;
Seawater-Sterivex-5.out	Seawater	0.14142	12840	10239	Viruses
Seawater-Sterivex-5.out	Seawater	20.258772	1839357	NA	cannot be assigned to a (non-viral) order
Sargasso-1.out	Sargassum	20.382587	907198	204455	Rhodobacterales;
Sargasso-1.out	Sargassum	12.741685	567113	200644	Flavobacteriales;
Sargasso-1.out	Sargassum	11.725967	521905	135623	Vibrionales;
Sargasso-1.out	Sargassum	10.81349	481292	135622	Alteromonadales;
Sargasso-1.out	Sargassum	2.878777	128130	768507	Cytophagales;
Sargasso-1.out	Sargassum	2.29709	102240	356	Rhizobiales;
Sargasso-1.out	Sargassum	2.251998	100233	1890424	Synechococcales;
Sargasso-1.out	Sargassum	1.95192	86877	1706369	Cellvibrionales;
Sargasso-1.out	Sargassum	1.704889	75882	135619	Oceanospirillales;
Sargasso-1.out	Sargassum	1.644675	73202	2691354	Pirellulales;
Sargasso-1.out	Sargassum	1.505039	66987	1936988	Saprospirales;
Sargasso-1.out	Sargassum	1.347608	59980	204457	Sphingomonadales;
Sargasso-1.out	Sargassum	1.316019	58574	2800060	Hyphomonadales;
Sargasso-1.out	Sargassum	1.302741	57983	135613	Chromatiales;
Sargasso-1.out	Sargassum	0.936069	41663	204441	Rhodospirillales;
Sargasso-1.out	Sargassum	0.915488	40747	112	Planctomycetales;
Sargasso-1.out	Sargassum	0.897582	39950	48461	Verrucomicrobiales;
Sargasso-1.out	Sargassum	0.851433	37896	1161	Nostocales;
Sargasso-1.out	Sargassum	0.840716	37419	29	Myxococcales;
Sargasso-1.out	Sargassum	0.769808	34263	80840	Burkholderiales;
Sargasso-1.out	Sargassum	0.67322	29964	213118	Desulfobacterales;
Sargasso-1.out	Sargassum	0.512554	22813	72273	Thiotrichales;
Sargasso-1.out	Sargassum	0.489929	21806	72274	Pseudomonadales;
Sargasso-1.out	Sargassum	0.448005	19940	171549	Bacteroidales;
Sargasso-1.out	Sargassum	0.446072	19854	200666	Sphingobacteriales;
Sargasso-1.out	Sargassum	0.415314	18485	186802	Clostridiales;
Sargasso-1.out	Sargassum	0.389094	17318	1385	Bacillales;
Sargasso-1.out	Sargassum	0.344361	15327	1150	Oscillatoriales;
Sargasso-1.out	Sargassum	0.339149	15095	135614	Xanthomonadales;
Sargasso-1.out	Sargassum	0.334992	14910	91347	Enterobacterales;
Sargasso-1.out	Sargassum	0.305425	13594	1853229	Chitinophagales;
Sargasso-1.out	Sargassum	0.266354	11855	1970189	Marinilabiliales;
Sargasso-1.out	Sargassum	0.253525	11284	84993	Acidimicrobiales;
Sargasso-1.out	Sargassum	0.235079	10463	85006	Micrococcales;
Sargasso-1.out	Sargassum	0.222542	9905	85007	Corynebacteriales;
Sargasso-1.out	Sargassum	0.222452	9901	32003	Nitrosomonadales;
Sargasso-1.out	Sargassum	0.218273	9715	135618	Methylococcales;
Sargasso-1.out	Sargassum	0.21369	9511	2800059	Maricaulales;
Sargasso-1.out	Sargassum	0.205197	9133	415001	Puniceicoccales;
Sargasso-1.out	Sargassum	0.196749	8757	52604	Pleurocapsales;
Sargasso-1.out	Sargassum	0.171293	7624	213115	Desulfovibrionales;
Sargasso-1.out	Sargassum	0.170013	7567	1853223	Balneolales;
Sargasso-1.out	Sargassum	0.166395	7406	118969	Legionellales;
Sargasso-1.out	Sargassum	0.151499	6743	2024979	Bacteriovoracales;
Sargasso-1.out	Sargassum	0.146332	6513	204458	Caulobacterales;
Sargasso-1.out	Sargassum	0.140198	6240	69541	Desulfuromonadales;
Sargasso-1.out	Sargassum	0.131773	5865	85011	Streptomycetales;
Sargasso-1.out	Sargassum	0.12674	5641	1118	Chroococcales;
Sargasso-1.out	Sargassum	0.123257	5486	213849	Campylobacterales;
Sargasso-1.out	Sargassum	0.114383	5091	255473	Parvularculales;
Sargasso-1.out	Sargassum	0.113843	5067	2691356	Isosphaerales;
Sargasso-1.out	Sargassum	0.111911	4981	54526	Pelagibacterales;
Sargasso-1.out	Sargassum	0.109732	4884	206351	Neisseriales;
Sargasso-1.out	Sargassum	0.107508	4785	213481	Bdellovibrionales;
Sargasso-1.out	Sargassum	0.102632	4568	85010	Pseudonocardiales;
Sargasso-1.out	Sargassum	0.096993	4317	1775403	Nevskiales;
Sargasso-1.out	Sargassum	0.096656	4302	415000	Opitutales;
Sargasso-1.out	Sargassum	0.089219	3971	1100069	Bacteroidetes Order II. Incertae sedis;
Sargasso-1.out	Sargassum	0.085579	3809	135624	Aeromonadales;
Sargasso-1.out	Sargassum	0.078996	3516	85009	Propionibacteriales;
Sargasso-1.out	Sargassum	0.075783	3373	206389	Rhodocyclales;
Sargasso-1.out	Sargassum	0.075491	3360	2691355	Gemmatales;
Sargasso-1.out	Sargassum	0.074368	3310	213462	Syntrophobacterales;
Sargasso-1.out	Sargassum	0.070414	3134	186826	Lactobacillales;
Sargasso-1.out	Sargassum	0.068976	3070	766	Rickettsiales;
Sargasso-1.out	Sargassum	0.067448	3002	278081	Lentisphaerales;
Sargasso-1.out	Sargassum	0.065516	2916	85012	Streptosporangiales;
Sargasso-1.out	Sargassum	0.059719	2658	136	Spirochaetales;
Sargasso-1.out	Sargassum	0.059517	2649	292629	Anaerolineales;
Sargasso-1.out	Sargassum	0.057674	2567	1836787	Chthoniobacterales;
Sargasso-1.out	Sargassum	0.056349	2508	135625	Pasteurellales;
Sargasso-1.out	Sargassum	0.052889	2354	204433	Acidobacteriales;
Sargasso-1.out	Sargassum	0.051339	2285	597358	Kiloniellales;
Sargasso-1.out	Sargassum	0.044823	1995	1643688	Leptospirales;
Sargasso-1.out	Sargassum	0.043744	1947	191411	Chlorobiales;
Sargasso-1.out	Sargassum	0.0437	1945	85008	Micromonosporales;
Sargasso-1.out	Sargassum	0.04352	1937	362534	Kordiimonadales;
Sargasso-1.out	Sargassum	0.041475	1846	118964	Deinococcales;
Sargasso-1.out	Sargassum	0.04143	1844	189778	Nitrospirales;
Sargasso-1.out	Sargassum	0.034712	1545	1921002	Holosporales;
Sargasso-1.out	Sargassum	0.034623	1541	2483366	Sedimentisphaerales;
Sargasso-1.out	Sargassum	0.033724	1501	475963	Caldilineales;
Sargasso-1.out	Sargassum	0.033612	1496	68933	Thermales;
Sargasso-1.out	Sargassum	0.033432	1488	1963360	Parachlamydiales;
Sargasso-1.out	Sargassum	0.032264	1436	332160	Bryobacterales;
Sargasso-1.out	Sargassum	0.031589	1406	1553901	Oligoflexales;
Sargasso-1.out	Sargassum	0.02977	1325	2762275	Trueperales;
Sargasso-1.out	Sargassum	0.029657	1320	32064	Chloroflexales;
Sargasso-1.out	Sargassum	0.029275	1303	666506	Phycisphaerales;
Sargasso-1.out	Sargassum	0.026804	1193	909929	Selenomonadales;
Sargasso-1.out	Sargassum	0.025815	1149	85013	Frankiales;
Sargasso-1.out	Sargassum	0.025748	1146	453227	Desulfarculales;
Sargasso-1.out	Sargassum	0.024849	1106	219686	Gemmatimonadales;
Sargasso-1.out	Sargassum	0.024063	1071	1643682	Geodermatophilales;
Sargasso-1.out	Sargassum	0.023973	1067	94695	Methanosarcinales;
Sargasso-1.out	Sargassum	0.023276	1036	1890505	Chroococcidiopsidales;
Sargasso-1.out	Sargassum	0.02276	1013	2762272	Terrimicrobiales;
Sargasso-1.out	Sargassum	0.022535	1003	795748	Ignavibacteriales;
Sargasso-1.out	Sargassum	0.02231	993	510684	Sneathiellales;
Sargasso-1.out	Sargassum	0.02222	989	588673	Solirubrobacterales;
Sargasso-1.out	Sargassum	0.021996	979	1890443	Spirulinales;
Sargasso-1.out	Sargassum	0.021187	943	68295	Thermoanaerobacterales;
Sargasso-1.out	Sargassum	0.020962	933	2037	Actinomycetales;
Sargasso-1.out	Sargassum	0.019592	872	225057	Acidithiobacillales;
Sargasso-1.out	Sargassum	0.019345	861	203491	Fusobacteriales;
Sargasso-1.out	Sargassum	0.018086	805	742030	Salinisphaerales;
Sargasso-1.out	Sargassum	0.018019	802	1737405	Tissierellales;
Sargasso-1.out	Sargassum	0.016918	753	649776	Synergistales;
Sargasso-1.out	Sargassum	0.016356	728	1191478	Magnetococcales;
Sargasso-1.out	Sargassum	0.016289	725	53433	Halanaerobiales;
Sargasso-1.out	Sargassum	0.015862	706	1240482	Orbales;
Sargasso-1.out	Sargassum	0.014986	667	191393	Deferribacterales;
Sargasso-1.out	Sargassum	0.014559	648	1962852	Calditrichales;
Sargasso-1.out	Sargassum	0.012492	556	1921782	Kiritimatiellales;
Sargasso-1.out	Sargassum	0.012312	548	1127829	Candidatus Brocadiales;
Sargasso-1.out	Sargassum	0.011773	524	526525	Erysipelotrichales;
Sargasso-1.out	Sargassum	0.011436	509	596497	Nitriliruptorales;
Sargasso-1.out	Sargassum	0.011346	505	1843489	Veillonellales;
Sargasso-1.out	Sargassum	0.011234	500	1293499	Nitrospinales;
Sargasso-1.out	Sargassum	0.011121	495	135615	Cardiobacteriales;
Sargasso-1.out	Sargassum	0.011054	492	1382929	Ardenticatenales;
Sargasso-1.out	Sargassum	0.011009	490	188710	Thermodesulfobacteriales;
Sargasso-1.out	Sargassum	0.010919	486	1644055	Haloferacales;
Sargasso-1.out	Sargassum	0.010784	480	32069	Aquificales;
Sargasso-1.out	Sargassum	0.01074	478	84999	Coriobacteriales;
Sargasso-1.out	Sargassum	0.010043	447	307595	Gloeobacterales;
Sargasso-1.out	Sargassum	0.009751	434	1934945	Immundisolibacterales;
Sargasso-1.out	Sargassum	0.009257	412	218872	Fibrobacterales;
Sargasso-1.out	Sargassum	0.008875	395	2191	Methanomicrobiales;
Sargasso-1.out	Sargassum	0.008583	382	51291	Chlamydiales;
Sargasso-1.out	Sargassum	0.008583	382	580371	Mariprofundales;
Sargasso-1.out	Sargassum	0.008358	372	189772	Herpetosiphonales;
Sargasso-1.out	Sargassum	0.008223	366	388448	Ktedonobacterales;
Sargasso-1.out	Sargassum	0.008088	360	2235	Halobacteriales;
Sargasso-1.out	Sargassum	0.007998	356	574975	Holophagales;
Sargasso-1.out	Sargassum	0.007909	352	84996	Rubrobacterales;
Sargasso-1.out	Sargassum	0.007572	337	2419	Thermotogales;
Sargasso-1.out	Sargassum	0.007437	331	2301	Thermoplasmatales;
Sargasso-1.out	Sargassum	0.007414	330	1442155	Ferrovales;
Sargasso-1.out	Sargassum	0.007302	325	119069	Hydrogenophilales;
Sargasso-1.out	Sargassum	0.007257	323	85014	Glycomycetales;
Sargasso-1.out	Sargassum	0.007032	313	1955042	Gloeoemargaritales;
Sargasso-1.out	Sargassum	0.006942	309	189769	Chrysiogenales;
Sargasso-1.out	Sargassum	0.006853	305	1643822	Eggerthellales;
Sargasso-1.out	Sargassum	0.006516	290	1692040	Acidiferrobacterales;
Sargasso-1.out	Sargassum	0.006426	286	2158	Methanobacteriales;
Sargasso-1.out	Sargassum	0.006426	286	1644060	Natrialbales;
Sargasso-1.out	Sargassum	0.006291	280	85004	Bifidobacteriales;
Sargasso-1.out	Sargassum	0.006089	271	2562241	Thermoanaerobaculales;
Sargasso-1.out	Sargassum	0.006044	269	2024973	Silvanigrellales;
Sargasso-1.out	Sargassum	0.005999	267	1663425	Fimbriimonadales;
Sargasso-1.out	Sargassum	0.005931	264	1748771	Blastocatellales;
Sargasso-1.out	Sargassum	0.005887	262	2085	Mycoplasmatales;
Sargasso-1.out	Sargassum	0.005302	236	1843488	Acidaminococcales;
Sargasso-1.out	Sargassum	0.005235	233	717963	Methylacidiphilales;
Sargasso-1.out	Sargassum	0.005235	233	2770089	Thermosediminibacterales;
Sargasso-1.out	Sargassum	0.005168	230	1906152	Candidatus Obscuribacterales;
Sargasso-1.out	Sargassum	0.005145	229	622452	Kineosporiales;
Sargasso-1.out	Sargassum	0.005145	229	1217098	Jiangellales;
Sargasso-1.out	Sargassum	0.0051	227	235899	Nautiliales;
Sargasso-1.out	Sargassum	0.004786	213	213113	Desulfurellales;
Sargasso-1.out	Sargassum	0.004628	206	1202465	Dehalococcoidales;
Sargasso-1.out	Sargassum	0.004516	201	85001	Sphaerobacterales;
Sargasso-1.out	Sargassum	0.004449	198	186329	Acholeplasmatales;
Sargasso-1.out	Sargassum	0.004426	197	1643684	Nakamurellales;
Sargasso-1.out	Sargassum	0.004291	191	31932	Nitrosopumilales;
Sargasso-1.out	Sargassum	0.004201	187	2811503	Thermodesulfovibrionales;
Sargasso-1.out	Sargassum	0.004067	181	2231	Archaeoglobales;
Sargasso-1.out	Sargassum	0.004067	181	1860137	Chitinispirillales;
Sargasso-1.out	Sargassum	0.004022	179	133814	Candidatus Poseidoniales;
Sargasso-1.out	Sargassum	0.003864	172	2258	Thermococcales;
Sargasso-1.out	Sargassum	0.00346	154	1485951	Desulfurobacteriales;
Sargasso-1.out	Sargassum	0.003325	148	768667	Thermogemmatisporales;
Sargasso-1.out	Sargassum	0.003258	145	1643686	Brachyspirales;
Sargasso-1.out	Sargassum	0.003213	143	1077263	Chthonomonadales;
Sargasso-1.out	Sargassum	0.003213	143	1643947	Petrotogales;
Sargasso-1.out	Sargassum	0.002943	131	622450	Actinopolysporales;
Sargasso-1.out	Sargassum	0.002876	128	2495577	Cryptosporangiales;
Sargasso-1.out	Sargassum	0.002764	123	1676649	Limnochordales;
Sargasso-1.out	Sargassum	0.002516	112	2495578	Sporichthyales;
Sargasso-1.out	Sargassum	0.002494	111	2266	Thermoproteales;
Sargasso-1.out	Sargassum	0.002449	109	1643946	Kosmotogales;
Sargasso-1.out	Sargassum	0.002404	107	1505233	Chitinivibrionales;
Sargasso-1.out	Sargassum	0.002337	104	2182	Methanococcales;
Sargasso-1.out	Sargassum	0.002292	102	414714	Catenulisporales;
Sargasso-1.out	Sargassum	0.002	89	186328	Entomoplasmatales;
Sargasso-1.out	Sargassum	0.001865	83	1033996	Nitrososphaerales;
Sargasso-1.out	Sargassum	0.001797	80	114380	Desulfurococcales;
Sargasso-1.out	Sargassum	0.001775	79	1906119	Candidatus Gastranaerophilales;
Sargasso-1.out	Sargassum	0.001708	76	189776	Thermomicrobiales;
Sargasso-1.out	Sargassum	0.001595	71	588674	Thermoleophilales;
Sargasso-1.out	Sargassum	0.001573	70	2281	Sulfolobales;
Sargasso-1.out	Sargassum	0.00155	69	1906150	Candidatus Caenarcaniphilales;
Sargasso-1.out	Sargassum	0.001438	64	203487	Dictyoglomales;
Sargasso-1.out	Sargassum	0.001438	64	570264	Methanocellales;
Sargasso-1.out	Sargassum	0.001371	61	2152897	Candidatus Fermentibacterales;
Sargasso-1.out	Sargassum	0.001213	54	2805415	Jatrophihabitantales;
Sargasso-1.out	Sargassum	0.001168	52	1235850	Methanomassiliicoccales;
Sargasso-1.out	Sargassum	0.001101	49	641854	Elusimicrobiales;
Sargasso-1.out	Sargassum	0.001101	49	1783344	Endomicrobiales;
Sargasso-1.out	Sargassum	0.001056	47	693072	Caldisericales;
Sargasso-1.out	Sargassum	0.000989	44	1643683	Acidothermales;
Sargasso-1.out	Sargassum	0.000989	44	1643687	Brevinematales;
Sargasso-1.out	Sargassum	0.000944	42	485256	Natranaerobiales;
Sargasso-1.out	Sargassum	0.000854	38	471822	Haloplasmatales;
Sargasso-1.out	Sargassum	0.000831	37	2138246	Coprothermobacterales;
Sargasso-1.out	Sargassum	0.000719	32	1769716	Mesoaciditogales;
Sargasso-1.out	Sargassum	0.000584	26	2093819	Candidatus Nanosynbacterales;
Sargasso-1.out	Sargassum	0.000539	24	1803398	Candidatus Peribacterales;
Sargasso-1.out	Sargassum	0.000517	23	1915414	Candidatus Methanomethyliales;
Sargasso-1.out	Sargassum	0.000427	19	2497644	Candidatus Babeliales;
Sargasso-1.out	Sargassum	0.000404	18	1803511	Candidatus Altiarchaeales;
Sargasso-1.out	Sargassum	0.000337	15	205948	Cenarchaeales;
Sargasso-1.out	Sargassum	0.000337	15	871006	Acidilobales;
Sargasso-1.out	Sargassum	0.000315	14	2202723	Methanonatronarchaeales;
Sargasso-1.out	Sargassum	0.00018	8	1890940	Nanoarchaeales;
Sargasso-1.out	Sargassum	0.000157	7	68985	Methanopyrales;
Sargasso-1.out	Sargassum	0.000067	3	685948	Fervidicoccales;
Sargasso-1.out	Sargassum	0.627678	27937	10239	Viruses
Sargasso-1.out	Sargassum	8.713036	387804	NA	cannot be assigned to a (non-viral) order
Sargasso-2.out	Sargassum	29.95351	2022479	135622	Alteromonadales;
Sargasso-2.out	Sargassum	27.323246	1844882	135623	Vibrionales;
Sargasso-2.out	Sargassum	9.28678	627049	204455	Rhodobacterales;
Sargasso-2.out	Sargassum	6.147457	415080	200644	Flavobacteriales;
Sargasso-2.out	Sargassum	3.218529	217317	1890424	Synechococcales;
Sargasso-2.out	Sargassum	2.986289	201636	135619	Oceanospirillales;
Sargasso-2.out	Sargassum	1.169525	78967	356	Rhizobiales;
Sargasso-2.out	Sargassum	1.092407	73760	1706369	Cellvibrionales;
Sargasso-2.out	Sargassum	1.07619	72665	768507	Cytophagales;
Sargasso-2.out	Sargassum	0.649846	43878	204441	Rhodospirillales;
Sargasso-2.out	Sargassum	0.648202	43767	204457	Sphingomonadales;
Sargasso-2.out	Sargassum	0.613783	41443	91347	Enterobacterales;
Sargasso-2.out	Sargassum	0.582178	39309	135613	Chromatiales;
Sargasso-2.out	Sargassum	0.511755	34554	2800060	Hyphomonadales;
Sargasso-2.out	Sargassum	0.510126	34444	48461	Verrucomicrobiales;
Sargasso-2.out	Sargassum	0.450337	30407	80840	Burkholderiales;
Sargasso-2.out	Sargassum	0.443939	29975	72274	Pseudomonadales;
Sargasso-2.out	Sargassum	0.42039	28385	2691354	Pirellulales;
Sargasso-2.out	Sargassum	0.380462	25689	72273	Thiotrichales;
Sargasso-2.out	Sargassum	0.27399	18500	1936988	Saprospirales;
Sargasso-2.out	Sargassum	0.266882	18020	112	Planctomycetales;
Sargasso-2.out	Sargassum	0.242682	16386	29	Myxococcales;
Sargasso-2.out	Sargassum	0.242	16340	186802	Clostridiales;
Sargasso-2.out	Sargassum	0.224006	15125	1385	Bacillales;
Sargasso-2.out	Sargassum	0.200413	13532	118969	Legionellales;
Sargasso-2.out	Sargassum	0.187232	12642	171549	Bacteroidales;
Sargasso-2.out	Sargassum	0.169208	11425	213118	Desulfobacterales;
Sargasso-2.out	Sargassum	0.166882	11268	200666	Sphingobacteriales;
Sargasso-2.out	Sargassum	0.163002	11006	135614	Xanthomonadales;
Sargasso-2.out	Sargassum	0.155093	10472	135624	Aeromonadales;
Sargasso-2.out	Sargassum	0.149066	10065	2024979	Bacteriovoracales;
Sargasso-2.out	Sargassum	0.131752	8896	32003	Nitrosomonadales;
Sargasso-2.out	Sargassum	0.120423	8131	2800059	Maricaulales;
Sargasso-2.out	Sargassum	0.112158	7573	135618	Methylococcales;
Sargasso-2.out	Sargassum	0.110648	7471	415001	Puniceicoccales;
Sargasso-2.out	Sargassum	0.110633	7470	54526	Pelagibacterales;
Sargasso-2.out	Sargassum	0.109389	7386	84993	Acidimicrobiales;
Sargasso-2.out	Sargassum	0.10773	7274	85006	Micrococcales;
Sargasso-2.out	Sargassum	0.105612	7131	85007	Corynebacteriales;
Sargasso-2.out	Sargassum	0.102798	6941	213849	Campylobacterales;
Sargasso-2.out	Sargassum	0.100814	6807	766	Rickettsiales;
Sargasso-2.out	Sargassum	0.099555	6722	1853229	Chitinophagales;
Sargasso-2.out	Sargassum	0.097911	6611	213115	Desulfovibrionales;
Sargasso-2.out	Sargassum	0.090565	6115	1970189	Marinilabiliales;
Sargasso-2.out	Sargassum	0.08507	5744	206351	Neisseriales;
Sargasso-2.out	Sargassum	0.083574	5643	135625	Pasteurellales;
Sargasso-2.out	Sargassum	0.079235	5350	1161	Nostocales;
Sargasso-2.out	Sargassum	0.074303	5017	204458	Caulobacterales;
Sargasso-2.out	Sargassum	0.074229	5012	213481	Bdellovibrionales;
Sargasso-2.out	Sargassum	0.068542	4628	1853223	Balneolales;
Sargasso-2.out	Sargassum	0.063255	4271	1150	Oscillatoriales;
Sargasso-2.out	Sargassum	0.06013	4060	85011	Streptomycetales;
Sargasso-2.out	Sargassum	0.059374	4009	69541	Desulfuromonadales;
Sargasso-2.out	Sargassum	0.057597	3889	1643688	Leptospirales;
Sargasso-2.out	Sargassum	0.049718	3357	186826	Lactobacillales;
Sargasso-2.out	Sargassum	0.048474	3273	255473	Parvularculales;
Sargasso-2.out	Sargassum	0.046889	3166	415000	Opitutales;
Sargasso-2.out	Sargassum	0.045216	3053	85010	Pseudonocardiales;
Sargasso-2.out	Sargassum	0.041987	2835	206389	Rhodocyclales;
Sargasso-2.out	Sargassum	0.041676	2814	1921002	Holosporales;
Sargasso-2.out	Sargassum	0.041128	2777	85009	Propionibacteriales;
Sargasso-2.out	Sargassum	0.039514	2668	1775403	Nevskiales;
Sargasso-2.out	Sargassum	0.037885	2558	52604	Pleurocapsales;
Sargasso-2.out	Sargassum	0.035323	2385	278081	Lentisphaerales;
Sargasso-2.out	Sargassum	0.034241	2312	2691356	Isosphaerales;
Sargasso-2.out	Sargassum	0.03356	2266	362534	Kordiimonadales;
Sargasso-2.out	Sargassum	0.031116	2101	597358	Kiloniellales;
Sargasso-2.out	Sargassum	0.030317	2047	1100069	Bacteroidetes Order II. Incertae sedis;
Sargasso-2.out	Sargassum	0.028539	1927	136	Spirochaetales;
Sargasso-2.out	Sargassum	0.028317	1912	85012	Streptosporangiales;
Sargasso-2.out	Sargassum	0.027577	1862	1240482	Orbales;
Sargasso-2.out	Sargassum	0.026895	1816	1118	Chroococcales;
Sargasso-2.out	Sargassum	0.026214	1770	213462	Syntrophobacterales;
Sargasso-2.out	Sargassum	0.024733	1670	2691355	Gemmatales;
Sargasso-2.out	Sargassum	0.023978	1619	1963360	Parachlamydiales;
Sargasso-2.out	Sargassum	0.023415	1581	1836787	Chthoniobacterales;
Sargasso-2.out	Sargassum	0.022275	1504	118964	Deinococcales;
Sargasso-2.out	Sargassum	0.022023	1487	292629	Anaerolineales;
Sargasso-2.out	Sargassum	0.021638	1461	85008	Micromonosporales;
Sargasso-2.out	Sargassum	0.021045	1421	191411	Chlorobiales;
Sargasso-2.out	Sargassum	0.020897	1411	204433	Acidobacteriales;
Sargasso-2.out	Sargassum	0.018587	1255	2762275	Trueperales;
Sargasso-2.out	Sargassum	0.018231	1231	1737405	Tissierellales;
Sargasso-2.out	Sargassum	0.017609	1189	1553901	Oligoflexales;
Sargasso-2.out	Sargassum	0.017387	1174	189778	Nitrospirales;
Sargasso-2.out	Sargassum	0.017328	1170	510684	Sneathiellales;
Sargasso-2.out	Sargassum	0.016084	1086	68933	Thermales;
Sargasso-2.out	Sargassum	0.01601	1081	68295	Thermoanaerobacterales;
Sargasso-2.out	Sargassum	0.015432	1042	909929	Selenomonadales;
Sargasso-2.out	Sargassum	0.013759	929	225057	Acidithiobacillales;
Sargasso-2.out	Sargassum	0.012885	870	2037	Actinomycetales;
Sargasso-2.out	Sargassum	0.012396	837	2483366	Sedimentisphaerales;
Sargasso-2.out	Sargassum	0.011952	807	203491	Fusobacteriales;
Sargasso-2.out	Sargassum	0.011833	799	332160	Bryobacterales;
Sargasso-2.out	Sargassum	0.011463	774	475963	Caldilineales;
Sargasso-2.out	Sargassum	0.010604	716	1643682	Geodermatophilales;
Sargasso-2.out	Sargassum	0.0105	709	94695	Methanosarcinales;
Sargasso-2.out	Sargassum	0.010456	706	32064	Chloroflexales;
Sargasso-2.out	Sargassum	0.010338	698	85013	Frankiales;
Sargasso-2.out	Sargassum	0.010056	679	2762272	Terrimicrobiales;
Sargasso-2.out	Sargassum	0.010027	677	588673	Solirubrobacterales;
Sargasso-2.out	Sargassum	0.009656	652	666506	Phycisphaerales;
Sargasso-2.out	Sargassum	0.008842	597	1191478	Magnetococcales;
Sargasso-2.out	Sargassum	0.008679	586	53433	Halanaerobiales;
Sargasso-2.out	Sargassum	0.008323	562	219686	Gemmatimonadales;
Sargasso-2.out	Sargassum	0.007642	516	191393	Deferribacterales;
Sargasso-2.out	Sargassum	0.007538	509	453227	Desulfarculales;
Sargasso-2.out	Sargassum	0.007257	490	649776	Synergistales;
Sargasso-2.out	Sargassum	0.007094	479	135615	Cardiobacteriales;
Sargasso-2.out	Sargassum	0.00702	474	742030	Salinisphaerales;
Sargasso-2.out	Sargassum	0.006828	461	526525	Erysipelotrichales;
Sargasso-2.out	Sargassum	0.006428	434	2301	Thermoplasmatales;
Sargasso-2.out	Sargassum	0.006398	432	795748	Ignavibacteriales;
Sargasso-2.out	Sargassum	0.006191	418	1890443	Spirulinales;
Sargasso-2.out	Sargassum	0.006117	413	1843489	Veillonellales;
Sargasso-2.out	Sargassum	0.005687	384	32069	Aquificales;
Sargasso-2.out	Sargassum	0.005658	382	596497	Nitriliruptorales;
Sargasso-2.out	Sargassum	0.005258	355	1644055	Haloferacales;
Sargasso-2.out	Sargassum	0.005243	354	1921782	Kiritimatiellales;
Sargasso-2.out	Sargassum	0.005154	348	84999	Coriobacteriales;
Sargasso-2.out	Sargassum	0.004917	332	51291	Chlamydiales;
Sargasso-2.out	Sargassum	0.004887	330	1962852	Calditrichales;
Sargasso-2.out	Sargassum	0.004813	325	1293499	Nitrospinales;
Sargasso-2.out	Sargassum	0.004636	313	218872	Fibrobacterales;
Sargasso-2.out	Sargassum	0.004399	297	189769	Chrysiogenales;
Sargasso-2.out	Sargassum	0.004384	296	1127829	Candidatus Brocadiales;
Sargasso-2.out	Sargassum	0.00431	291	1442155	Ferrovales;
Sargasso-2.out	Sargassum	0.00428	289	1382929	Ardenticatenales;
Sargasso-2.out	Sargassum	0.004221	285	2235	Halobacteriales;
Sargasso-2.out	Sargassum	0.004191	283	188710	Thermodesulfobacteriales;
Sargasso-2.out	Sargassum	0.004043	273	1934945	Immundisolibacterales;
Sargasso-2.out	Sargassum	0.003999	270	84996	Rubrobacterales;
Sargasso-2.out	Sargassum	0.003851	260	189772	Herpetosiphonales;
Sargasso-2.out	Sargassum	0.003836	259	580371	Mariprofundales;
Sargasso-2.out	Sargassum	0.003762	254	574975	Holophagales;
Sargasso-2.out	Sargassum	0.003658	247	85004	Bifidobacteriales;
Sargasso-2.out	Sargassum	0.003643	246	2024973	Silvanigrellales;
Sargasso-2.out	Sargassum	0.003614	244	235899	Nautiliales;
Sargasso-2.out	Sargassum	0.003569	241	119069	Hydrogenophilales;
Sargasso-2.out	Sargassum	0.00351	237	2191	Methanomicrobiales;
Sargasso-2.out	Sargassum	0.003451	233	1643822	Eggerthellales;
Sargasso-2.out	Sargassum	0.003347	226	85014	Glycomycetales;
Sargasso-2.out	Sargassum	0.003243	219	2419	Thermotogales;
Sargasso-2.out	Sargassum	0.00311	210	2085	Mycoplasmatales;
Sargasso-2.out	Sargassum	0.00311	210	2158	Methanobacteriales;
Sargasso-2.out	Sargassum	0.003081	208	307595	Gloeobacterales;
Sargasso-2.out	Sargassum	0.002918	197	1644060	Natrialbales;
Sargasso-2.out	Sargassum	0.002755	186	388448	Ktedonobacterales;
Sargasso-2.out	Sargassum	0.00274	185	1890505	Chroococcidiopsidales;
Sargasso-2.out	Sargassum	0.002725	184	1692040	Acidiferrobacterales;
Sargasso-2.out	Sargassum	0.002488	168	1843488	Acidaminococcales;
Sargasso-2.out	Sargassum	0.002325	157	717963	Methylacidiphilales;
Sargasso-2.out	Sargassum	0.002296	155	213113	Desulfurellales;
Sargasso-2.out	Sargassum	0.002296	155	1955042	Gloeoemargaritales;
Sargasso-2.out	Sargassum	0.002266	153	622452	Kineosporiales;
Sargasso-2.out	Sargassum	0.002192	148	1748771	Blastocatellales;
Sargasso-2.out	Sargassum	0.002147	145	1217098	Jiangellales;
Sargasso-2.out	Sargassum	0.002088	141	186329	Acholeplasmatales;
Sargasso-2.out	Sargassum	0.002029	137	1906152	Candidatus Obscuribacterales;
Sargasso-2.out	Sargassum	0.001999	135	2562241	Thermoanaerobaculales;
Sargasso-2.out	Sargassum	0.001911	129	1643947	Petrotogales;
Sargasso-2.out	Sargassum	0.001911	129	2770089	Thermosediminibacterales;
Sargasso-2.out	Sargassum	0.001896	128	1485951	Desulfurobacteriales;
Sargasso-2.out	Sargassum	0.001866	126	1643684	Nakamurellales;
Sargasso-2.out	Sargassum	0.001866	126	1663425	Fimbriimonadales;
Sargasso-2.out	Sargassum	0.001792	121	133814	Candidatus Poseidoniales;
Sargasso-2.out	Sargassum	0.001762	119	768667	Thermogemmatisporales;
Sargasso-2.out	Sargassum	0.001718	116	2182	Methanococcales;
Sargasso-2.out	Sargassum	0.001718	116	2811503	Thermodesulfovibrionales;
Sargasso-2.out	Sargassum	0.001688	114	1906150	Candidatus Caenarcaniphilales;
Sargasso-2.out	Sargassum	0.001629	110	2258	Thermococcales;
Sargasso-2.out	Sargassum	0.001614	109	1505233	Chitinivibrionales;
Sargasso-2.out	Sargassum	0.001496	101	1860137	Chitinispirillales;
Sargasso-2.out	Sargassum	0.001392	94	1643686	Brachyspirales;
Sargasso-2.out	Sargassum	0.001363	92	186328	Entomoplasmatales;
Sargasso-2.out	Sargassum	0.001288	87	85001	Sphaerobacterales;
Sargasso-2.out	Sargassum	0.001288	87	622450	Actinopolysporales;
Sargasso-2.out	Sargassum	0.001274	86	1202465	Dehalococcoidales;
Sargasso-2.out	Sargassum	0.001244	84	2231	Archaeoglobales;
Sargasso-2.out	Sargassum	0.001214	82	1077263	Chthonomonadales;
Sargasso-2.out	Sargassum	0.001155	78	1643946	Kosmotogales;
Sargasso-2.out	Sargassum	0.00114	77	414714	Catenulisporales;
Sargasso-2.out	Sargassum	0.001096	74	2495578	Sporichthyales;
Sargasso-2.out	Sargassum	0.001081	73	1676649	Limnochordales;
Sargasso-2.out	Sargassum	0.000992	67	31932	Nitrosopumilales;
Sargasso-2.out	Sargassum	0.000963	65	2495577	Cryptosporangiales;
Sargasso-2.out	Sargassum	0.000815	55	2266	Thermoproteales;
Sargasso-2.out	Sargassum	0.0008	54	2138246	Coprothermobacterales;
Sargasso-2.out	Sargassum	0.000785	53	588674	Thermoleophilales;
Sargasso-2.out	Sargassum	0.00077	52	1906119	Candidatus Gastranaerophilales;
Sargasso-2.out	Sargassum	0.000741	50	1033996	Nitrososphaerales;
Sargasso-2.out	Sargassum	0.000711	48	114380	Desulfurococcales;
Sargasso-2.out	Sargassum	0.000711	48	2805415	Jatrophihabitantales;
Sargasso-2.out	Sargassum	0.000666	45	203487	Dictyoglomales;
Sargasso-2.out	Sargassum	0.000652	44	2281	Sulfolobales;
Sargasso-2.out	Sargassum	0.000637	43	1643683	Acidothermales;
Sargasso-2.out	Sargassum	0.000548	37	570264	Methanocellales;
Sargasso-2.out	Sargassum	0.000533	36	1235850	Methanomassiliicoccales;
Sargasso-2.out	Sargassum	0.000518	35	189776	Thermomicrobiales;
Sargasso-2.out	Sargassum	0.000518	35	2093819	Candidatus Nanosynbacterales;
Sargasso-2.out	Sargassum	0.000504	34	641854	Elusimicrobiales;
Sargasso-2.out	Sargassum	0.000474	32	1783344	Endomicrobiales;
Sargasso-2.out	Sargassum	0.000459	31	485256	Natranaerobiales;
Sargasso-2.out	Sargassum	0.000385	26	1643687	Brevinematales;
Sargasso-2.out	Sargassum	0.00037	25	2152897	Candidatus Fermentibacterales;
Sargasso-2.out	Sargassum	0.000355	24	471822	Haloplasmatales;
Sargasso-2.out	Sargassum	0.000341	23	1803398	Candidatus Peribacterales;
Sargasso-2.out	Sargassum	0.000311	21	693072	Caldisericales;
Sargasso-2.out	Sargassum	0.000267	18	1769716	Mesoaciditogales;
Sargasso-2.out	Sargassum	0.000237	16	1803511	Candidatus Altiarchaeales;
Sargasso-2.out	Sargassum	0.000237	16	2497644	Candidatus Babeliales;
Sargasso-2.out	Sargassum	0.000178	12	1915414	Candidatus Methanomethyliales;
Sargasso-2.out	Sargassum	0.000163	11	871006	Acidilobales;
Sargasso-2.out	Sargassum	0.000148	10	205948	Cenarchaeales;
Sargasso-2.out	Sargassum	0.000074	5	68985	Methanopyrales;
Sargasso-2.out	Sargassum	0.000059	4	1890940	Nanoarchaeales;
Sargasso-2.out	Sargassum	0.00003	2	2202723	Methanonatronarchaeales;
Sargasso-2.out	Sargassum	0.000015	1	685948	Fervidicoccales;
Sargasso-2.out	Sargassum	1.169688	78978	10239	Viruses
Sargasso-2.out	Sargassum	5.353566	361476	NA	cannot be assigned to a (non-viral) order
Sargasso-3.out	Sargassum	23.021582	1072753	204455	Rhodobacterales;
Sargasso-3.out	Sargassum	11.457044	533872	1890424	Synechococcales;
Sargasso-3.out	Sargassum	6.578628	306549	200644	Flavobacteriales;
Sargasso-3.out	Sargassum	6.097038	284108	135619	Oceanospirillales;
Sargasso-3.out	Sargassum	3.99142	185991	135622	Alteromonadales;
Sargasso-3.out	Sargassum	3.957019	184388	356	Rhizobiales;
Sargasso-3.out	Sargassum	3.435104	160068	2691354	Pirellulales;
Sargasso-3.out	Sargassum	2.589376	120659	135623	Vibrionales;
Sargasso-3.out	Sargassum	1.953336	91021	768507	Cytophagales;
Sargasso-3.out	Sargassum	1.851743	86287	112	Planctomycetales;
Sargasso-3.out	Sargassum	1.68049	78307	204457	Sphingomonadales;
Sargasso-3.out	Sargassum	1.648751	76828	1706369	Cellvibrionales;
Sargasso-3.out	Sargassum	1.576859	73478	204441	Rhodospirillales;
Sargasso-3.out	Sargassum	1.158726	53994	2800060	Hyphomonadales;
Sargasso-3.out	Sargassum	0.929059	43292	80840	Burkholderiales;
Sargasso-3.out	Sargassum	0.821435	38277	48461	Verrucomicrobiales;
Sargasso-3.out	Sargassum	0.699154	32579	135613	Chromatiales;
Sargasso-3.out	Sargassum	0.693468	32314	72274	Pseudomonadales;
Sargasso-3.out	Sargassum	0.686321	31981	84993	Acidimicrobiales;
Sargasso-3.out	Sargassum	0.662307	30862	72273	Thiotrichales;
Sargasso-3.out	Sargassum	0.60048	27981	85006	Micrococcales;
Sargasso-3.out	Sargassum	0.54889	25577	186802	Clostridiales;
Sargasso-3.out	Sargassum	0.545842	25435	1385	Bacillales;
Sargasso-3.out	Sargassum	0.542988	25302	29	Myxococcales;
Sargasso-3.out	Sargassum	0.496591	23140	1936988	Saprospirales;
Sargasso-3.out	Sargassum	0.379353	17677	91347	Enterobacterales;
Sargasso-3.out	Sargassum	0.373044	17383	85007	Corynebacteriales;
Sargasso-3.out	Sargassum	0.328407	15303	1161	Nostocales;
Sargasso-3.out	Sargassum	0.320466	14933	171549	Bacteroidales;
Sargasso-3.out	Sargassum	0.303105	14124	2800059	Maricaulales;
Sargasso-3.out	Sargassum	0.297203	13849	135614	Xanthomonadales;
Sargasso-3.out	Sargassum	0.28834	13436	1150	Oscillatoriales;
Sargasso-3.out	Sargassum	0.287847	13413	200666	Sphingobacteriales;
Sargasso-3.out	Sargassum	0.280464	13069	213118	Desulfobacterales;
Sargasso-3.out	Sargassum	0.266816	12433	118969	Legionellales;
Sargasso-3.out	Sargassum	0.25115	11703	85009	Propionibacteriales;
Sargasso-3.out	Sargassum	0.229303	10685	54526	Pelagibacterales;
Sargasso-3.out	Sargassum	0.212414	9898	415001	Puniceicoccales;
Sargasso-3.out	Sargassum	0.20677	9635	85011	Streptomycetales;
Sargasso-3.out	Sargassum	0.206147	9606	32003	Nitrosomonadales;
Sargasso-3.out	Sargassum	0.197928	9223	2691356	Isosphaerales;
Sargasso-3.out	Sargassum	0.185696	8653	1853229	Chitinophagales;
Sargasso-3.out	Sargassum	0.183035	8529	135618	Methylococcales;
Sargasso-3.out	Sargassum	0.172026	8016	204458	Caulobacterales;
Sargasso-3.out	Sargassum	0.171167	7976	52604	Pleurocapsales;
Sargasso-3.out	Sargassum	0.170545	7947	1118	Chroococcales;
Sargasso-3.out	Sargassum	0.16151	7526	85010	Pseudonocardiales;
Sargasso-3.out	Sargassum	0.161317	7517	213115	Desulfovibrionales;
Sargasso-3.out	Sargassum	0.149514	6967	2024979	Bacteriovoracales;
Sargasso-3.out	Sargassum	0.147303	6864	213849	Campylobacterales;
Sargasso-3.out	Sargassum	0.145887	6798	1970189	Marinilabiliales;
Sargasso-3.out	Sargassum	0.145072	6760	186826	Lactobacillales;
Sargasso-3.out	Sargassum	0.141337	6586	415000	Opitutales;
Sargasso-3.out	Sargassum	0.138505	6454	2691355	Gemmatales;
Sargasso-3.out	Sargassum	0.133977	6243	206351	Neisseriales;
Sargasso-3.out	Sargassum	0.121186	5647	69541	Desulfuromonadales;
Sargasso-3.out	Sargassum	0.118032	5500	255473	Parvularculales;
Sargasso-3.out	Sargassum	0.114169	5320	213481	Bdellovibrionales;
Sargasso-3.out	Sargassum	0.1014	4725	85012	Streptosporangiales;
Sargasso-3.out	Sargassum	0.096249	4485	292629	Anaerolineales;
Sargasso-3.out	Sargassum	0.091893	4282	135624	Aeromonadales;
Sargasso-3.out	Sargassum	0.089961	4192	362534	Kordiimonadales;
Sargasso-3.out	Sargassum	0.089167	4155	766	Rickettsiales;
Sargasso-3.out	Sargassum	0.087794	4091	475963	Caldilineales;
Sargasso-3.out	Sargassum	0.085283	3974	136	Spirochaetales;
Sargasso-3.out	Sargassum	0.084189	3923	1643688	Leptospirales;
Sargasso-3.out	Sargassum	0.083116	3873	597358	Kiloniellales;
Sargasso-3.out	Sargassum	0.079382	3699	278081	Lentisphaerales;
Sargasso-3.out	Sargassum	0.076592	3569	206389	Rhodocyclales;
Sargasso-3.out	Sargassum	0.074102	3453	85008	Micromonosporales;
Sargasso-3.out	Sargassum	0.074102	3453	135625	Pasteurellales;
Sargasso-3.out	Sargassum	0.074102	3453	1853223	Balneolales;
Sargasso-3.out	Sargassum	0.071398	3327	1775403	Nevskiales;
Sargasso-3.out	Sargassum	0.070883	3303	1836787	Chthoniobacterales;
Sargasso-3.out	Sargassum	0.066956	3120	1100069	Bacteroidetes Order II. Incertae sedis;
Sargasso-3.out	Sargassum	0.057621	2685	32064	Chloroflexales;
Sargasso-3.out	Sargassum	0.056462	2631	118964	Deinococcales;
Sargasso-3.out	Sargassum	0.056376	2627	1921002	Holosporales;
Sargasso-3.out	Sargassum	0.05511	2568	213462	Syntrophobacterales;
Sargasso-3.out	Sargassum	0.054166	2524	204433	Acidobacteriales;
Sargasso-3.out	Sargassum	0.053329	2485	191411	Chlorobiales;
Sargasso-3.out	Sargassum	0.0529	2465	1963360	Parachlamydiales;
Sargasso-3.out	Sargassum	0.049101	2288	189778	Nitrospirales;
Sargasso-3.out	Sargassum	0.042599	1985	1643682	Geodermatophilales;
Sargasso-3.out	Sargassum	0.042534	1982	203491	Fusobacteriales;
Sargasso-3.out	Sargassum	0.041933	1954	68933	Thermales;
Sargasso-3.out	Sargassum	0.041182	1919	2037	Actinomycetales;
Sargasso-3.out	Sargassum	0.041139	1917	510684	Sneathiellales;
Sargasso-3.out	Sargassum	0.040453	1885	2483366	Sedimentisphaerales;
Sargasso-3.out	Sargassum	0.039465	1839	588673	Solirubrobacterales;
Sargasso-3.out	Sargassum	0.039337	1833	332160	Bryobacterales;
Sargasso-3.out	Sargassum	0.039294	1831	1553901	Oligoflexales;
Sargasso-3.out	Sargassum	0.038221	1781	666506	Phycisphaerales;
Sargasso-3.out	Sargassum	0.035796	1668	85013	Frankiales;
Sargasso-3.out	Sargassum	0.035517	1655	909929	Selenomonadales;
Sargasso-3.out	Sargassum	0.032684	1523	2762275	Trueperales;
Sargasso-3.out	Sargassum	0.029508	1375	68295	Thermoanaerobacterales;
Sargasso-3.out	Sargassum	0.027491	1281	94695	Methanosarcinales;
Sargasso-3.out	Sargassum	0.027448	1279	1890443	Spirulinales;
Sargasso-3.out	Sargassum	0.023864	1112	1737405	Tissierellales;
Sargasso-3.out	Sargassum	0.023263	1084	1382929	Ardenticatenales;
Sargasso-3.out	Sargassum	0.021825	1017	2762272	Terrimicrobiales;
Sargasso-3.out	Sargassum	0.020881	973	219686	Gemmatimonadales;
Sargasso-3.out	Sargassum	0.019422	905	1240482	Orbales;
Sargasso-3.out	Sargassum	0.018434	859	1191478	Magnetococcales;
Sargasso-3.out	Sargassum	0.018413	858	1843489	Veillonellales;
Sargasso-3.out	Sargassum	0.018048	841	596497	Nitriliruptorales;
Sargasso-3.out	Sargassum	0.017597	820	218872	Fibrobacterales;
Sargasso-3.out	Sargassum	0.017383	810	53433	Halanaerobiales;
Sargasso-3.out	Sargassum	0.017147	799	649776	Synergistales;
Sargasso-3.out	Sargassum	0.016954	790	84999	Coriobacteriales;
Sargasso-3.out	Sargassum	0.016696	778	225057	Acidithiobacillales;
Sargasso-3.out	Sargassum	0.016653	776	1644055	Haloferacales;
Sargasso-3.out	Sargassum	0.016481	768	453227	Desulfarculales;
Sargasso-3.out	Sargassum	0.016353	762	1890505	Chroococcidiopsidales;
Sargasso-3.out	Sargassum	0.01631	760	191393	Deferribacterales;
Sargasso-3.out	Sargassum	0.015408	718	189772	Herpetosiphonales;
Sargasso-3.out	Sargassum	0.014872	693	742030	Salinisphaerales;
Sargasso-3.out	Sargassum	0.014765	688	526525	Erysipelotrichales;
Sargasso-3.out	Sargassum	0.014378	670	1127829	Candidatus Brocadiales;
Sargasso-3.out	Sargassum	0.013885	647	135615	Cardiobacteriales;
Sargasso-3.out	Sargassum	0.013778	642	795748	Ignavibacteriales;
Sargasso-3.out	Sargassum	0.013284	619	84996	Rubrobacterales;
Sargasso-3.out	Sargassum	0.013177	614	1293499	Nitrospinales;
Sargasso-3.out	Sargassum	0.012855	599	51291	Chlamydiales;
Sargasso-3.out	Sargassum	0.012726	593	1921782	Kiritimatiellales;
Sargasso-3.out	Sargassum	0.012168	567	85004	Bifidobacteriales;
Sargasso-3.out	Sargassum	0.012147	566	2235	Halobacteriales;
Sargasso-3.out	Sargassum	0.012147	566	388448	Ktedonobacterales;
Sargasso-3.out	Sargassum	0.011846	552	32069	Aquificales;
Sargasso-3.out	Sargassum	0.011395	531	85014	Glycomycetales;
Sargasso-3.out	Sargassum	0.010516	490	307595	Gloeobacterales;
Sargasso-3.out	Sargassum	0.010237	477	1217098	Jiangellales;
Sargasso-3.out	Sargassum	0.010129	472	1962852	Calditrichales;
Sargasso-3.out	Sargassum	0.009936	463	188710	Thermodesulfobacteriales;
Sargasso-3.out	Sargassum	0.009764	455	2191	Methanomicrobiales;
Sargasso-3.out	Sargassum	0.009679	451	1644060	Natrialbales;
Sargasso-3.out	Sargassum	0.0094	438	1843488	Acidaminococcales;
Sargasso-3.out	Sargassum	0.009206	429	2301	Thermoplasmatales;
Sargasso-3.out	Sargassum	0.009142	426	189769	Chrysiogenales;
Sargasso-3.out	Sargassum	0.00897	418	1643822	Eggerthellales;
Sargasso-3.out	Sargassum	0.008434	393	2419	Thermotogales;
Sargasso-3.out	Sargassum	0.008434	393	580371	Mariprofundales;
Sargasso-3.out	Sargassum	0.008412	392	622452	Kineosporiales;
Sargasso-3.out	Sargassum	0.008026	374	2158	Methanobacteriales;
Sargasso-3.out	Sargassum	0.007812	364	1934945	Immundisolibacterales;
Sargasso-3.out	Sargassum	0.007769	362	574975	Holophagales;
Sargasso-3.out	Sargassum	0.007747	361	85001	Sphaerobacterales;
Sargasso-3.out	Sargassum	0.007704	359	1643684	Nakamurellales;
Sargasso-3.out	Sargassum	0.007447	347	2085	Mycoplasmatales;
Sargasso-3.out	Sargassum	0.007103	331	1955042	Gloeoemargaritales;
Sargasso-3.out	Sargassum	0.006781	316	1663425	Fimbriimonadales;
Sargasso-3.out	Sargassum	0.006481	302	2024973	Silvanigrellales;
Sargasso-3.out	Sargassum	0.006438	300	1442155	Ferrovales;
Sargasso-3.out	Sargassum	0.006395	298	186329	Acholeplasmatales;
Sargasso-3.out	Sargassum	0.006202	289	133814	Candidatus Poseidoniales;
Sargasso-3.out	Sargassum	0.006138	286	119069	Hydrogenophilales;
Sargasso-3.out	Sargassum	0.005816	271	235899	Nautiliales;
Sargasso-3.out	Sargassum	0.005751	268	2770089	Thermosediminibacterales;
Sargasso-3.out	Sargassum	0.005687	265	1748771	Blastocatellales;
Sargasso-3.out	Sargassum	0.005623	262	213113	Desulfurellales;
Sargasso-3.out	Sargassum	0.005601	261	1906152	Candidatus Obscuribacterales;
Sargasso-3.out	Sargassum	0.00558	260	768667	Thermogemmatisporales;
Sargasso-3.out	Sargassum	0.005472	255	717963	Methylacidiphilales;
Sargasso-3.out	Sargassum	0.005387	251	2495578	Sporichthyales;
Sargasso-3.out	Sargassum	0.005043	235	1077263	Chthonomonadales;
Sargasso-3.out	Sargassum	0.004786	223	1202465	Dehalococcoidales;
Sargasso-3.out	Sargassum	0.0047	219	2495577	Cryptosporangiales;
Sargasso-3.out	Sargassum	0.004485	209	1643947	Petrotogales;
Sargasso-3.out	Sargassum	0.004399	205	2258	Thermococcales;
Sargasso-3.out	Sargassum	0.004335	202	2811503	Thermodesulfovibrionales;
Sargasso-3.out	Sargassum	0.004185	195	2562241	Thermoanaerobaculales;
Sargasso-3.out	Sargassum	0.004142	193	1676649	Limnochordales;
Sargasso-3.out	Sargassum	0.004056	189	1860137	Chitinispirillales;
Sargasso-3.out	Sargassum	0.003906	182	1485951	Desulfurobacteriales;
Sargasso-3.out	Sargassum	0.003884	181	1643686	Brachyspirales;
Sargasso-3.out	Sargassum	0.003863	180	622450	Actinopolysporales;
Sargasso-3.out	Sargassum	0.003605	168	1505233	Chitinivibrionales;
Sargasso-3.out	Sargassum	0.003584	167	2093819	Candidatus Nanosynbacterales;
Sargasso-3.out	Sargassum	0.003391	158	1692040	Acidiferrobacterales;
Sargasso-3.out	Sargassum	0.003305	154	1906119	Candidatus Gastranaerophilales;
Sargasso-3.out	Sargassum	0.003198	149	414714	Catenulisporales;
Sargasso-3.out	Sargassum	0.003198	149	588674	Thermoleophilales;
Sargasso-3.out	Sargassum	0.003026	141	2231	Archaeoglobales;
Sargasso-3.out	Sargassum	0.002897	135	2182	Methanococcales;
Sargasso-3.out	Sargassum	0.002747	128	2266	Thermoproteales;
Sargasso-3.out	Sargassum	0.002747	128	31932	Nitrosopumilales;
Sargasso-3.out	Sargassum	0.002704	126	1643946	Kosmotogales;
Sargasso-3.out	Sargassum	0.002704	126	2805415	Jatrophihabitantales;
Sargasso-3.out	Sargassum	0.002661	124	1033996	Nitrososphaerales;
Sargasso-3.out	Sargassum	0.002597	121	114380	Desulfurococcales;
Sargasso-3.out	Sargassum	0.002554	119	186328	Entomoplasmatales;
Sargasso-3.out	Sargassum	0.002232	104	570264	Methanocellales;
Sargasso-3.out	Sargassum	0.001824	85	2281	Sulfolobales;
Sargasso-3.out	Sargassum	0.001824	85	1643683	Acidothermales;
Sargasso-3.out	Sargassum	0.001738	81	189776	Thermomicrobiales;
Sargasso-3.out	Sargassum	0.001567	73	203487	Dictyoglomales;
Sargasso-3.out	Sargassum	0.001545	72	2138246	Coprothermobacterales;
Sargasso-3.out	Sargassum	0.001373	64	1235850	Methanomassiliicoccales;
Sargasso-3.out	Sargassum	0.00118	55	1906150	Candidatus Caenarcaniphilales;
Sargasso-3.out	Sargassum	0.001159	54	693072	Caldisericales;
Sargasso-3.out	Sargassum	0.001116	52	1783344	Endomicrobiales;
Sargasso-3.out	Sargassum	0.000923	43	2152897	Candidatus Fermentibacterales;
Sargasso-3.out	Sargassum	0.000837	39	2497644	Candidatus Babeliales;
Sargasso-3.out	Sargassum	0.000815	38	641854	Elusimicrobiales;
Sargasso-3.out	Sargassum	0.000794	37	485256	Natranaerobiales;
Sargasso-3.out	Sargassum	0.000794	37	1769716	Mesoaciditogales;
Sargasso-3.out	Sargassum	0.000773	36	1643687	Brevinematales;
Sargasso-3.out	Sargassum	0.000773	36	1803398	Candidatus Peribacterales;
Sargasso-3.out	Sargassum	0.00073	34	471822	Haloplasmatales;
Sargasso-3.out	Sargassum	0.000515	24	1915414	Candidatus Methanomethyliales;
Sargasso-3.out	Sargassum	0.000494	23	871006	Acidilobales;
Sargasso-3.out	Sargassum	0.000343	16	1803511	Candidatus Altiarchaeales;
Sargasso-3.out	Sargassum	0.000322	15	685948	Fervidicoccales;
Sargasso-3.out	Sargassum	0.000279	13	2202723	Methanonatronarchaeales;
Sargasso-3.out	Sargassum	0.000236	11	1890940	Nanoarchaeales;
Sargasso-3.out	Sargassum	0.000215	10	205948	Cenarchaeales;
Sargasso-3.out	Sargassum	0.000064	3	68985	Methanopyrales;
Sargasso-3.out	Sargassum	2.436279	113525	10239	Viruses
Sargasso-3.out	Sargassum	9.029864	420771	NA	cannot be assigned to a (non-viral) order
Sargasso-4.out	Sargassum	31.433477	1069383	204455	Rhodobacterales;
Sargasso-4.out	Sargassum	11.60982	394972	200644	Flavobacteriales;
Sargasso-4.out	Sargassum	4.915534	167229	135619	Oceanospirillales;
Sargasso-4.out	Sargassum	4.639584	157841	135622	Alteromonadales;
Sargasso-4.out	Sargassum	4.252611	144676	1890424	Synechococcales;
Sargasso-4.out	Sargassum	3.380108	114993	135623	Vibrionales;
Sargasso-4.out	Sargassum	3.133257	106595	356	Rhizobiales;
Sargasso-4.out	Sargassum	2.938375	99965	768507	Cytophagales;
Sargasso-4.out	Sargassum	2.801369	95304	204457	Sphingomonadales;
Sargasso-4.out	Sargassum	2.084478	70915	2800060	Hyphomonadales;
Sargasso-4.out	Sargassum	1.675342	56996	1706369	Cellvibrionales;
Sargasso-4.out	Sargassum	1.539366	52370	204441	Rhodospirillales;
Sargasso-4.out	Sargassum	0.890639	30300	1936988	Saprospirales;
Sargasso-4.out	Sargassum	0.830205	28244	2691354	Pirellulales;
Sargasso-4.out	Sargassum	0.774268	26341	80840	Burkholderiales;
Sargasso-4.out	Sargassum	0.702459	23898	135613	Chromatiales;
Sargasso-4.out	Sargassum	0.680354	23146	48461	Verrucomicrobiales;
Sargasso-4.out	Sargassum	0.585353	19914	29	Myxococcales;
Sargasso-4.out	Sargassum	0.552226	18787	72274	Pseudomonadales;
Sargasso-4.out	Sargassum	0.530239	18039	72273	Thiotrichales;
Sargasso-4.out	Sargassum	0.454197	15452	112	Planctomycetales;
Sargasso-4.out	Sargassum	0.443321	15082	2800059	Maricaulales;
Sargasso-4.out	Sargassum	0.398877	13570	200666	Sphingobacteriales;
Sargasso-4.out	Sargassum	0.392234	13344	186802	Clostridiales;
Sargasso-4.out	Sargassum	0.383533	13048	1385	Bacillales;
Sargasso-4.out	Sargassum	0.370776	12614	171549	Bacteroidales;
Sargasso-4.out	Sargassum	0.339442	11548	1161	Nostocales;
Sargasso-4.out	Sargassum	0.333475	11345	91347	Enterobacterales;
Sargasso-4.out	Sargassum	0.332682	11318	1150	Oscillatoriales;
Sargasso-4.out	Sargassum	0.291706	9924	1118	Chroococcales;
Sargasso-4.out	Sargassum	0.277098	9427	135614	Xanthomonadales;
Sargasso-4.out	Sargassum	0.274746	9347	415001	Puniceicoccales;
Sargasso-4.out	Sargassum	0.25611	8713	213118	Desulfobacterales;
Sargasso-4.out	Sargassum	0.250114	8509	85006	Micrococcales;
Sargasso-4.out	Sargassum	0.247968	8436	1853229	Chitinophagales;
Sargasso-4.out	Sargassum	0.212372	7225	52604	Pleurocapsales;
Sargasso-4.out	Sargassum	0.210314	7155	255473	Parvularculales;
Sargasso-4.out	Sargassum	0.20858	7096	213849	Campylobacterales;
Sargasso-4.out	Sargassum	0.204053	6942	204458	Caulobacterales;
Sargasso-4.out	Sargassum	0.192472	6548	85007	Corynebacteriales;
Sargasso-4.out	Sargassum	0.184536	6278	2024979	Bacteriovoracales;
Sargasso-4.out	Sargassum	0.178363	6068	32003	Nitrosomonadales;
Sargasso-4.out	Sargassum	0.176247	5996	1970189	Marinilabiliales;
Sargasso-4.out	Sargassum	0.172455	5867	84993	Acidimicrobiales;
Sargasso-4.out	Sargassum	0.171808	5845	118969	Legionellales;
Sargasso-4.out	Sargassum	0.159492	5426	135618	Methylococcales;
Sargasso-4.out	Sargassum	0.135771	4619	213481	Bdellovibrionales;
Sargasso-4.out	Sargassum	0.13289	4521	54526	Pelagibacterales;
Sargasso-4.out	Sargassum	0.132596	4511	213115	Desulfovibrionales;
Sargasso-4.out	Sargassum	0.128775	4381	415000	Opitutales;
Sargasso-4.out	Sargassum	0.123484	4201	85011	Streptomycetales;
Sargasso-4.out	Sargassum	0.113461	3860	206351	Neisseriales;
Sargasso-4.out	Sargassum	0.110345	3754	362534	Kordiimonadales;
Sargasso-4.out	Sargassum	0.100968	3435	1643688	Leptospirales;
Sargasso-4.out	Sargassum	0.096824	3294	69541	Desulfuromonadales;
Sargasso-4.out	Sargassum	0.096324	3277	1853223	Balneolales;
Sargasso-4.out	Sargassum	0.094061	3200	135624	Aeromonadales;
Sargasso-4.out	Sargassum	0.093914	3195	85010	Pseudonocardiales;
Sargasso-4.out	Sargassum	0.090328	3073	766	Rickettsiales;
Sargasso-4.out	Sargassum	0.083861	2853	597358	Kiloniellales;
Sargasso-4.out	Sargassum	0.076278	2595	186826	Lactobacillales;
Sargasso-4.out	Sargassum	0.070781	2408	1775403	Nevskiales;
Sargasso-4.out	Sargassum	0.069399	2361	85009	Propionibacteriales;
Sargasso-4.out	Sargassum	0.06452	2195	206389	Rhodocyclales;
Sargasso-4.out	Sargassum	0.063403	2157	135625	Pasteurellales;
Sargasso-4.out	Sargassum	0.062168	2115	1921002	Holosporales;
Sargasso-4.out	Sargassum	0.059582	2027	85012	Streptosporangiales;
Sargasso-4.out	Sargassum	0.055496	1888	1100069	Bacteroidetes Order II. Incertae sedis;
Sargasso-4.out	Sargassum	0.05288	1799	2691356	Isosphaerales;
Sargasso-4.out	Sargassum	0.052586	1789	666506	Phycisphaerales;
Sargasso-4.out	Sargassum	0.052321	1780	136	Spirochaetales;
Sargasso-4.out	Sargassum	0.045855	1560	278081	Lentisphaerales;
Sargasso-4.out	Sargassum	0.043268	1472	510684	Sneathiellales;
Sargasso-4.out	Sargassum	0.043121	1467	85008	Micromonosporales;
Sargasso-4.out	Sargassum	0.041299	1405	1890443	Spirulinales;
Sargasso-4.out	Sargassum	0.039094	1330	1836787	Chthoniobacterales;
Sargasso-4.out	Sargassum	0.038212	1300	2691355	Gemmatales;
Sargasso-4.out	Sargassum	0.038183	1299	118964	Deinococcales;
Sargasso-4.out	Sargassum	0.037507	1276	204433	Acidobacteriales;
Sargasso-4.out	Sargassum	0.036596	1245	191411	Chlorobiales;
Sargasso-4.out	Sargassum	0.03542	1205	1963360	Parachlamydiales;
Sargasso-4.out	Sargassum	0.035302	1201	213462	Syntrophobacterales;
Sargasso-4.out	Sargassum	0.031922	1086	1553901	Oligoflexales;
Sargasso-4.out	Sargassum	0.03057	1040	32064	Chloroflexales;
Sargasso-4.out	Sargassum	0.030335	1032	189778	Nitrospirales;
Sargasso-4.out	Sargassum	0.030276	1030	292629	Anaerolineales;
Sargasso-4.out	Sargassum	0.028277	962	203491	Fusobacteriales;
Sargasso-4.out	Sargassum	0.025044	852	68933	Thermales;
Sargasso-4.out	Sargassum	0.024867	846	909929	Selenomonadales;
Sargasso-4.out	Sargassum	0.022927	780	2762275	Trueperales;
Sargasso-4.out	Sargassum	0.021458	730	1643682	Geodermatophilales;
Sargasso-4.out	Sargassum	0.021193	721	2483366	Sedimentisphaerales;
Sargasso-4.out	Sargassum	0.020576	700	85013	Frankiales;
Sargasso-4.out	Sargassum	0.020341	692	2037	Actinomycetales;
Sargasso-4.out	Sargassum	0.01987	676	2762272	Terrimicrobiales;
Sargasso-4.out	Sargassum	0.018812	640	332160	Bryobacterales;
Sargasso-4.out	Sargassum	0.018195	619	94695	Methanosarcinales;
Sargasso-4.out	Sargassum	0.018166	618	588673	Solirubrobacterales;
Sargasso-4.out	Sargassum	0.017254	587	1191478	Magnetococcales;
Sargasso-4.out	Sargassum	0.017166	584	1240482	Orbales;
Sargasso-4.out	Sargassum	0.016079	547	68295	Thermoanaerobacterales;
Sargasso-4.out	Sargassum	0.014903	507	219686	Gemmatimonadales;
Sargasso-4.out	Sargassum	0.014815	504	742030	Salinisphaerales;
Sargasso-4.out	Sargassum	0.014668	499	225057	Acidithiobacillales;
Sargasso-4.out	Sargassum	0.014609	497	1890505	Chroococcidiopsidales;
Sargasso-4.out	Sargassum	0.014491	493	475963	Caldilineales;
Sargasso-4.out	Sargassum	0.014139	481	53433	Halanaerobiales;
Sargasso-4.out	Sargassum	0.013903	473	1737405	Tissierellales;
Sargasso-4.out	Sargassum	0.013727	467	135615	Cardiobacteriales;
Sargasso-4.out	Sargassum	0.013639	464	649776	Synergistales;
Sargasso-4.out	Sargassum	0.013315	453	795748	Ignavibacteriales;
Sargasso-4.out	Sargassum	0.011581	394	191393	Deferribacterales;
Sargasso-4.out	Sargassum	0.01117	380	526525	Erysipelotrichales;
Sargasso-4.out	Sargassum	0.01117	380	1644055	Haloferacales;
Sargasso-4.out	Sargassum	0.010846	369	453227	Desulfarculales;
Sargasso-4.out	Sargassum	0.010846	369	1843489	Veillonellales;
Sargasso-4.out	Sargassum	0.010288	350	32069	Aquificales;
Sargasso-4.out	Sargassum	0.009965	339	51291	Chlamydiales;
Sargasso-4.out	Sargassum	0.009435	321	84999	Coriobacteriales;
Sargasso-4.out	Sargassum	0.008995	306	307595	Gloeobacterales;
Sargasso-4.out	Sargassum	0.008789	299	596497	Nitriliruptorales;
Sargasso-4.out	Sargassum	0.008524	290	1293499	Nitrospinales;
Sargasso-4.out	Sargassum	0.008495	289	1962852	Calditrichales;
Sargasso-4.out	Sargassum	0.008025	273	218872	Fibrobacterales;
Sargasso-4.out	Sargassum	0.007936	270	1934945	Immundisolibacterales;
Sargasso-4.out	Sargassum	0.007672	261	188710	Thermodesulfobacteriales;
Sargasso-4.out	Sargassum	0.007672	261	1127829	Candidatus Brocadiales;
Sargasso-4.out	Sargassum	0.007554	257	2235	Halobacteriales;
Sargasso-4.out	Sargassum	0.007349	250	580371	Mariprofundales;
Sargasso-4.out	Sargassum	0.007231	246	84996	Rubrobacterales;
Sargasso-4.out	Sargassum	0.006996	238	2301	Thermoplasmatales;
Sargasso-4.out	Sargassum	0.006937	236	189772	Herpetosiphonales;
Sargasso-4.out	Sargassum	0.006878	234	2191	Methanomicrobiales;
Sargasso-4.out	Sargassum	0.006761	230	235899	Nautiliales;
Sargasso-4.out	Sargassum	0.006525	222	85004	Bifidobacteriales;
Sargasso-4.out	Sargassum	0.006349	216	85014	Glycomycetales;
Sargasso-4.out	Sargassum	0.006232	212	189769	Chrysiogenales;
Sargasso-4.out	Sargassum	0.006202	211	2419	Thermotogales;
Sargasso-4.out	Sargassum	0.006085	207	574975	Holophagales;
Sargasso-4.out	Sargassum	0.005967	203	1921782	Kiritimatiellales;
Sargasso-4.out	Sargassum	0.005702	194	1382929	Ardenticatenales;
Sargasso-4.out	Sargassum	0.005585	190	119069	Hydrogenophilales;
Sargasso-4.out	Sargassum	0.005555	189	1442155	Ferrovales;
Sargasso-4.out	Sargassum	0.005497	187	388448	Ktedonobacterales;
Sargasso-4.out	Sargassum	0.005467	186	2158	Methanobacteriales;
Sargasso-4.out	Sargassum	0.005379	183	1843488	Acidaminococcales;
Sargasso-4.out	Sargassum	0.00532	181	1644060	Natrialbales;
Sargasso-4.out	Sargassum	0.005232	178	1955042	Gloeoemargaritales;
Sargasso-4.out	Sargassum	0.005056	172	717963	Methylacidiphilales;
Sargasso-4.out	Sargassum	0.004997	170	2085	Mycoplasmatales;
Sargasso-4.out	Sargassum	0.004879	166	1643822	Eggerthellales;
Sargasso-4.out	Sargassum	0.004615	157	213113	Desulfurellales;
Sargasso-4.out	Sargassum	0.004527	154	1906152	Candidatus Obscuribacterales;
Sargasso-4.out	Sargassum	0.004409	150	622452	Kineosporiales;
Sargasso-4.out	Sargassum	0.00438	149	1217098	Jiangellales;
Sargasso-4.out	Sargassum	0.004262	145	1643684	Nakamurellales;
Sargasso-4.out	Sargassum	0.004145	141	2024973	Silvanigrellales;
Sargasso-4.out	Sargassum	0.004027	137	2770089	Thermosediminibacterales;
Sargasso-4.out	Sargassum	0.003998	136	186329	Acholeplasmatales;
Sargasso-4.out	Sargassum	0.003792	129	2562241	Thermoanaerobaculales;
Sargasso-4.out	Sargassum	0.003615	123	1663425	Fimbriimonadales;
Sargasso-4.out	Sargassum	0.003615	123	1692040	Acidiferrobacterales;
Sargasso-4.out	Sargassum	0.003586	122	1643947	Petrotogales;
Sargasso-4.out	Sargassum	0.003586	122	1748771	Blastocatellales;
Sargasso-4.out	Sargassum	0.003527	120	2811503	Thermodesulfovibrionales;
Sargasso-4.out	Sargassum	0.003439	117	133814	Candidatus Poseidoniales;
Sargasso-4.out	Sargassum	0.003145	107	2258	Thermococcales;
Sargasso-4.out	Sargassum	0.002881	98	1643686	Brachyspirales;
Sargasso-4.out	Sargassum	0.002851	97	1505233	Chitinivibrionales;
Sargasso-4.out	Sargassum	0.002792	95	1860137	Chitinispirillales;
Sargasso-4.out	Sargassum	0.002704	92	85001	Sphaerobacterales;
Sargasso-4.out	Sargassum	0.002675	91	768667	Thermogemmatisporales;
Sargasso-4.out	Sargassum	0.002528	86	1077263	Chthonomonadales;
Sargasso-4.out	Sargassum	0.002498	85	2266	Thermoproteales;
Sargasso-4.out	Sargassum	0.002352	80	2231	Archaeoglobales;
Sargasso-4.out	Sargassum	0.002293	78	2182	Methanococcales;
Sargasso-4.out	Sargassum	0.002263	77	1643946	Kosmotogales;
Sargasso-4.out	Sargassum	0.002205	75	1485951	Desulfurobacteriales;
Sargasso-4.out	Sargassum	0.002116	72	114380	Desulfurococcales;
Sargasso-4.out	Sargassum	0.002116	72	2495577	Cryptosporangiales;
Sargasso-4.out	Sargassum	0.002058	70	186328	Entomoplasmatales;
Sargasso-4.out	Sargassum	0.002058	70	2495578	Sporichthyales;
Sargasso-4.out	Sargassum	0.001999	68	414714	Catenulisporales;
Sargasso-4.out	Sargassum	0.001999	68	622450	Actinopolysporales;
Sargasso-4.out	Sargassum	0.001969	67	1906119	Candidatus Gastranaerophilales;
Sargasso-4.out	Sargassum	0.001764	60	1202465	Dehalococcoidales;
Sargasso-4.out	Sargassum	0.001528	52	1676649	Limnochordales;
Sargasso-4.out	Sargassum	0.00144	49	31932	Nitrosopumilales;
Sargasso-4.out	Sargassum	0.001411	48	570264	Methanocellales;
Sargasso-4.out	Sargassum	0.001382	47	1033996	Nitrososphaerales;
Sargasso-4.out	Sargassum	0.001352	46	203487	Dictyoglomales;
Sargasso-4.out	Sargassum	0.001323	45	2281	Sulfolobales;
Sargasso-4.out	Sargassum	0.001205	41	588674	Thermoleophilales;
Sargasso-4.out	Sargassum	0.001176	40	189776	Thermomicrobiales;
Sargasso-4.out	Sargassum	0.001176	40	1643683	Acidothermales;
Sargasso-4.out	Sargassum	0.001117	38	641854	Elusimicrobiales;
Sargasso-4.out	Sargassum	0.001117	38	1906150	Candidatus Caenarcaniphilales;
Sargasso-4.out	Sargassum	0.001088	37	2805415	Jatrophihabitantales;
Sargasso-4.out	Sargassum	0.001029	35	1235850	Methanomassiliicoccales;
Sargasso-4.out	Sargassum	0.000911	31	485256	Natranaerobiales;
Sargasso-4.out	Sargassum	0.000911	31	2152897	Candidatus Fermentibacterales;
Sargasso-4.out	Sargassum	0.000882	30	693072	Caldisericales;
Sargasso-4.out	Sargassum	0.000852	29	1783344	Endomicrobiales;
Sargasso-4.out	Sargassum	0.000735	25	471822	Haloplasmatales;
Sargasso-4.out	Sargassum	0.000617	21	1803398	Candidatus Peribacterales;
Sargasso-4.out	Sargassum	0.000588	20	2093819	Candidatus Nanosynbacterales;
Sargasso-4.out	Sargassum	0.000558	19	1643687	Brevinematales;
Sargasso-4.out	Sargassum	0.000558	19	2138246	Coprothermobacterales;
Sargasso-4.out	Sargassum	0.000412	14	871006	Acidilobales;
Sargasso-4.out	Sargassum	0.000412	14	1769716	Mesoaciditogales;
Sargasso-4.out	Sargassum	0.000412	14	1915414	Candidatus Methanomethyliales;
Sargasso-4.out	Sargassum	0.000323	11	2202723	Methanonatronarchaeales;
Sargasso-4.out	Sargassum	0.000294	10	205948	Cenarchaeales;
Sargasso-4.out	Sargassum	0.000294	10	1803511	Candidatus Altiarchaeales;
Sargasso-4.out	Sargassum	0.000265	9	2497644	Candidatus Babeliales;
Sargasso-4.out	Sargassum	0.000206	7	68985	Methanopyrales;
Sargasso-4.out	Sargassum	0.000118	4	685948	Fervidicoccales;
Sargasso-4.out	Sargassum	0.000029	1	1890940	Nanoarchaeales;
Sargasso-4.out	Sargassum	0.95416	32461	10239	Viruses
Sargasso-4.out	Sargassum	8.327742	283314	NA	cannot be assigned to a (non-viral) order
Sargasso-6.out	Sargassum	17.538099	1133044	204455	Rhodobacterales;
Sargasso-6.out	Sargassum	13.944756	900897	135623	Vibrionales;
Sargasso-6.out	Sargassum	13.666834	882942	200644	Flavobacteriales;
Sargasso-6.out	Sargassum	12.053098	778687	135622	Alteromonadales;
Sargasso-6.out	Sargassum	3.205602	207097	768507	Cytophagales;
Sargasso-6.out	Sargassum	2.292216	148088	1890424	Synechococcales;
Sargasso-6.out	Sargassum	2.251368	145449	1706369	Cellvibrionales;
Sargasso-6.out	Sargassum	2.106611	136097	356	Rhizobiales;
Sargasso-6.out	Sargassum	1.829495	118194	135619	Oceanospirillales;
Sargasso-6.out	Sargassum	1.255156	81089	204457	Sphingomonadales;
Sargasso-6.out	Sargassum	1.193891	77131	2800060	Hyphomonadales;
Sargasso-6.out	Sargassum	1.10995	71708	48461	Verrucomicrobiales;
Sargasso-6.out	Sargassum	1.060929	68541	204441	Rhodospirillales;
Sargasso-6.out	Sargassum	1.001134	64678	135613	Chromatiales;
Sargasso-6.out	Sargassum	0.956772	61812	1936988	Saprospirales;
Sargasso-6.out	Sargassum	0.903169	58349	2691354	Pirellulales;
Sargasso-6.out	Sargassum	0.710954	45931	80840	Burkholderiales;
Sargasso-6.out	Sargassum	0.602495	38924	29	Myxococcales;
Sargasso-6.out	Sargassum	0.584415	37756	112	Planctomycetales;
[truncated: 201 more rows]
