# Supplementary material for: Genomic and induction evidence for bacteriophage contributions to sargassum-bacteria symbioses
Source: Microbiome. 2024 Aug 1;12:143. doi: 10.1186/s40168-024-01860-7 (PMC11295528; doi:10.1186/s40168-024-01860-7)
Supplement: Supplementary file 7 — Supplementary Material 6: Supplementary Data 5. Bacterial MAG quality, taxonomy, abundance, and prophage presence. [file 40168_2024_1860_MOESM6_ESM.csv]

Sample Type	bMAG Number	Completeness	Contamination	GC Content	Taxator tk Taxonomy	Normalized Genomes per Million Reads	Viral Contig Present	Confirmed Prophage Present
Seawater	81	67.57	1.379	0.462	Bacteria;Bacteroidetes;Flavobacteriia;Flavobacteriales;Flavobacteriaceae	24.43463572	no	no
Seawater	89	91.88	0.833	0.5	Bacteria;Proteobacteria;Gammaproteobacteria	12.84834353	no	no
Sargassum	15	90.57	7.019	0.611	Bacteria;Cyanobacteria;Synechococcales;Synechococcaceae;Synechococcus;Synechococcus sp. WH 7803	12.72113248	yes	no
Seawater	21	56.53	10.34	0.507	Bacteria;Proteobacteria;Alphaproteobacteria;Rhodobacterales	10.64661502	no	no
Sargassum	13	53.45	0	0.43	Bacteria;Proteobacteria;Gammaproteobacteria;Alteromonadales;Pseudoalteromonadaceae;Pseudoalteromonas	8.209203631	yes	yes
Sargassum	56	88.42	3.128	0.425	Bacteria;Proteobacteria;Gammaproteobacteria	7.464277876	yes	no
Sargassum	37	98.12	0.745	0.576	Bacteria;Proteobacteria;Alphaproteobacteria;Rhodobacterales;Roseobacteraceae	6.713447796	yes	yes
Sargassum	60	99.07	0.944	0.424	Bacteria;Proteobacteria;Gammaproteobacteria;Oceanospirillales	6.590896251	yes	yes
Sargassum	18	99.16	0.485	0.389	Bacteria;Bacteroidetes;Flavobacteriia;Flavobacteriales;Flavobacteriaceae	6.569265101	no	no
Seawater	94	74.79	2.314	0.487	Bacteria;Proteobacteria;Gammaproteobacteria	6.540828151	yes	no
Sargassum	47	99.31	0.68	0.557	Bacteria	5.825360566	no	no
Sargassum	34	69.88	9.197	0.449	Bacteria;Proteobacteria;Gammaproteobacteria;Vibrionales;Vibrionaceae;Vibrio	4.69694112	no	no
Sargassum	57	96.06	1.013	0.408	Bacteria;Proteobacteria;Gammaproteobacteria;Alteromonadales;Pseudoalteromonadaceae;Pseudoalteromonas	4.6320682	no	no
Sargassum	74	92.16	7.55	0.438	Bacteria;Proteobacteria;Gammaproteobacteria;Oceanospirillales;Oceanospirillaceae;Marinomonas	3.528007614	yes	yes
Seawater	51	84.13	0	0.586	Bacteria	3.411248333	no	no
Seawater	16	90.69	2.26	0.395	Bacteria;Bacteroidetes;Flavobacteriia;Flavobacteriales;Flavobacteriaceae	3.24854187	no	no
Sargassum	103	94.13	2.38	0.406	Bacteria;Proteobacteria	3.126370278	yes	yes
Seawater	121	50.32	4.248	0.3	Bacteria;Proteobacteria;Alphaproteobacteria;Pelagibacterales;Pelagibacteraceae	3.05454119	no	no
Sargassum	23	50.17	5.248	0.57	Bacteria;Proteobacteria;Alphaproteobacteria;Rhodobacterales;Roseobacteraceae;Ruegeria;Ruegeria sp. AD91A	3.008716038	yes	no
Sargassum	46	88.74	3.795	0.312	Bacteria;Bacteroidetes;Flavobacteriia;Flavobacteriales;Flavobacteriaceae	2.666015759	yes	no
Sargassum	86	98.28	0.29	0.417	Bacteria;Proteobacteria;Gammaproteobacteria	2.608598736	yes	no
Seawater	125	86.7	2.885	0.403	Bacteria;Bacteroidetes;Flavobacteriia;Flavobacteriales;Flavobacteriaceae	2.574599988	no	no
Sargassum	32	74.75	1.219	0.456	Bacteria;Proteobacteria;Gammaproteobacteria;Vibrionales;Vibrionaceae;Vibrio;Vibrio coralliilyticus	2.273440248	yes	no
Sargassum	19	89.24	3.059	0.456	Bacteria;Bacteroidetes	2.262164024	no	no
Sargassum	25	95.06	1.21	0.493	Bacteria;Proteobacteria;Gammaproteobacteria	2.248772825	yes	yes
Sargassum	78	82.55	6.05	0.503	Bacteria;Proteobacteria;Alphaproteobacteria;Rhodobacterales	2.150746913	yes	no
Sargassum	92	77.26	7.782	0.555	Bacteria;Proteobacteria;Alphaproteobacteria;Rhodobacterales	2.112292315	yes	yes
Seawater	107	98.85	0.873	0.45	Bacteria;Proteobacteria;Alphaproteobacteria	2.108645419	no	no
Sargassum	50	83.42	1.248	0.332	Bacteria;Bacteroidetes;Flavobacteriia;Flavobacteriales;Flavobacteriaceae;Aquimarina	2.102089787	yes	no
Seawater	5	79.42	9.691	0.399	Bacteria;Bacteroidetes;Flavobacteriia;Flavobacteriales;Flavobacteriaceae	2.077967083	no	no
Sargassum	89	60.29	1.338	0.598	Bacteria;Proteobacteria;Alphaproteobacteria;Hyphomicrobiales	2.018384982	yes	no
Seawater	37	96.07	1.24	0.552	Bacteria;Proteobacteria;Alphaproteobacteria	1.990540525	no	no
Sargassum	17	71.03	2.566	0.489	Bacteria;Bacteroidetes	1.908283014	yes	no
Seawater	13	68.38	0	0.43	Bacteria;Bacteroidetes;Flavobacteriia;Flavobacteriales;Flavobacteriaceae	1.730640547	no	no
Sargassum	3	57.02	0.695	0.617	Bacteria	1.69676895	yes	no
Seawater	120	68.03	0	0.51	Bacteria;Proteobacteria;Alphaproteobacteria	1.491554884	no	no
Seawater	98	93.88	0	0.532	Bacteria;Proteobacteria;Alphaproteobacteria	1.457527836	no	no
Sargassum	63	56.07	2.386	0.394	Bacteria	1.453201637	yes	no
Seawater	26	60.2	0.869	0.54	Bacteria;Proteobacteria;Alphaproteobacteria	1.432887449	no	no
Sargassum	41	59.63	0.862	0.427	Bacteria;Proteobacteria;Gammaproteobacteria;Alteromonadales;Pseudoalteromonadaceae;Pseudoalteromonas	1.413553857	yes	no
Seawater	56	60.34	1.746	0.359	Bacteria;Proteobacteria;Betaproteobacteria;Nitrosomonadales	1.377017458	no	no
Seawater	149	71.61	7.11	0.479	Bacteria;Proteobacteria;Gammaproteobacteria	1.206691798	yes	no
Seawater	41	65.21	2.743	0.475	Bacteria;Proteobacteria;Gammaproteobacteria;Oceanospirillaes	1.17289616	no	no
Seawater	61	60.13	0.424	0.401	Bacteria;Bacteroidetes;Flavobacteriia;Flavobacteriales;Flavobacteriaceae	1.150509665	no	no
Seawater	100	95.05	1.018	0.475	Bacteria;Proteobacteria;Alphaproteobacteria	1.040909236	no	no
Seawater	137	93.12	0.436	0.493	Bacteria;Proteobacteria;Alphaproteobacteria	1.008486397	no	no
Seawater	20	64.47	0	0.45	Bacteria;Bacteroidetes;Flavobacteriia;Flavobacteriales;Flavobacteriaceae	0.95336293	no	no
Seawater	104	77.61	2.183	0.483	Bacteria;Proteobacteria;Alphaproteobacteria	0.918575394	no	no
Seawater	11	84.64	0.573	0.547	Bacteria	0.83031407	no	no
Seawater	110	98.68	1.455	0.535	Bacteria;Proteobacteria;Alphaproteobacteria	0.828257615	no	no
Seawater	57	80.49	0.66	0.341	Bacteria;Bacteroidetes;Flavobacteriia;Flavobacteriales;Flavobacteriaceae;Formosa;Formosa sp. Hel3_A1_48	0.740847446	no	no
Seawater	3	89.82	8.949	0.565	Bacteria;Proteobacteria;Alphaproteobacteria	0.72572085	no	no
Seawater	50	75.67	1.746	0.503	Bacteria;Proteobacteria;Alphaproteobacteria	0.701055699	no	no
Seawater	44	86.91	0.33	0.395	Bacteria;Bacteroidetes;Flavobacteriia;Flavobacteriales;Flavobacteriaceae	0.628595266	no	no
Seawater	40	99.31	0	0.557	Bacteria	0.623336595	no	no
Seawater	55	87.77	0.413	0.539	Bacteria;Proteobacteria;Gammaproteobacteria	0.615815745	no	no
Seawater	99	85.31	1.349	0.537	Bacteria;Proteobacteria;Alphaproteobacteria	0.595468469	no	no
Seawater	58	68.08	1.075	0.619	Bacteria	0.539163801	yes	no
Seawater	14	90.6	6.884	0.553	Bacteria;Proteobacteria;Alphaproteobacteria	0.511359773	yes	yes
Seawater	118	50.51	6.896	0.494	Bacteria;Proteobacteria	0.484428391	no	no
Seawater	86	57.24	0.436	0.585	Bacteria;Proteobacteria;Alphaproteobacteria	0.460565862	no	no
Seawater	15	50	8.777	0.604	Bacteria;Proteobacteria;Alphaproteobacteria	0.412611878	no	no
Seawater	88	88.5	4.17	0.615	Bacteria;Proteobacteria;Alphaproteobacteria	0.403968083	yes	no
Seawater	143	56.84	7.636	0.434	Bacteria;Bacteroidetes;Flavobacteriia;Flavobacteriales;Flavobacteriaceae	0.371102965	no	no
Seawater	34	59.4	1.724	0.386	Bacteria;Bacteroidetes;Flavobacteriia;Flavobacteriales;Flavobacteriaceae	0.368791737	no	no
Seawater	91	94.08	0.079	0.45	Bacteria;Proteobacteria;Alphaproteobacteria	0.331658872	no	no
Seawater	132	87.95	1.669	0.514	Bacteria	0.315867994	no	no
Seawater	134	91.92	1.123	0.535	Bacteria;Proteobacteria;Alphaproteobacteria	0.309562125	no	no
Seawater	85	92.39	0.666	0.62	Bacteria;Proteobacteria;Alphaproteobacteria	0.298570774	no	no
Seawater	140	86.46	0.707	0.441	Bacteria;Proteobacteria;Gammaproteobacteria	0.285373108	no	no
Seawater	131	75	0.827	0.615	Bacteria;Cyanobacteria;Synechococcales;Synechococcaceae;Synechococcus;Synechococcus sp. WH 7803	0.279198998	yes	no
Seawater	48	66.89	0	0.538	Bacteria	0.239745995	no	no
Seawater	161	64.93	2.222	0.655	Bacteria;Proteobacteria;Gammaproteobacteria	0.221051298	no	no
