# Supplementary material for: Genomic and induction evidence for bacteriophage contributions to sargassum-bacteria symbioses
Source: Microbiome. 2024 Aug 1;12:143. doi: 10.1186/s40168-024-01860-7 (PMC11295528; doi:10.1186/s40168-024-01860-7)
Supplement: Supplementary file 8 — Supplementary Material 7: Supplementary Data 6. Fractional abundances, genome length, and infection strategy for all viruses in the SSVdb. [file 40168_2024_1860_MOESM7_ESM.csv]

Sample	Sample Type	Phage Genome	Phage Length	# Mapped Reads	Average Phage Length	# Viral Reads	Fractional Abundace	Infection Stratedgy
Sargasso-1	Sargassum	Sargassum_bacterial_bin_10_2single_line	11445	33	27921.7	435664	0.000184794	lytic
Sargasso-1	Sargassum	Sargassum_bacterial_bin_103_1single_line	240049	86	27921.7	435664	2.30E-05	lysogenic
Sargasso-1	Sargassum	Sargassum_bacterial_bin_103_2single_line	83715	13	27921.7	435664	9.95E-06	lysogenic
Sargasso-1	Sargassum	Sargassum_bacterial_bin_103_3single_line	121245	52	27921.7	435664	2.75E-05	lysogenic
Sargasso-1	Sargassum	Sargassum_bacterial_bin_103_4single_line	43979	5	27921.7	435664	0	lytic
Sargasso-1	Sargassum	Sargassum_bacterial_bin_103_5single_line	30792	0	27921.7	435664	0	lytic
Sargasso-1	Sargassum	Sargassum_bacterial_bin_103_6single_line	58399	1	27921.7	435664	0	lysogenic
Sargasso-1	Sargassum	Sargassum_bacterial_bin_103_7single_line	69141	0	27921.7	435664	0	lysogenic
Sargasso-1	Sargassum	Sargassum_bacterial_bin_103_8single_line	12881	0	27921.7	435664	0	lysogenic
Sargasso-1	Sargassum	Sargassum_bacterial_bin_103_9single_line	16575	6	27921.7	435664	0	lytic
Sargasso-1	Sargassum	Sargassum_bacterial_bin_104_1single_line	19688	33	27921.7	435664	0.000107424	lytic
Sargasso-1	Sargassum	Sargassum_bacterial_bin_105_1single_line	38841	328	27921.7	435664	0.00054122	lysogenic
Sargasso-1	Sargassum	Sargassum_bacterial_bin_105_2single_line	22847	77	27921.7	435664	0.000215999	lytic
Sargasso-1	Sargassum	Sargassum_bacterial_bin_105_3single_line	29558	426	27921.7	435664	0.000923687	lytic
Sargasso-1	Sargassum	Sargassum_bacterial_bin_16_1single_line	172492	852	27921.7	435664	0.000316563	lytic
Sargasso-1	Sargassum	Sargassum_bacterial_bin_16_2single_line	104350	430	27921.7	435664	0.000264099	lytic
Sargasso-1	Sargassum	Sargassum_bacterial_bin_16_3single_line	49990	144	27921.7	435664	0.000184616	lysogenic
Sargasso-1	Sargassum	Sargassum_bacterial_bin_16_4single_line	73266	721	27921.7	435664	0.0006307	lysogenic
Sargasso-1	Sargassum	Sargassum_bacterial_bin_16_5single_line	11794	34	27921.7	435664	0.00018476	lytic
Sargasso-1	Sargassum	Sargassum_bacterial_bin_16_6single_line	46466	1492	27921.7	435664	0.002057897	lytic
Sargasso-1	Sargassum	Sargassum_bacterial_bin_2_1single_line	15771	68	27921.7	435664	0.000276338	lysogenic
Sargasso-1	Sargassum	Sargassum_bacterial_bin_26_1single_line	21558	54	27921.7	435664	0.000160537	lytic
Sargasso-1	Sargassum	Sargassum_bacterial_bin_26_2single_line	71328	174	27921.7	435664	0.000156343	lysogenic
Sargasso-1	Sargassum	Sargassum_bacterial_bin_32_1single_line	20028	109	27921.7	435664	0.000348802	lytic
Sargasso-1	Sargassum	Sargassum_bacterial_bin_39_1single_line	29385	1089	27921.7	435664	0.002375157	lytic
Sargasso-1	Sargassum	Sargassum_bacterial_bin_39_2single_line	28597	583	27921.7	435664	0.001306587	lysogenic
Sargasso-1	Sargassum	Sargassum_bacterial_bin_41_1single_line	31404	107	27921.7	435664	0.000218368	lysogenic
Sargasso-1	Sargassum	Sargassum_bacterial_bin_41_2single_line	30898	212	27921.7	435664	0.00043974	lytic
Sargasso-1	Sargassum	Sargassum_bacterial_bin_4_1single_line	12350	45	27921.7	435664	0.000233526	lysogenic
Sargasso-1	Sargassum	Sargassum_bacterial_bin_50_2single_line	15579	112	27921.7	435664	0.000460753	lytic
Sargasso-1	Sargassum	Sargassum_bacterial_bin_54_1single_line	14038	1	27921.7	435664	0	lysogenic
Sargasso-1	Sargassum	Sargassum_bacterial_bin_55_1single_line	32977	78	27921.7	435664	0.000151591	lytic
Sargasso-1	Sargassum	Sargassum_bacterial_bin_55_3single_line	14801	44	27921.7	435664	0.000190525	lysogenic
Sargasso-1	Sargassum	Sargassum_bacterial_bin_61_1single_line	27223	255	27921.7	435664	0.000600336	lytic
Sargasso-1	Sargassum	Sargassum_bacterial_bin_61_3single_line	51142	882	27921.7	435664	0.001105302	lysogenic
Sargasso-1	Sargassum	Sargassum_bacterial_bin_61_5single_line	19264	193	27921.7	435664	0.000642098	lytic
Sargasso-1	Sargassum	Sargassum_bacterial_bin_61_6single_line	23566	259	27921.7	435664	0.000704375	lysogenic
Sargasso-1	Sargassum	Sargassum_bacterial_bin_61_7single_line	22728	223	27921.7	435664	0.000628831	lysogenic
Sargasso-1	Sargassum	Sargassum_bacterial_bin_61_9single_line	10044	77	27921.7	435664	0.000491331	lytic
Sargasso-1	Sargassum	Sargassum_bacterial_bin_66_1single_line	16118	1361	27921.7	435664	0.005411743	lytic
Sargasso-1	Sargassum	Sargassum_bacterial_bin_66_2single_line	21099	760	27921.7	435664	0.002308564	lytic
Sargasso-1	Sargassum	Sargassum_bacterial_bin_66_3single_line	28334	2299	27921.7	435664	0.005200215	lytic
Sargasso-1	Sargassum	Sargassum_bacterial_bin_68_1single_line	11113	38	27921.7	435664	0.00021915	lysogenic
Sargasso-1	Sargassum	Sargassum_bacterial_bin_72_1single_line	201836	1287	27921.7	435664	0.000408667	lysogenic
Sargasso-1	Sargassum	Sargassum_bacterial_bin_73_1single_line	60326	131	27921.7	435664	0.000139174	lytic
Sargasso-1	Sargassum	Sargassum_bacterial_bin_74_10single_line	57092	215	27921.7	435664	0.000241353	lytic
Sargasso-1	Sargassum	Sargassum_bacterial_bin_74_11single_line	13031	74	27921.7	435664	0.000363952	lytic
Sargasso-1	Sargassum	Sargassum_bacterial_bin_74_12single_line	57977	257	27921.7	435664	0.000284098	lytic
Sargasso-1	Sargassum	Sargassum_bacterial_bin_74_15single_line	27189	117	27921.7	435664	0.000275793	lytic
Sargasso-1	Sargassum	Sargassum_bacterial_bin_74_16single_line	26943	98	27921.7	435664	0.000233115	lytic
Sargasso-1	Sargassum	Sargassum_bacterial_bin_74_17single_line	50617	201	27921.7	435664	0.000254501	lysogenic
Sargasso-1	Sargassum	Sargassum_bacterial_bin_74_18single_line	29671	283	27921.7	435664	0.000611286	lysogenic
Sargasso-1	Sargassum	Sargassum_bacterial_bin_74_19single_line	38858	68	27921.7	435664	0.000112155	lytic
Sargasso-1	Sargassum	Sargassum_bacterial_bin_74_1single_line	33282	75	27921.7	435664	0.000144425	lysogenic
Sargasso-1	Sargassum	Sargassum_bacterial_bin_74_20single_line	124021	2123	27921.7	435664	0.001097097	lysogenic
Sargasso-1	Sargassum	Sargassum_bacterial_bin_74_21single_line	120980	4514	27921.7	435664	0.002391323	lysogenic
Sargasso-1	Sargassum	Sargassum_bacterial_bin_74_22single_line	67703	106	27921.7	435664	0.000100343	lytic
Sargasso-1	Sargassum	Sargassum_bacterial_bin_74_23single_line	92676	923	27921.7	435664	0.0006383	lysogenic
Sargasso-1	Sargassum	Sargassum_bacterial_bin_74_25single_line	31214	131	27921.7	435664	0.000268975	lysogenic
Sargasso-1	Sargassum	Sargassum_bacterial_bin_74_26single_line	37801	131	27921.7	435664	0.000222105	lysogenic
Sargasso-1	Sargassum	Sargassum_bacterial_bin_74_27single_line	80859	2237	27921.7	435664	0.001773078	lysogenic
Sargasso-1	Sargassum	Sargassum_bacterial_bin_74_28single_line	11975	32	27921.7	435664	0.000171263	lysogenic
Sargasso-1	Sargassum	Sargassum_bacterial_bin_74_29single_line	19757	72	27921.7	435664	0.000233562	lysogenic
Sargasso-1	Sargassum	Sargassum_bacterial_bin_74_2single_line	22813	88	27921.7	435664	0.000247224	lysogenic
Sargasso-1	Sargassum	Sargassum_bacterial_bin_74_30single_line	14158	36	27921.7	435664	0.000162964	lytic
Sargasso-1	Sargassum	Sargassum_bacterial_bin_74_31single_line	15264	27	27921.7	435664	0.000113367	lytic
Sargasso-1	Sargassum	Sargassum_bacterial_bin_74_32single_line	39792	426	27921.7	435664	0.000686126	lysogenic
Sargasso-1	Sargassum	Sargassum_bacterial_bin_74_33single_line	15083	45	27921.7	435664	0.000191212	lytic
Sargasso-1	Sargassum	Sargassum_bacterial_bin_74_35single_line	58064	316	27921.7	435664	0.000348795	lytic
Sargasso-1	Sargassum	Sargassum_bacterial_bin_74_36single_line	39656	475	27921.7	435664	0.000767671	lysogenic
Sargasso-1	Sargassum	Sargassum_bacterial_bin_74_37single_line	16277	136	27921.7	435664	0.000535494	lytic
Sargasso-1	Sargassum	Sargassum_bacterial_bin_74_38single_line	53986	217	27921.7	435664	0.000257614	lytic
Sargasso-1	Sargassum	Sargassum_bacterial_bin_74_39single_line	12741	256	27921.7	435664	0.001287735	lysogenic
Sargasso-1	Sargassum	Sargassum_bacterial_bin_74_3single_line	25553	232	27921.7	435664	0.000581884	lytic
Sargasso-1	Sargassum	Sargassum_bacterial_bin_74_4single_line	18200	106	27921.7	435664	0.000373271	lytic
Sargasso-1	Sargassum	Sargassum_bacterial_bin_74_5single_line	28437	35	27921.7	435664	7.89E-05	lytic
Sargasso-1	Sargassum	Sargassum_bacterial_bin_74_6single_line	64766	475	27921.7	435664	0.000470042	lytic
Sargasso-1	Sargassum	Sargassum_bacterial_bin_74_7single_line	19376	308	27921.7	435664	0.001018771	lytic
Sargasso-1	Sargassum	Sargassum_bacterial_bin_74_8single_line	45418	453	27921.7	435664	0.000639235	lysogenic
Sargasso-1	Sargassum	Sargassum_bacterial_bin_74_9single_line	21666	64	27921.7	435664	0.000189318	lytic
Sargasso-1	Sargassum	Sargassum_bacterial_bin_78_2single_line	39408	568	27921.7	435664	0.000923749	lytic
Sargasso-1	Sargassum	Sargassum_bacterial_bin_82_1single_line	13858	122	27921.7	435664	0.000564221	lytic
Sargasso-1	Sargassum	Sargassum_bacterial_bin_86_1single_line	15277	121	27921.7	435664	0.000507619	lytic
Sargasso-1	Sargassum	Sargassum_bacterial_bin_86_2single_line	40479	195	27921.7	435664	0.000308742	lysogenic
Sargasso-1	Sargassum	Sargassum_bacterial_bin_92_10single_line	12294	192	27921.7	435664	0.001000917	lytic
Sargasso-1	Sargassum	Sargassum_bacterial_bin_92_11single_line	23498	164	27921.7	435664	0.000447304	lysogenic
Sargasso-1	Sargassum	Sargassum_bacterial_bin_92_12single_line	21652	211	27921.7	435664	0.000624561	lytic
Sargasso-1	Sargassum	Sargassum_bacterial_bin_92_13single_line	13376	118	27921.7	435664	0.000565387	lytic
Sargasso-1	Sargassum	Sargassum_bacterial_bin_92_14single_line	10999	45	27921.7	435664	0.00026221	lytic
Sargasso-1	Sargassum	Sargassum_bacterial_bin_92_15single_line	117913	2880	27921.7	435664	0.001565384	lysogenic
Sargasso-1	Sargassum	Sargassum_bacterial_bin_92_16single_line	27776	351	27921.7	435664	0.000809893	lysogenic
Sargasso-1	Sargassum	Sargassum_bacterial_bin_92_18single_line	19939	275	27921.7	435664	0.000883933	lytic
Sargasso-1	Sargassum	Sargassum_bacterial_bin_92_1single_line	80032	866	27921.7	435664	0.000693497	lysogenic
Sargasso-1	Sargassum	Sargassum_bacterial_bin_92_2single_line	14918	120	27921.7	435664	0.000515538	lytic
Sargasso-1	Sargassum	Sargassum_bacterial_bin_92_3single_line	36779	371	27921.7	435664	0.000646494	lysogenic
Sargasso-1	Sargassum	Sargassum_bacterial_bin_92_4single_line	111856	1424	27921.7	435664	0.000815907	lysogenic
Sargasso-1	Sargassum	Sargassum_bacterial_bin_92_6single_line	131406	1333	27921.7	435664	0.000650137	lysogenic
Sargasso-1	Sargassum	Sargassum_bacterial_bin_92_7single_line	57790	337	27921.7	435664	0.000373738	lytic
Sargasso-1	Sargassum	Sargassum_bacterial_bin_92_8single_line	26961	210	27921.7	435664	0.000499199	lytic
Sargasso-1	Sargassum	Sargassum_bacterial_bin_92_9single_line	37370	316	27921.7	435664	0.000541944	lysogenic
Sargasso-1	Sargassum	Sargassum_bacterial_bin_99_1single_line	12222	18	27921.7	435664	9.44E-05	lytic
Sargasso-1	Sargassum	sarg_contig.k127_103999	27378	8	27921.7	435664	0	lytic
Sargasso-1	Sargassum	sarg_contig.k127_1059182	38012	0	27921.7	435664	0	lysogenic
Sargasso-1	Sargassum	sarg_contig.k127_1077249	32275	145	27921.7	435664	0.000287933	lytic
Sargasso-1	Sargassum	sarg_contig.k127_1084522	18639	145	27921.7	435664	0.000498581	lytic
Sargasso-1	Sargassum	sarg_contig.k127_1098267	134988	2636	27921.7	435664	0.001251528	lysogenic
Sargasso-1	Sargassum	sarg_contig.k127_1112310	49154	19	27921.7	435664	2.48E-05	lytic
Sargasso-1	Sargassum	sarg_contig.k127_1131541	44024	1312	27921.7	435664	0.001910005	lytic
Sargasso-1	Sargassum	sarg_contig.k127_1143915	31110	474	27921.7	435664	0.000976492	lytic
Sargasso-1	Sargassum	sarg_contig.k127_1152286	47793	0	27921.7	435664	0	lytic
Sargasso-1	Sargassum	sarg_contig.k127_118014	44095	9	27921.7	435664	0	lytic
Sargasso-1	Sargassum	sarg_contig.k127_1197202	43288	326	27921.7	435664	0.000482659	lytic
Sargasso-1	Sargassum	sarg_contig.k127_1212410	19652	354	27921.7	435664	0.001154481	lysogenic
Sargasso-1	Sargassum	sarg_contig.k127_1225563	45835	908	27921.7	435664	0.001269635	lysogenic
Sargasso-1	Sargassum	sarg_contig.k127_1227981	46292	222	27921.7	435664	0.000307353	lytic
Sargasso-1	Sargassum	sarg_contig.k127_128414	16351	77	27921.7	435664	0.000301812	lytic
Sargasso-1	Sargassum	sarg_contig.k127_131075	48936	8	27921.7	435664	0	lysogenic
Sargasso-1	Sargassum	sarg_contig.k127_1324171	32816	148	27921.7	435664	0.000289046	lysogenic
Sargasso-1	Sargassum	sarg_contig.k127_1324708	40112	11	27921.7	435664	1.76E-05	lysogenic
Sargasso-1	Sargassum	sarg_contig.k127_133026	44495	2841	27921.7	435664	0.004092137	lytic
Sargasso-1	Sargassum	sarg_contig.k127_1334937	38658	0	27921.7	435664	0	lytic
Sargasso-1	Sargassum	sarg_contig.k127_1340783	41444	0	27921.7	435664	0	lysogenic
Sargasso-1	Sargassum	sarg_contig.k127_1369101	64911	2	27921.7	435664	0	lytic
Sargasso-1	Sargassum	sarg_contig.k127_1377524	33296	0	27921.7	435664	0	lytic
Sargasso-1	Sargassum	sarg_contig.k127_1415476	54867	3	27921.7	435664	0	lysogenic
Sargasso-1	Sargassum	sarg_contig.k127_1472427	20889	263	27921.7	435664	0.000806916	lysogenic
Sargasso-1	Sargassum	sarg_contig.k127_1501805	23122	450	27921.7	435664	0.001247318	lysogenic
Sargasso-1	Sargassum	sarg_contig.k127_1511538	39862	1608	27921.7	435664	0.002585337	lytic
Sargasso-1	Sargassum	sarg_contig.k127_1530526	19471	179	27921.7	435664	0.000589189	lysogenic
Sargasso-1	Sargassum	sarg_contig.k127_1550959	28274	0	27921.7	435664	0	lytic
Sargasso-1	Sargassum	sarg_contig.k127_1564120	36342	0	27921.7	435664	0	lytic
Sargasso-1	Sargassum	sarg_contig.k127_1573435	43010	215	27921.7	435664	0.000320375	lysogenic
Sargasso-1	Sargassum	sarg_contig.k127_15774	42116	1	27921.7	435664	0	lysogenic
Sargasso-1	Sargassum	sarg_contig.k127_1600953	38972	4379	27921.7	435664	0.007201325	lytic
Sargasso-1	Sargassum	sarg_contig.k127_1630762	51626	837	27921.7	435664	0.001039076	lytic
Sargasso-1	Sargassum	sarg_contig.k127_1631660	35198	2	27921.7	435664	0	lysogenic
Sargasso-1	Sargassum	sarg_contig.k127_1647213	40042	478	27921.7	435664	0.000765072	lytic
Sargasso-1	Sargassum	sarg_contig.k127_1683369	49288	2	27921.7	435664	0	lytic
Sargasso-1	Sargassum	sarg_contig.k127_169795	82795	2	27921.7	435664	0	lysogenic
Sargasso-1	Sargassum	sarg_contig.k127_1730688	44425	0	27921.7	435664	0	lytic
Sargasso-1	Sargassum	sarg_contig.k127_1789596	31363	0	27921.7	435664	0	lytic
Sargasso-1	Sargassum	sarg_contig.k127_1799119	48924	1	27921.7	435664	0	lysogenic
Sargasso-1	Sargassum	sarg_contig.k127_1835406	27402	873	27921.7	435664	0.002041842	lytic
Sargasso-1	Sargassum	sarg_contig.k127_1857250	23269	20	27921.7	435664	5.51E-05	lysogenic
Sargasso-1	Sargassum	sarg_contig.k127_1885491	49350	13777	27921.7	435664	0.01789195	lysogenic
Sargasso-1	Sargassum	sarg_contig.k127_1906720	42876	1122	27921.7	435664	0.001677138	lysogenic
Sargasso-1	Sargassum	sarg_contig.k127_1930431	15839	12	27921.7	435664	4.86E-05	lytic
Sargasso-1	Sargassum	sarg_contig.k127_1938193	52404	0	27921.7	435664	0	lytic
Sargasso-1	Sargassum	sarg_contig.k127_1987571	91478	4093	27921.7	435664	0.002867578	lysogenic
Sargasso-1	Sargassum	sarg_contig.k127_1991365	33805	861	27921.7	435664	0.001632347	lysogenic
Sargasso-1	Sargassum	sarg_contig.k127_1999399	49112	67	27921.7	435664	8.74E-05	lysogenic
Sargasso-1	Sargassum	sarg_contig.k127_2012566	20426	899	27921.7	435664	0.002820763	lytic
Sargasso-1	Sargassum	sarg_contig.k127_2015361	16296	7	27921.7	435664	0	lysogenic
Sargasso-1	Sargassum	sarg_contig.k127_2037649	41531	83	27921.7	435664	0.000128084	lytic
Sargasso-1	Sargassum	sarg_contig.k127_2044156	34273	67	27921.7	435664	0.000125289	lytic
Sargasso-1	Sargassum	sarg_contig.k127_204629	23051	294	27921.7	435664	0.000817425	lysogenic
Sargasso-1	Sargassum	sarg_contig.k127_2102508	80015	0	27921.7	435664	0	lytic
Sargasso-1	Sargassum	sarg_contig.k127_2102516	43989	5979	27921.7	435664	0.008711133	lysogenic
Sargasso-1	Sargassum	sarg_contig.k127_2102517	44280	1046	27921.7	435664	0.001513959	lytic
Sargasso-1	Sargassum	sarg_contig.k127_2102520	220153	12038	27921.7	435664	0.00350445	lysogenic
Sargasso-1	Sargassum	sarg_contig.k127_2102525	44453	1640	27921.7	435664	0.002364465	lysogenic
Sargasso-1	Sargassum	sarg_contig.k127_2102535	37705	1198	27921.7	435664	0.00203633	lytic
Sargasso-1	Sargassum	sarg_contig.k127_2102549	40865	1330	27921.7	435664	0.002085885	lytic
Sargasso-1	Sargassum	sarg_contig.k127_2102552	34237	6985	27921.7	435664	0.013075578	lysogenic
Sargasso-1	Sargassum	sarg_contig.k127_2102554	41553	24	27921.7	435664	3.70E-05	lysogenic
Sargasso-1	Sargassum	sarg_contig.k127_2102555	56504	1032	27921.7	435664	0.001170552	lytic
Sargasso-1	Sargassum	sarg_contig.k127_2102564	36542	850	27921.7	435664	0.001490791	lytic
Sargasso-1	Sargassum	sarg_contig.k127_2102570	42193	450	27921.7	435664	0.000683537	lytic
Sargasso-1	Sargassum	sarg_contig.k127_2102573	34476	0	27921.7	435664	0	lytic
Sargasso-1	Sargassum	sarg_contig.k127_2102577	59365	6	27921.7	435664	0	lytic
Sargasso-1	Sargassum	sarg_contig.k127_2102631	50693	38	27921.7	435664	4.80E-05	lytic
Sargasso-1	Sargassum	sarg_contig.k127_2102738	40318	5884	27921.7	435664	0.009353278	lytic
Sargasso-1	Sargassum	sarg_contig.k127_2102807	40717	0	27921.7	435664	0	lysogenic
Sargasso-1	Sargassum	sarg_contig.k127_2102814	41847	286	27921.7	435664	0.000438018	lysogenic
Sargasso-1	Sargassum	sarg_contig.k127_22347	20053	336	27921.7	435664	0.001073866	lytic
Sargasso-1	Sargassum	sarg_contig.k127_260305	19754	617	27921.7	435664	0.002001798	lytic
Sargasso-1	Sargassum	sarg_contig.k127_305164	43371	110	27921.7	435664	0.000162549	lytic
Sargasso-1	Sargassum	sarg_contig.k127_305694	16818	819	27921.7	435664	0.003121043	lytic
Sargasso-1	Sargassum	sarg_contig.k127_307667	52476	1602	27921.7	435664	0.001956555	lytic
Sargasso-1	Sargassum	sarg_contig.k127_308267	18859	131	27921.7	435664	0.000445187	lysogenic
Sargasso-1	Sargassum	sarg_contig.k127_309940	34967	456	27921.7	435664	0.000835789	lytic
Sargasso-1	Sargassum	sarg_contig.k127_333372	92405	12827	27921.7	435664	0.008896513	lysogenic
Sargasso-1	Sargassum	sarg_contig.k127_336564	39106	34	27921.7	435664	5.57E-05	lytic
Sargasso-1	Sargassum	sarg_contig.k127_348715	35478	4	27921.7	435664	0	lytic
Sargasso-1	Sargassum	sarg_contig.k127_378949	19328	242	27921.7	435664	0.000802451	lysogenic
Sargasso-1	Sargassum	sarg_contig.k127_396408	39080	310	27921.7	435664	0.00050839	lysogenic
Sargasso-1	Sargassum	sarg_contig.k127_401039	18640	4	27921.7	435664	0	lytic
Sargasso-1	Sargassum	sarg_contig.k127_455712	15984	94	27921.7	435664	0.000376906	lytic
Sargasso-1	Sargassum	sarg_contig.k127_458876	10405	0	27921.7	435664	0	lytic
Sargasso-1	Sargassum	sarg_contig.k127_487849	30053	0	27921.7	435664	0	lytic
Sargasso-1	Sargassum	sarg_contig.k127_537476	32398	24	27921.7	435664	4.75E-05	lytic
Sargasso-1	Sargassum	sarg_contig.k127_55021	39284	4	27921.7	435664	0	lysogenic
Sargasso-1	Sargassum	sarg_contig.k127_5540	18268	264	27921.7	435664	0.000926196	lysogenic
Sargasso-1	Sargassum	sarg_contig.k127_564094	32355	123	27921.7	435664	0.000243643	lysogenic
Sargasso-1	Sargassum	sarg_contig.k127_578022	58420	4	27921.7	435664	0	lytic
Sargasso-1	Sargassum	sarg_contig.k127_589217	20062	65	27921.7	435664	0.000207649	lytic
Sargasso-1	Sargassum	sarg_contig.k127_589380	69737	2075	27921.7	435664	0.001906975	lytic
Sargasso-1	Sargassum	sarg_contig.k127_593589	18532	2	27921.7	435664	0	lytic
Sargasso-1	Sargassum	sarg_contig.k127_595794	26637	69	27921.7	435664	0.000166018	lysogenic
Sargasso-1	Sargassum	sarg_contig.k127_654384	21172	437	27921.7	435664	0.001322847	lysogenic
Sargasso-1	Sargassum	sarg_contig.k127_665601	14438	201	27921.7	435664	0.000892235	lytic
Sargasso-1	Sargassum	sarg_contig.k127_666467	24140	0	27921.7	435664	0	lytic
Sargasso-1	Sargassum	sarg_contig.k127_668789	86433	3481	27921.7	435664	0.002581158	lysogenic
Sargasso-1	Sargassum	sarg_contig.k127_673384	11524	4	27921.7	435664	0	lytic
Sargasso-1	Sargassum	sarg_contig.k127_697093	21345	146	27921.7	435664	0.000438376	lytic
Sargasso-1	Sargassum	sarg_contig.k127_707871	28231	1194	27921.7	435664	0.002710618	lytic
Sargasso-1	Sargassum	sarg_contig.k127_739956	10779	72	27921.7	435664	0.000428099	lysogenic
Sargasso-1	Sargassum	sarg_contig.k127_740506	29542	44	27921.7	435664	9.55E-05	lytic
Sargasso-1	Sargassum	sarg_contig.k127_742150	15698	196	27921.7	435664	0.000800206	lysogenic
Sargasso-1	Sargassum	sarg_contig.k127_818550	25036	2	27921.7	435664	0	lysogenic
Sargasso-1	Sargassum	sarg_contig.k127_834425	51755	0	27921.7	435664	0	lysogenic
Sargasso-1	Sargassum	sarg_contig.k127_864142	34777	0	27921.7	435664	0	lytic
Sargasso-1	Sargassum	sarg_contig.k127_886436	40699	18	27921.7	435664	2.83E-05	lytic
Sargasso-1	Sargassum	sarg_contig.k127_923151	25793	394	27921.7	435664	0.000979004	lysogenic
Sargasso-1	Sargassum	sarg_contig.k127_923424	34413	454	27921.7	435664	0.000845519	lytic
Sargasso-1	Sargassum	sarg_contig.k127_938457	19202	0	27921.7	435664	0	lysogenic
Sargasso-1	Sargassum	sarg_contig.k127_946398	212134	0	27921.7	435664	0	lysogenic
Sargasso-1	Sargassum	sarg_contig.k127_97105	29016	235	27921.7	435664	0.000519064	lytic
Sargasso-1	Sargassum	Sarg_vRhyme_bin_100single_line	35292	400	27921.7	435664	0.000726397	lysogenic
Sargasso-1	Sargassum	Sarg_vRhyme_bin_101single_line	21071	130	27921.7	435664	0.000395411	lytic
Sargasso-1	Sargassum	Sarg_vRhyme_bin_102single_line	48211	87	27921.7	435664	0.000115655	lytic
Sargasso-1	Sargassum	Sarg_vRhyme_bin_103single_line	49296	561	27921.7	435664	0.000729359	lytic
Sargasso-1	Sargassum	Sarg_vRhyme_bin_104single_line	25830	31	27921.7	435664	7.69E-05	lytic
Sargasso-1	Sargassum	Sarg_vRhyme_bin_105single_line	17153	241	27921.7	435664	0.000900466	lytic
Sargasso-1	Sargassum	Sarg_vRhyme_bin_107single_line	58710	289	27921.7	435664	0.000315483	lytic
Sargasso-1	Sargassum	Sarg_vRhyme_bin_108single_line	10081	37	27921.7	435664	0.000235228	lytic
Sargasso-1	Sargassum	Sarg_vRhyme_bin_109single_line	99020	709	27921.7	435664	0.000458895	lytic
Sargasso-1	Sargassum	Sarg_vRhyme_bin_10single_line	10314	66	27921.7	435664	0.000410116	lysogenic
Sargasso-1	Sargassum	Sarg_vRhyme_bin_110single_line	44359	255	27921.7	435664	0.000368425	lytic
Sargasso-1	Sargassum	Sarg_vRhyme_bin_111single_line	116824	986	27921.7	435664	0.000540922	lysogenic
Sargasso-1	Sargassum	Sarg_vRhyme_bin_112single_line	18563	50	27921.7	435664	0.000172628	lytic
Sargasso-1	Sargassum	Sarg_vRhyme_bin_113single_line	13917	33	27921.7	435664	0.00015197	lytic
Sargasso-1	Sargassum	Sarg_vRhyme_bin_114single_line	40167	214	27921.7	435664	0.000341456	lytic
Sargasso-1	Sargassum	Sarg_vRhyme_bin_115single_line	27510	72	27921.7	435664	0.000167738	lytic
Sargasso-1	Sargassum	Sarg_vRhyme_bin_117single_line	22756	89	27921.7	435664	0.00025066	lysogenic
Sargasso-1	Sargassum	Sarg_vRhyme_bin_118single_line	11892	180	27921.7	435664	0.000970081	lytic
Sargasso-1	Sargassum	Sarg_vRhyme_bin_119single_line	12804	26	27921.7	435664	0.000130142	lytic
Sargasso-1	Sargassum	Sarg_vRhyme_bin_11single_line	30528	142	27921.7	435664	0.000298112	lytic
Sargasso-1	Sargassum	Sarg_vRhyme_bin_120single_line	37565	0	27921.7	435664	0	lytic
Sargasso-1	Sargassum	Sarg_vRhyme_bin_121single_line	22959	98	27921.7	435664	0.000273567	lysogenic
Sargasso-1	Sargassum	Sarg_vRhyme_bin_122single_line	10667	33	27921.7	435664	0.000198272	lytic
Sargasso-1	Sargassum	Sarg_vRhyme_bin_123single_line	22775	140	27921.7	435664	0.000393967	lytic
Sargasso-1	Sargassum	Sarg_vRhyme_bin_125single_line	55502	24	27921.7	435664	2.77E-05	lysogenic
Sargasso-1	Sargassum	Sarg_vRhyme_bin_126single_line	18995	87	27921.7	435664	0.000293542	lytic
Sargasso-1	Sargassum	Sarg_vRhyme_bin_127single_line	35371	220	27921.7	435664	0.000398626	lysogenic
Sargasso-1	Sargassum	Sarg_vRhyme_bin_128single_line	10844	0	27921.7	435664	0	lytic
Sargasso-1	Sargassum	Sarg_vRhyme_bin_129single_line	58383	85	27921.7	435664	9.33E-05	lysogenic
Sargasso-1	Sargassum	Sarg_vRhyme_bin_12single_line	20246	139	27921.7	435664	0.000440013	lytic
Sargasso-1	Sargassum	Sarg_vRhyme_bin_130single_line	28736	583	27921.7	435664	0.001300267	lysogenic
Sargasso-1	Sargassum	Sarg_vRhyme_bin_132single_line	17283	252	27921.7	435664	0.000934483	lytic
Sargasso-1	Sargassum	Sarg_vRhyme_bin_133single_line	54594	1742	27921.7	435664	0.002045	lytic
Sargasso-1	Sargassum	Sarg_vRhyme_bin_134single_line	38917	518	27921.7	435664	0.000853062	lysogenic
Sargasso-1	Sargassum	Sarg_vRhyme_bin_135single_line	20715	472	27921.7	435664	0.001460317	lytic
Sargasso-1	Sargassum	Sarg_vRhyme_bin_136single_line	10699	42	27921.7	435664	0.000251592	lytic
Sargasso-1	Sargassum	Sarg_vRhyme_bin_137single_line	21369	138	27921.7	435664	0.00041389	lytic
Sargasso-1	Sargassum	Sarg_vRhyme_bin_138single_line	16634	92	27921.7	435664	0.000354471	lytic
Sargasso-1	Sargassum	Sarg_vRhyme_bin_13single_line	17525	74	27921.7	435664	0.000270622	lytic
Sargasso-1	Sargassum	Sarg_vRhyme_bin_140single_line	99693	3056	27921.7	435664	0.001964621	lysogenic
Sargasso-1	Sargassum	Sarg_vRhyme_bin_141single_line	25428	165	27921.7	435664	0.000415874	lytic
Sargasso-1	Sargassum	Sarg_vRhyme_bin_142single_line	24615	379	27921.7	435664	0.000986801	lytic
Sargasso-1	Sargassum	Sarg_vRhyme_bin_143single_line	53930	986	27921.7	435664	0.001171755	lysogenic
Sargasso-1	Sargassum	Sarg_vRhyme_bin_145single_line	27504	78	27921.7	435664	0.000181756	lytic
Sargasso-1	Sargassum	Sarg_vRhyme_bin_147single_line	14904	0	27921.7	435664	0	lysogenic
Sargasso-1	Sargassum	Sarg_vRhyme_bin_149single_line	25125	71	27921.7	435664	0.00018111	lytic
Sargasso-1	Sargassum	Sarg_vRhyme_bin_150single_line	43088	211	27921.7	435664	0.000313846	lytic
Sargasso-1	Sargassum	Sarg_vRhyme_bin_151single_line	195280	2468	27921.7	435664	0.000809986	lysogenic
Sargasso-1	Sargassum	Sarg_vRhyme_bin_152single_line	47959	152	27921.7	435664	0.000203125	lytic
Sargasso-1	Sargassum	Sarg_vRhyme_bin_153single_line	10781	20	27921.7	435664	0.000118894	lysogenic
Sargasso-1	Sargassum	Sarg_vRhyme_bin_154single_line	18546	155	27921.7	435664	0.000535638	lytic
Sargasso-1	Sargassum	Sarg_vRhyme_bin_155single_line	11569	160	27921.7	435664	0.000886369	lysogenic
Sargasso-1	Sargassum	Sarg_vRhyme_bin_156single_line	20283	69	27921.7	435664	0.000218025	lytic
Sargasso-1	Sargassum	Sarg_vRhyme_bin_157single_line	27342	198	27921.7	435664	0.000464114	lytic
Sargasso-1	Sargassum	Sarg_vRhyme_bin_159single_line	24035	82	27921.7	435664	0.000218655	lytic
Sargasso-1	Sargassum	Sarg_vRhyme_bin_15single_line	187212	500	27921.7	435664	0.00017117	lysogenic
Sargasso-1	Sargassum	Sarg_vRhyme_bin_160single_line	12915	39	27921.7	435664	0.000193535	lytic
Sargasso-1	Sargassum	Sarg_vRhyme_bin_162single_line	21974	226	27921.7	435664	0.000659158	lysogenic
Sargasso-1	Sargassum	Sarg_vRhyme_bin_164single_line	10488	33	27921.7	435664	0.000201656	lytic
Sargasso-1	Sargassum	Sarg_vRhyme_bin_166single_line	12590	14	27921.7	435664	7.13E-05	lytic
Sargasso-1	Sargassum	Sarg_vRhyme_bin_167single_line	20331	16	27921.7	435664	5.04E-05	lysogenic
Sargasso-1	Sargassum	Sarg_vRhyme_bin_168single_line	158601	1044	27921.7	435664	0.000421876	lysogenic
Sargasso-1	Sargassum	Sarg_vRhyme_bin_169single_line	28844	105	27921.7	435664	0.000233305	lytic
Sargasso-1	Sargassum	Sarg_vRhyme_bin_16single_line	61779	21433	27921.7	435664	0.022234751	lysogenic
Sargasso-1	Sargassum	Sarg_vRhyme_bin_170single_line	13328	167	27921.7	435664	0.000803048	lytic
Sargasso-1	Sargassum	Sarg_vRhyme_bin_171single_line	93083	244	27921.7	435664	0.000168	lytic
Sargasso-1	Sargassum	Sarg_vRhyme_bin_172single_line	25201	99	27921.7	435664	0.000251772	lytic
Sargasso-1	Sargassum	Sarg_vRhyme_bin_173single_line	25294	75	27921.7	435664	0.000190035	lytic
Sargasso-1	Sargassum	Sarg_vRhyme_bin_175single_line	32633	21	27921.7	435664	4.12E-05	lytic
Sargasso-1	Sargassum	Sarg_vRhyme_bin_176single_line	94378	2593	27921.7	435664	0.001760848	lytic
Sargasso-1	Sargassum	Sarg_vRhyme_bin_177single_line	42602	135	27921.7	435664	0.000203093	lytic
Sargasso-1	Sargassum	Sarg_vRhyme_bin_178single_line	12078	1	27921.7	435664	0	lytic
Sargasso-1	Sargassum	Sarg_vRhyme_bin_179single_line	13465	38	27921.7	435664	0.00018087	lytic
Sargasso-1	Sargassum	Sarg_vRhyme_bin_17single_line	21603	6254	27921.7	435664	0.018553848	lysogenic
Sargasso-1	Sargassum	Sarg_vRhyme_bin_181single_line	70639	64	27921.7	435664	5.81E-05	lysogenic
Sargasso-1	Sargassum	Sarg_vRhyme_bin_183single_line	15799	86	27921.7	435664	0.000348866	lysogenic
Sargasso-1	Sargassum	Sarg_vRhyme_bin_184single_line	13871	63	27921.7	435664	0.000291087	lytic
Sargasso-1	Sargassum	Sarg_vRhyme_bin_185single_line	17153	47	27921.7	435664	0.000175609	lytic
Sargasso-1	Sargassum	Sarg_vRhyme_bin_187single_line	29544	137	27921.7	435664	0.000297195	lytic
Sargasso-1	Sargassum	Sarg_vRhyme_bin_188single_line	23754	292	27921.7	435664	0.000787837	lytic
Sargasso-1	Sargassum	Sarg_vRhyme_bin_189single_line	56038	340	27921.7	435664	0.000388854	lytic
Sargasso-1	Sargassum	Sarg_vRhyme_bin_18single_line	21660	109	27921.7	435664	0.000322521	lytic
Sargasso-1	Sargassum	Sarg_vRhyme_bin_190single_line	20723	264	27921.7	435664	0.000816472	lytic
Sargasso-1	Sargassum	Sarg_vRhyme_bin_191single_line	55992	333	27921.7	435664	0.000381161	lytic
Sargasso-1	Sargassum	Sarg_vRhyme_bin_192single_line	19773	63	27921.7	435664	0.000204201	lytic
Sargasso-1	Sargassum	Sarg_vRhyme_bin_195single_line	26243	154	27921.7	435664	0.000376095	lysogenic
Sargasso-1	Sargassum	Sarg_vRhyme_bin_196single_line	15586	62	27921.7	435664	0.000254945	lytic
Sargasso-1	Sargassum	Sarg_vRhyme_bin_198single_line	36526	157	27921.7	435664	0.000275479	lysogenic
Sargasso-1	Sargassum	Sarg_vRhyme_bin_199single_line	28964	359	27921.7	435664	0.000794376	lytic
Sargasso-1	Sargassum	Sarg_vRhyme_bin_19single_line	17166	835	27921.7	435664	0.003117508	lytic
Sargasso-1	Sargassum	Sarg_vRhyme_bin_1single_line	13323	104	27921.7	435664	0.00050029	lytic
Sargasso-1	Sargassum	Sarg_vRhyme_bin_200single_line	11557	136	27921.7	435664	0.000754196	lytic
Sargasso-1	Sargassum	Sarg_vRhyme_bin_201single_line	65925	702	27921.7	435664	0.00068246	lytic
Sargasso-1	Sargassum	Sarg_vRhyme_bin_202single_line	17587	100	27921.7	435664	0.000364417	lytic
Sargasso-1	Sargassum	Sarg_vRhyme_bin_204single_line	52180	411	27921.7	435664	0.00050481	lytic
Sargasso-1	Sargassum	Sarg_vRhyme_bin_205single_line	15542	113	27921.7	435664	0.000465974	lytic
Sargasso-1	Sargassum	Sarg_vRhyme_bin_206single_line	17124	153	27921.7	435664	0.000572633	lytic
Sargasso-1	Sargassum	Sarg_vRhyme_bin_208single_line	36011	14	27921.7	435664	2.49E-05	lytic
Sargasso-1	Sargassum	Sarg_vRhyme_bin_209single_line	61314	339	27921.7	435664	0.000354348	lytic
Sargasso-1	Sargassum	Sarg_vRhyme_bin_20single_line	38863	318	27921.7	435664	0.000524422	lysogenic
Sargasso-1	Sargassum	Sarg_vRhyme_bin_210single_line	14520	100	27921.7	435664	0.000441391	lytic
Sargasso-1	Sargassum	Sarg_vRhyme_bin_212single_line	28914	49	27921.7	435664	0.000108612	lytic
Sargasso-1	Sargassum	Sarg_vRhyme_bin_213single_line	12694	46	27921.7	435664	0.000232247	lytic
Sargasso-1	Sargassum	Sarg_vRhyme_bin_214single_line	11867	35	27921.7	435664	0.000189024	lytic
Sargasso-1	Sargassum	Sarg_vRhyme_bin_215single_line	24244	44	27921.7	435664	0.000116316	lytic
Sargasso-1	Sargassum	Sarg_vRhyme_bin_216single_line	70417	124	27921.7	435664	0.000112859	lysogenic
Sargasso-1	Sargassum	Sarg_vRhyme_bin_219single_line	24490	71	27921.7	435664	0.000185806	lytic
Sargasso-1	Sargassum	Sarg_vRhyme_bin_21single_line	17672	19	27921.7	435664	6.89E-05	lysogenic
Sargasso-1	Sargassum	Sarg_vRhyme_bin_223single_line	52949	83	27921.7	435664	0.000100464	lytic
Sargasso-1	Sargassum	Sarg_vRhyme_bin_224single_line	20782	62	27921.7	435664	0.000191203	lytic
Sargasso-1	Sargassum	Sarg_vRhyme_bin_225single_line	12625	77	27921.7	435664	0.000390885	lytic
Sargasso-1	Sargassum	Sarg_vRhyme_bin_226single_line	16405	63	27921.7	435664	0.000246124	lysogenic
Sargasso-1	Sargassum	Sarg_vRhyme_bin_228single_line	11277	100	27921.7	435664	0.000568325	lytic
Sargasso-1	Sargassum	Sarg_vRhyme_bin_229single_line	41004	324	27921.7	435664	0.000506418	lytic
Sargasso-1	Sargassum	Sarg_vRhyme_bin_22single_line	40273	107	27921.7	435664	0.000170279	lytic
Sargasso-1	Sargassum	Sarg_vRhyme_bin_230single_line	48775	762	27921.7	435664	0.001001262	lysogenic
Sargasso-1	Sargassum	Sarg_vRhyme_bin_232single_line	12631	39	27921.7	435664	0.000197887	lysogenic
Sargasso-1	Sargassum	Sarg_vRhyme_bin_234single_line	21503	70	27921.7	435664	0.000208636	lytic
Sargasso-1	Sargassum	Sarg_vRhyme_bin_235single_line	18610	181	27921.7	435664	0.000623336	lytic
Sargasso-1	Sargassum	Sarg_vRhyme_bin_236single_line	15385	65	27921.7	435664	0.000270773	lytic
Sargasso-1	Sargassum	Sarg_vRhyme_bin_237single_line	19982	21	27921.7	435664	6.74E-05	lytic
Sargasso-1	Sargassum	Sarg_vRhyme_bin_239single_line	11004	93	27921.7	435664	0.000541655	lytic
Sargasso-1	Sargassum	Sarg_vRhyme_bin_23single_line	47729	190	27921.7	435664	0.00025513	lytic
Sargasso-1	Sargassum	Sarg_vRhyme_bin_241single_line	16313	274	27921.7	435664	0.001076482	lytic
Sargasso-1	Sargassum	Sarg_vRhyme_bin_242single_line	38318	244	27921.7	435664	0.00040811	lytic
Sargasso-1	Sargassum	Sarg_vRhyme_bin_243single_line	20505	117	27921.7	435664	0.000365693	lytic
Sargasso-1	Sargassum	Sarg_vRhyme_bin_244single_line	13766	64	27921.7	435664	0.000297963	lytic
Sargasso-1	Sargassum	Sarg_vRhyme_bin_245single_line	15606	27	27921.7	435664	0.000110882	lytic
Sargasso-1	Sargassum	Sarg_vRhyme_bin_246single_line	14011	65	27921.7	435664	0.000297327	lytic
Sargasso-1	Sargassum	Sarg_vRhyme_bin_247single_line	29893	89	27921.7	435664	0.000190814	lytic
Sargasso-1	Sargassum	Sarg_vRhyme_bin_24single_line	103915	404	27921.7	435664	0.000249169	lytic
Sargasso-1	Sargassum	Sarg_vRhyme_bin_252single_line	12679	59	27921.7	435664	0.000298234	lysogenic
Sargasso-1	Sargassum	Sarg_vRhyme_bin_253single_line	14519	19	27921.7	435664	8.39E-05	lytic
Sargasso-1	Sargassum	Sarg_vRhyme_bin_254single_line	66893	590	27921.7	435664	0.000565277	lysogenic
Sargasso-1	Sargassum	Sarg_vRhyme_bin_255single_line	13962	138	27921.7	435664	0.000633464	lytic
Sargasso-1	Sargassum	Sarg_vRhyme_bin_256single_line	25955	183	27921.7	435664	0.000451877	lytic
Sargasso-1	Sargassum	Sarg_vRhyme_bin_257single_line	14289	130	27921.7	435664	0.000583085	lytic
Sargasso-1	Sargassum	Sarg_vRhyme_bin_258single_line	29382	1812	27921.7	435664	0.003952456	lytic
Sargasso-1	Sargassum	Sarg_vRhyme_bin_259single_line	14072	190	27921.7	435664	0.000865342	lytic
Sargasso-1	Sargassum	Sarg_vRhyme_bin_25single_line	46996	146	27921.7	435664	0.000199105	lytic
Sargasso-1	Sargassum	Sarg_vRhyme_bin_260single_line	19763	974	27921.7	435664	0.003158612	lysogenic
Sargasso-1	Sargassum	Sarg_vRhyme_bin_261single_line	27495	107	27921.7	435664	0.000249414	lytic
Sargasso-1	Sargassum	Sarg_vRhyme_bin_262single_line	11307	176	27921.7	435664	0.000997598	lytic
Sargasso-1	Sargassum	Sarg_vRhyme_bin_263single_line	39335	98	27921.7	435664	0.000159675	lysogenic
Sargasso-1	Sargassum	Sarg_vRhyme_bin_264single_line	13204	145	27921.7	435664	0.000703806	lytic
Sargasso-1	Sargassum	Sarg_vRhyme_bin_265single_line	24924	53	27921.7	435664	0.000136285	lytic
Sargasso-1	Sargassum	Sarg_vRhyme_bin_266single_line	31457	1868	27921.7	435664	0.003805833	lysogenic
Sargasso-1	Sargassum	Sarg_vRhyme_bin_267single_line	29450	4130	27921.7	435664	0.008987832	lytic
Sargasso-1	Sargassum	Sarg_vRhyme_bin_268single_line	52702	8690	27921.7	435664	0.010567758	lytic
Sargasso-1	Sargassum	Sarg_vRhyme_bin_26single_line	67744	512	27921.7	435664	0.000484383	lytic
Sargasso-1	Sargassum	Sarg_vRhyme_bin_271single_line	55017	527	27921.7	435664	0.000613909	lytic
Sargasso-1	Sargassum	Sarg_vRhyme_bin_272single_line	17035	0	27921.7	435664	0	lytic
Sargasso-1	Sargassum	Sarg_vRhyme_bin_273single_line	93586	536	27921.7	435664	0.000367066	lysogenic
Sargasso-1	Sargassum	Sarg_vRhyme_bin_274single_line	34759	170	27921.7	435664	0.000313453	lysogenic
Sargasso-1	Sargassum	Sarg_vRhyme_bin_276single_line	13531	65	27921.7	435664	0.000307874	lysogenic
Sargasso-1	Sargassum	Sarg_vRhyme_bin_277single_line	73858	329	27921.7	435664	0.000285488	lytic
Sargasso-1	Sargassum	Sarg_vRhyme_bin_278single_line	13394	0	27921.7	435664	0	lysogenic
Sargasso-1	Sargassum	Sarg_vRhyme_bin_279single_line	11570	90	27921.7	435664	0.000498539	lytic
Sargasso-1	Sargassum	Sarg_vRhyme_bin_27single_line	57875	1544	27921.7	435664	0.001709805	lysogenic
Sargasso-1	Sargassum	Sarg_vRhyme_bin_280single_line	46990	62	27921.7	435664	8.46E-05	lytic
Sargasso-1	Sargassum	Sarg_vRhyme_bin_281single_line	22662	145	27921.7	435664	0.000410072	lytic
Sargasso-1	Sargassum	Sarg_vRhyme_bin_283single_line	49875	220	27921.7	435664	0.000282703	lytic
Sargasso-1	Sargassum	Sarg_vRhyme_bin_286single_line	19775	2070	27921.7	435664	0.006708787	lytic
Sargasso-1	Sargassum	Sarg_vRhyme_bin_287single_line	14132	305	27921.7	435664	0.001383204	lytic
Sargasso-1	Sargassum	Sarg_vRhyme_bin_288single_line	18153	83	27921.7	435664	0.000293035	lytic
Sargasso-1	Sargassum	Sarg_vRhyme_bin_28single_line	47820	52	27921.7	435664	6.97E-05	lytic
Sargasso-1	Sargassum	Sarg_vRhyme_bin_290single_line	12379	51	27921.7	435664	0.000264043	lytic
Sargasso-1	Sargassum	Sarg_vRhyme_bin_291single_line	15607	45	27921.7	435664	0.000184792	lytic
Sargasso-1	Sargassum	Sarg_vRhyme_bin_292single_line	15617	43	27921.7	435664	0.000176466	lysogenic
Sargasso-1	Sargassum	Sarg_vRhyme_bin_293single_line	15575	199	27921.7	435664	0.00081887	lytic
Sargasso-1	Sargassum	Sarg_vRhyme_bin_294single_line	11500	28	27921.7	435664	0.000156045	lytic
Sargasso-1	Sargassum	Sarg_vRhyme_bin_295single_line	17695	12	27921.7	435664	4.35E-05	lytic
Sargasso-1	Sargassum	Sarg_vRhyme_bin_297single_line	34569	419	27921.7	435664	0.000776815	lytic
Sargasso-1	Sargassum	Sarg_vRhyme_bin_298single_line	19521	219	27921.7	435664	0.000719006	lytic
Sargasso-1	Sargassum	Sarg_vRhyme_bin_299single_line	39631	281	27921.7	435664	0.000454424	lytic
Sargasso-1	Sargassum	Sarg_vRhyme_bin_29single_line	40988	591	27921.7	435664	0.000924104	lytic
Sargasso-1	Sargassum	Sarg_vRhyme_bin_2single_line	20312	31	27921.7	435664	9.78E-05	lysogenic
Sargasso-1	Sargassum	Sarg_vRhyme_bin_300single_line	40739	156	27921.7	435664	0.000245417	lysogenic
Sargasso-1	Sargassum	Sarg_vRhyme_bin_301single_line	35625	527	27921.7	435664	0.000948082	lytic
Sargasso-1	Sargassum	Sarg_vRhyme_bin_302single_line	12372	82	27921.7	435664	0.00042478	lytic
Sargasso-1	Sargassum	Sarg_vRhyme_bin_303single_line	25010	23	27921.7	435664	5.89E-05	lytic
Sargasso-1	Sargassum	Sarg_vRhyme_bin_304single_line	15053	80	27921.7	435664	0.00034061	lytic
Sargasso-1	Sargassum	Sarg_vRhyme_bin_305single_line	23339	493	27921.7	435664	0.001353801	lytic
Sargasso-1	Sargassum	Sarg_vRhyme_bin_306single_line	14813	100	27921.7	435664	0.00043266	lysogenic
Sargasso-1	Sargassum	Sarg_vRhyme_bin_308single_line	11803	16	27921.7	435664	8.69E-05	lytic
Sargasso-1	Sargassum	Sarg_vRhyme_bin_309single_line	18093	290	27921.7	435664	0.001027253	lytic
Sargasso-1	Sargassum	Sarg_vRhyme_bin_30single_line	119058	994	27921.7	435664	0.000535079	lytic
Sargasso-1	Sargassum	Sarg_vRhyme_bin_310single_line	19818	96	27921.7	435664	0.000310457	lytic
Sargasso-1	Sargassum	Sarg_vRhyme_bin_311single_line	62590	418	27921.7	435664	0.000428017	lytic
Sargasso-1	Sargassum	Sarg_vRhyme_bin_312single_line	16810	33	27921.7	435664	0.000125816	lytic
Sargasso-1	Sargassum	Sarg_vRhyme_bin_313single_line	12946	13	27921.7	435664	6.44E-05	lytic
Sargasso-1	Sargassum	Sarg_vRhyme_bin_314single_line	11287	23	27921.7	435664	0.000130599	lytic
Sargasso-1	Sargassum	Sarg_vRhyme_bin_315single_line	23947	227	27921.7	435664	0.000607526	lytic
Sargasso-1	Sargassum	Sarg_vRhyme_bin_316single_line	58298	430	27921.7	435664	0.000472721	lytic
Sargasso-1	Sargassum	Sarg_vRhyme_bin_317single_line	52554	200	27921.7	435664	0.000243901	lysogenic
Sargasso-1	Sargassum	Sarg_vRhyme_bin_318single_line	22718	64	27921.7	435664	0.000180551	lytic
Sargasso-1	Sargassum	Sarg_vRhyme_bin_319single_line	23794	156	27921.7	435664	0.000420192	lysogenic
Sargasso-1	Sargassum	Sarg_vRhyme_bin_31single_line	45212	6759	27921.7	435664	0.009581178	lytic
Sargasso-1	Sargassum	Sarg_vRhyme_bin_320single_line	28319	361	27921.7	435664	0.000816995	lytic
Sargasso-1	Sargassum	Sarg_vRhyme_bin_321single_line	34563	97	27921.7	435664	0.000179867	lytic
Sargasso-1	Sargassum	Sarg_vRhyme_bin_322single_line	18455	73	27921.7	435664	0.000253512	lytic
Sargasso-1	Sargassum	Sarg_vRhyme_bin_323single_line	11018	212	27921.7	435664	0.001233171	lytic
Sargasso-1	Sargassum	Sarg_vRhyme_bin_324single_line	10647	78	27921.7	435664	0.000469524	lytic
Sargasso-1	Sargassum	Sarg_vRhyme_bin_325single_line	13924	64	27921.7	435664	0.000294582	lysogenic
Sargasso-1	Sargassum	Sarg_vRhyme_bin_326single_line	30025	72	27921.7	435664	0.000153688	lytic
Sargasso-1	Sargassum	Sarg_vRhyme_bin_327single_line	44613	246	27921.7	435664	0.000353398	lytic
Sargasso-1	Sargassum	Sarg_vRhyme_bin_328single_line	48241	58	27921.7	435664	7.71E-05	lysogenic
Sargasso-1	Sargassum	Sarg_vRhyme_bin_32single_line	52741	1743	27921.7	435664	0.002118065	lytic
Sargasso-1	Sargassum	Sarg_vRhyme_bin_330single_line	17192	13	27921.7	435664	4.85E-05	lytic
Sargasso-1	Sargassum	Sarg_vRhyme_bin_331single_line	41207	324	27921.7	435664	0.000503923	lytic
Sargasso-1	Sargassum	Sarg_vRhyme_bin_332single_line	21796	8	27921.7	435664	0	lysogenic
Sargasso-1	Sargassum	Sarg_vRhyme_bin_335single_line	14683	595	27921.7	435664	0.002597122	lytic
Sargasso-1	Sargassum	Sarg_vRhyme_bin_337single_line	25863	444	27921.7	435664	0.001100257	lytic
Sargasso-1	Sargassum	Sarg_vRhyme_bin_338single_line	90709	804	27921.7	435664	0.000568062	lysogenic
Sargasso-1	Sargassum	Sarg_vRhyme_bin_339single_line	82482	1146	27921.7	435664	0.000890462	lytic
Sargasso-1	Sargassum	Sarg_vRhyme_bin_33single_line	22382	55	27921.7	435664	0.00015749	lytic
Sargasso-1	Sargassum	Sarg_vRhyme_bin_340single_line	12051	35	27921.7	435664	0.000186138	lytic
Sargasso-1	Sargassum	Sarg_vRhyme_bin_341single_line	24247	100	27921.7	435664	0.000264321	lytic
Sargasso-1	Sargassum	Sarg_vRhyme_bin_342single_line	65962	0	27921.7	435664	0	lysogenic
Sargasso-1	Sargassum	Sarg_vRhyme_bin_343single_line	25246	110	27921.7	435664	0.000279248	lysogenic
Sargasso-1	Sargassum	Sarg_vRhyme_bin_344single_line	18668	152	27921.7	435664	0.000521838	lytic
Sargasso-1	Sargassum	Sarg_vRhyme_bin_345single_line	27886	66	27921.7	435664	0.000151687	lytic
Sargasso-1	Sargassum	Sarg_vRhyme_bin_346single_line	26939	16	27921.7	435664	3.81E-05	lytic
Sargasso-1	Sargassum	Sarg_vRhyme_bin_349single_line	23688	53	27921.7	435664	0.000143396	lysogenic
Sargasso-1	Sargassum	Sarg_vRhyme_bin_34single_line	13542	42	27921.7	435664	0.000198773	lytic
Sargasso-1	Sargassum	Sarg_vRhyme_bin_350single_line	24661	112	27921.7	435664	0.00029107	lytic
Sargasso-1	Sargassum	Sarg_vRhyme_bin_351single_line	20746	31	27921.7	435664	9.58E-05	lytic
Sargasso-1	Sargassum	Sarg_vRhyme_bin_352single_line	19712	75	27921.7	435664	0.000243849	lysogenic
Sargasso-1	Sargassum	Sarg_vRhyme_bin_353single_line	63350	58	27921.7	435664	5.87E-05	lysogenic
Sargasso-1	Sargassum	Sarg_vRhyme_bin_355single_line	10834	26	27921.7	435664	0.000153807	lytic
Sargasso-1	Sargassum	Sarg_vRhyme_bin_356single_line	26375	252	27921.7	435664	0.000612348	lytic
Sargasso-1	Sargassum	Sarg_vRhyme_bin_358single_line	10202	8	27921.7	435664	0	lysogenic
Sargasso-1	Sargassum	Sarg_vRhyme_bin_359single_line	22026	76	27921.7	435664	0.00022114	lytic
Sargasso-1	Sargassum	Sarg_vRhyme_bin_35single_line	18939	55	27921.7	435664	0.000186121	lysogenic
Sargasso-1	Sargassum	Sarg_vRhyme_bin_362single_line	14870	40	27921.7	435664	0.000172401	lytic
Sargasso-1	Sargassum	Sarg_vRhyme_bin_363single_line	26348	70	27921.7	435664	0.000170271	lytic
Sargasso-1	Sargassum	Sarg_vRhyme_bin_364single_line	38281	445	27921.7	435664	0.000745018	lysogenic
Sargasso-1	Sargassum	Sarg_vRhyme_bin_365single_line	10804	40	27921.7	435664	0.000237282	lytic
Sargasso-1	Sargassum	Sarg_vRhyme_bin_366single_line	40139	322	27921.7	435664	0.000514138	lytic
Sargasso-1	Sargassum	Sarg_vRhyme_bin_367single_line	43371	416	27921.7	435664	0.00061473	lysogenic
Sargasso-1	Sargassum	Sarg_vRhyme_bin_368single_line	24249	163	27921.7	435664	0.000430808	lytic
Sargasso-1	Sargassum	Sarg_vRhyme_bin_369single_line	41275	269	27921.7	435664	0.000417691	lysogenic
Sargasso-1	Sargassum	Sarg_vRhyme_bin_36single_line	27107	91	27921.7	435664	0.000215154	lytic
Sargasso-1	Sargassum	Sarg_vRhyme_bin_370single_line	14976	23	27921.7	435664	9.84E-05	lytic
Sargasso-1	Sargassum	Sarg_vRhyme_bin_371single_line	43756	94	27921.7	435664	0.000137683	lytic
Sargasso-1	Sargassum	Sarg_vRhyme_bin_372single_line	28077	276	27921.7	435664	0.000630012	lytic
Sargasso-1	Sargassum	Sarg_vRhyme_bin_373single_line	15057	54	27921.7	435664	0.000229851	lytic
Sargasso-1	Sargassum	Sarg_vRhyme_bin_374single_line	13363	104	27921.7	435664	0.000498792	lytic
Sargasso-1	Sargassum	Sarg_vRhyme_bin_375single_line	14843	155	27921.7	435664	0.000669268	lytic
Sargasso-1	Sargassum	Sarg_vRhyme_bin_376single_line	38187	405	27921.7	435664	0.000679719	lytic
Sargasso-1	Sargassum	Sarg_vRhyme_bin_377single_line	57467	843	27921.7	435664	0.000940155	lytic
Sargasso-1	Sargassum	Sarg_vRhyme_bin_378single_line	15664	59	27921.7	435664	0.000241401	lytic
Sargasso-1	Sargassum	Sarg_vRhyme_bin_379single_line	16392	51	27921.7	435664	0.000199401	lytic
Sargasso-1	Sargassum	Sarg_vRhyme_bin_37single_line	20488	22	27921.7	435664	6.88E-05	lytic
Sargasso-1	Sargassum	Sarg_vRhyme_bin_380single_line	11790	18	27921.7	435664	9.78E-05	lytic
Sargasso-1	Sargassum	Sarg_vRhyme_bin_381single_line	21113	6	27921.7	435664	0	lytic
Sargasso-1	Sargassum	Sarg_vRhyme_bin_382single_line	20409	61	27921.7	435664	0.000191557	lytic
Sargasso-1	Sargassum	Sarg_vRhyme_bin_384single_line	13266	0	27921.7	435664	0	lytic
Sargasso-1	Sargassum	Sarg_vRhyme_bin_385single_line	14386	61	27921.7	435664	0.000271757	lysogenic
Sargasso-1	Sargassum	Sarg_vRhyme_bin_386single_line	11243	12	27921.7	435664	6.84E-05	lysogenic
Sargasso-1	Sargassum	Sarg_vRhyme_bin_387single_line	17219	6	27921.7	435664	0	lytic
Sargasso-1	Sargassum	Sarg_vRhyme_bin_388single_line	80719	494	27921.7	435664	0.00039223	lytic
Sargasso-1	Sargassum	Sarg_vRhyme_bin_389single_line	13914	68	27921.7	435664	0.000313218	lytic
Sargasso-1	Sargassum	Sarg_vRhyme_bin_38single_line	20803	71	27921.7	435664	0.000218737	lytic
Sargasso-1	Sargassum	Sarg_vRhyme_bin_392single_line	39156	490	27921.7	435664	0.000802025	lysogenic
Sargasso-1	Sargassum	Sarg_vRhyme_bin_394single_line	15551	124	27921.7	435664	0.000511038	lytic
Sargasso-1	Sargassum	Sarg_vRhyme_bin_395single_line	10892	68	27921.7	435664	0.000400121	lytic
Sargasso-1	Sargassum	Sarg_vRhyme_bin_398single_line	24725	100	27921.7	435664	0.000259211	lytic
Sargasso-1	Sargassum	Sarg_vRhyme_bin_399single_line	43634	457	27921.7	435664	0.000671245	lytic
Sargasso-1	Sargassum	Sarg_vRhyme_bin_39single_line	12786	89	27921.7	435664	0.000446114	lytic
Sargasso-1	Sargassum	Sarg_vRhyme_bin_3single_line	55883	396	27921.7	435664	0.000454157	lysogenic
Sargasso-1	Sargassum	Sarg_vRhyme_bin_400single_line	25689	286	27921.7	435664	0.000713525	lysogenic
Sargasso-1	Sargassum	Sarg_vRhyme_bin_401single_line	16470	541	27921.7	435664	0.002105202	lytic
Sargasso-1	Sargassum	Sarg_vRhyme_bin_402single_line	11880	52	27921.7	435664	0.000280529	lytic
Sargasso-1	Sargassum	Sarg_vRhyme_bin_403single_line	14647	89	27921.7	435664	0.000389432	lytic
Sargasso-1	Sargassum	Sarg_vRhyme_bin_404single_line	77412	374	27921.7	435664	0.000309637	lysogenic
Sargasso-1	Sargassum	Sarg_vRhyme_bin_406single_line	27071	224	27921.7	435664	0.000530315	lytic
Sargasso-1	Sargassum	Sarg_vRhyme_bin_407single_line	11775	64	27921.7	435664	0.000348345	lytic
Sargasso-1	Sargassum	Sarg_vRhyme_bin_408single_line	34729	205	27921.7	435664	0.000378313	lysogenic
Sargasso-1	Sargassum	Sarg_vRhyme_bin_409single_line	40297	23	27921.7	435664	3.66E-05	lytic
Sargasso-1	Sargassum	Sarg_vRhyme_bin_40single_line	53795	7833	27921.7	435664	0.009332036	lytic
Sargasso-1	Sargassum	Sarg_vRhyme_bin_412single_line	17710	2	27921.7	435664	0	lytic
Sargasso-1	Sargassum	Sarg_vRhyme_bin_413single_line	14592	33	27921.7	435664	0.00014494	lytic
Sargasso-1	Sargassum	Sarg_vRhyme_bin_414single_line	11396	0	27921.7	435664	0	lytic
Sargasso-1	Sargassum	Sarg_vRhyme_bin_415single_line	22484	353	27921.7	435664	0.001006216	lytic
Sargasso-1	Sargassum	Sarg_vRhyme_bin_416single_line	94429	405	27921.7	435664	0.000274878	lytic
Sargasso-1	Sargassum	Sarg_vRhyme_bin_417single_line	41327	1729	27921.7	435664	0.002681336	lysogenic
Sargasso-1	Sargassum	Sarg_vRhyme_bin_419single_line	14384	4	27921.7	435664	0	lytic
Sargasso-1	Sargassum	Sarg_vRhyme_bin_41single_line	33899	274	27921.7	435664	0.000518029	lysogenic
Sargasso-1	Sargassum	Sarg_vRhyme_bin_420single_line	28501	1	27921.7	435664	0	lytic
Sargasso-1	Sargassum	Sarg_vRhyme_bin_422single_line	31559	213	27921.7	435664	0.00043256	lytic
Sargasso-1	Sargassum	Sarg_vRhyme_bin_423single_line	12039	2	27921.7	435664	0	lytic
Sargasso-1	Sargassum	Sarg_vRhyme_bin_424single_line	35884	374	27921.7	435664	0.000667976	lysogenic
Sargasso-1	Sargassum	Sarg_vRhyme_bin_425single_line	15450	23	27921.7	435664	9.54E-05	lytic
Sargasso-1	Sargassum	Sarg_vRhyme_bin_427single_line	22394	887	27921.7	435664	0.002538529	lytic
Sargasso-1	Sargassum	Sarg_vRhyme_bin_429single_line	48441	62	27921.7	435664	8.20E-05	lytic
Sargasso-1	Sargassum	Sarg_vRhyme_bin_42single_line	112685	165	27921.7	435664	9.38E-05	lysogenic
Sargasso-1	Sargassum	Sarg_vRhyme_bin_430single_line	21689	1193	27921.7	435664	0.00352526	lysogenic
Sargasso-1	Sargassum	Sarg_vRhyme_bin_431single_line	34252	808	27921.7	435664	0.001511874	lytic
Sargasso-1	Sargassum	Sarg_vRhyme_bin_432single_line	10179	79	27921.7	435664	0.000497407	lytic
Sargasso-1	Sargassum	Sarg_vRhyme_bin_433single_line	35530	656	27921.7	435664	0.001183311	lytic
Sargasso-1	Sargassum	Sarg_vRhyme_bin_434single_line	22188	163	27921.7	435664	0.000470825	lytic
Sargasso-1	Sargassum	Sarg_vRhyme_bin_435single_line	64899	627	27921.7	435664	0.000619184	lysogenic
Sargasso-1	Sargassum	Sarg_vRhyme_bin_437single_line	12829	482	27921.7	435664	0.002407933	lysogenic
Sargasso-1	Sargassum	Sarg_vRhyme_bin_43single_line	12547	51	27921.7	435664	0.000260508	lytic
Sargasso-1	Sargassum	Sarg_vRhyme_bin_440single_line	14556	366	27921.7	435664	0.001611496	lytic
Sargasso-1	Sargassum	Sarg_vRhyme_bin_442single_line	22282	38	27921.7	435664	0.0001093	lytic
Sargasso-1	Sargassum	Sarg_vRhyme_bin_443single_line	14468	259	27921.7	435664	0.001147312	lysogenic
Sargasso-1	Sargassum	Sarg_vRhyme_bin_444single_line	16406	63	27921.7	435664	0.000246109	lytic
Sargasso-1	Sargassum	Sarg_vRhyme_bin_445single_line	10812	0	27921.7	435664	0	lysogenic
Sargasso-1	Sargassum	Sarg_vRhyme_bin_446single_line	11164	6	27921.7	435664	0	lytic
Sargasso-1	Sargassum	Sarg_vRhyme_bin_447single_line	12256	0	27921.7	435664	0	lytic
Sargasso-1	Sargassum	Sarg_vRhyme_bin_448single_line	10844	23	27921.7	435664	0.000135934	lysogenic
Sargasso-1	Sargassum	Sarg_vRhyme_bin_449single_line	12140	47	27921.7	435664	0.000248124	lytic
Sargasso-1	Sargassum	Sarg_vRhyme_bin_44single_line	12864	2	27921.7	435664	0	lytic
Sargasso-1	Sargassum	Sarg_vRhyme_bin_452single_line	43743	329	27921.7	435664	0.000482034	lytic
Sargasso-1	Sargassum	Sarg_vRhyme_bin_453single_line	20583	49	27921.7	435664	0.000152573	lytic
Sargasso-1	Sargassum	Sarg_vRhyme_bin_456single_line	38306	1455	27921.7	435664	0.002434369	lysogenic
Sargasso-1	Sargassum	Sarg_vRhyme_bin_457single_line	19630	48	27921.7	435664	0.000156715	lytic
Sargasso-1	Sargassum	Sarg_vRhyme_bin_458single_line	23995	156	27921.7	435664	0.000416672	lytic
Sargasso-1	Sargassum	Sarg_vRhyme_bin_459single_line	20154	94	27921.7	435664	0.000298921	lytic
Sargasso-1	Sargassum	Sarg_vRhyme_bin_45single_line	21760	229	27921.7	435664	0.000674476	lytic
Sargasso-1	Sargassum	Sarg_vRhyme_bin_461single_line	14766	11	27921.7	435664	4.77E-05	lytic
Sargasso-1	Sargassum	Sarg_vRhyme_bin_462single_line	30758	105	27921.7	435664	0.000218787	lysogenic
Sargasso-1	Sargassum	Sarg_vRhyme_bin_463single_line	11474	36	27921.7	435664	0.000201084	lytic
Sargasso-1	Sargassum	Sarg_vRhyme_bin_464single_line	19844	69	27921.7	435664	0.000222849	lytic
Sargasso-1	Sargassum	Sarg_vRhyme_bin_465single_line	40426	12045	27921.7	435664	0.019095728	lysogenic
Sargasso-1	Sargassum	Sarg_vRhyme_bin_466single_line	18533	15	27921.7	435664	5.19E-05	lytic
Sargasso-1	Sargassum	Sarg_vRhyme_bin_467single_line	31818	147	27921.7	435664	0.000296097	lysogenic
Sargasso-1	Sargassum	Sarg_vRhyme_bin_468single_line	49232	51	27921.7	435664	6.64E-05	lytic
Sargasso-1	Sargassum	Sarg_vRhyme_bin_469single_line	20291	160	27921.7	435664	0.000505367	lysogenic
Sargasso-1	Sargassum	Sarg_vRhyme_bin_46single_line	97021	911	27921.7	435664	0.000601787	lysogenic
Sargasso-1	Sargassum	Sarg_vRhyme_bin_471single_line	90471	5732	27921.7	435664	0.00406057	lysogenic
Sargasso-1	Sargassum	Sarg_vRhyme_bin_472single_line	54118	7362	27921.7	435664	0.00871855	lytic
Sargasso-1	Sargassum	Sarg_vRhyme_bin_473single_line	18884	8	27921.7	435664	0	lysogenic
Sargasso-1	Sargassum	Sarg_vRhyme_bin_475single_line	31841	1490	27921.7	435664	0.002999092	lysogenic
Sargasso-1	Sargassum	Sarg_vRhyme_bin_476single_line	27252	2812	27921.7	435664	0.006613131	lytic
Sargasso-1	Sargassum	Sarg_vRhyme_bin_477single_line	19011	915	27921.7	435664	0.003084653	lytic
Sargasso-1	Sargassum	Sarg_vRhyme_bin_478single_line	70212	4546	27921.7	435664	0.004149619	lysogenic
Sargasso-1	Sargassum	Sarg_vRhyme_bin_479single_line	24842	66	27921.7	435664	0.000170274	lytic
Sargasso-1	Sargassum	Sarg_vRhyme_bin_47single_line	24094	66	27921.7	435664	0.00017556	lysogenic
Sargasso-1	Sargassum	Sarg_vRhyme_bin_482single_line	11210	0	27921.7	435664	0	lytic
Sargasso-1	Sargassum	Sarg_vRhyme_bin_484single_line	12044	15	27921.7	435664	7.98E-05	lytic
Sargasso-1	Sargassum	Sarg_vRhyme_bin_488single_line	43707	829	27921.7	435664	0.001215608	lytic
Sargasso-1	Sargassum	Sarg_vRhyme_bin_489single_line	21828	12	27921.7	435664	3.52E-05	lysogenic
Sargasso-1	Sargassum	Sarg_vRhyme_bin_48single_line	13400	125	27921.7	435664	0.000597854	lytic
Sargasso-1	Sargassum	Sarg_vRhyme_bin_490single_line	34734	68	27921.7	435664	0.000125471	lysogenic
Sargasso-1	Sargassum	Sarg_vRhyme_bin_491single_line	32263	46	27921.7	435664	9.14E-05	lytic
Sargasso-1	Sargassum	Sarg_vRhyme_bin_492single_line	12302	27	27921.7	435664	0.000140662	lytic
Sargasso-1	Sargassum	Sarg_vRhyme_bin_493single_line	12160	254	27921.7	435664	0.001338722	lysogenic
Sargasso-1	Sargassum	Sarg_vRhyme_bin_494single_line	13499	168	27921.7	435664	0.000797623	lytic
Sargasso-1	Sargassum	Sarg_vRhyme_bin_495single_line	32991	62	27921.7	435664	0.000120444	lytic
Sargasso-1	Sargassum	Sarg_vRhyme_bin_497single_line	10408	42	27921.7	435664	0.000258626	lytic
Sargasso-1	Sargassum	Sarg_vRhyme_bin_498single_line	21686	304	27921.7	435664	0.00089843	lytic
Sargasso-1	Sargassum	Sarg_vRhyme_bin_49single_line	47614	250	27921.7	435664	0.000336508	lytic
Sargasso-1	Sargassum	Sarg_vRhyme_bin_4single_line	13649	122	27921.7	435664	0.000572861	lytic
Sargasso-1	Sargassum	Sarg_vRhyme_bin_502single_line	45281	1229	27921.7	435664	0.001739506	lytic
Sargasso-1	Sargassum	Sarg_vRhyme_bin_504single_line	47196	1241	27921.7	435664	0.001685221	lytic
Sargasso-1	Sargassum	Sarg_vRhyme_bin_506single_line	16729	2	27921.7	435664	0	lytic
Sargasso-1	Sargassum	Sarg_vRhyme_bin_508single_line	23551	628	27921.7	435664	0.001708994	lysogenic
Sargasso-1	Sargassum	Sarg_vRhyme_bin_50single_line	12984	52	27921.7	435664	0.000256676	lytic
Sargasso-1	Sargassum	Sarg_vRhyme_bin_510single_line	13911	20	27921.7	435664	9.21E-05	lytic
Sargasso-1	Sargassum	Sarg_vRhyme_bin_511single_line	14073	22	27921.7	435664	0.00010019	lytic
Sargasso-1	Sargassum	Sarg_vRhyme_bin_512single_line	12401	23	27921.7	435664	0.000118867	lytic
Sargasso-1	Sargassum	Sarg_vRhyme_bin_513single_line	12884	22	27921.7	435664	0.000109436	lytic
Sargasso-1	Sargassum	Sarg_vRhyme_bin_514single_line	15179	30	27921.7	435664	0.000126668	lytic
Sargasso-1	Sargassum	Sarg_vRhyme_bin_516single_line	29932	51	27921.7	435664	0.0001092	lytic
Sargasso-1	Sargassum	Sarg_vRhyme_bin_521single_line	36741	11333	27921.7	435664	0.019768973	lytic
Sargasso-1	Sargassum	Sarg_vRhyme_bin_523single_line	22063	4	27921.7	435664	0	lytic
Sargasso-1	Sargassum	Sarg_vRhyme_bin_525single_line	11519	64	27921.7	435664	0.000356086	lytic
Sargasso-1	Sargassum	Sarg_vRhyme_bin_526single_line	19219	158	27921.7	435664	0.000526886	lytic
Sargasso-1	Sargassum	Sarg_vRhyme_bin_527single_line	31243	146	27921.7	435664	0.000299496	lysogenic
Sargasso-1	Sargassum	Sarg_vRhyme_bin_528single_line	15542	124	27921.7	435664	0.000511334	lytic
Sargasso-1	Sargassum	Sarg_vRhyme_bin_52single_line	27970	59	27921.7	435664	0.000135192	lytic
Sargasso-1	Sargassum	Sarg_vRhyme_bin_530single_line	22452	3	27921.7	435664	0	lytic
Sargasso-1	Sargassum	Sarg_vRhyme_bin_533single_line	18985	99	27921.7	435664	0.000334206	lytic
Sargasso-1	Sargassum	Sarg_vRhyme_bin_534single_line	14278	49	27921.7	435664	0.000219947	lytic
Sargasso-1	Sargassum	Sarg_vRhyme_bin_536single_line	10213	21	27921.7	435664	0.000131782	lysogenic
Sargasso-1	Sargassum	Sarg_vRhyme_bin_537single_line	13592	94	27921.7	435664	0.000443236	lytic
Sargasso-1	Sargassum	Sarg_vRhyme_bin_538single_line	16380	168	27921.7	435664	0.000657333	lytic
Sargasso-1	Sargassum	Sarg_vRhyme_bin_539single_line	24646	65	27921.7	435664	0.000169027	lytic
Sargasso-1	Sargassum	Sarg_vRhyme_bin_53single_line	14736	28	27921.7	435664	0.000121778	lysogenic
Sargasso-1	Sargassum	Sarg_vRhyme_bin_542single_line	14731	83	27921.7	435664	0.000361107	lytic
Sargasso-1	Sargassum	Sarg_vRhyme_bin_544single_line	69370	7173	27921.7	435664	0.006627036	lytic
Sargasso-1	Sargassum	Sarg_vRhyme_bin_545single_line	17710	368	27921.7	435664	0.00133174	lytic
Sargasso-1	Sargassum	Sarg_vRhyme_bin_547single_line	55823	160	27921.7	435664	0.000183695	lysogenic
Sargasso-1	Sargassum	Sarg_vRhyme_bin_548single_line	83239	1710	27921.7	435664	0.001316617	lysogenic
Sargasso-1	Sargassum	Sarg_vRhyme_bin_549single_line	19732	85	27921.7	435664	0.000276082	lysogenic
Sargasso-1	Sargassum	Sarg_vRhyme_bin_54single_line	30888	116	27921.7	435664	0.00024069	lytic
Sargasso-1	Sargassum	Sarg_vRhyme_bin_550single_line	13131	6	27921.7	435664	0	lytic
Sargasso-1	Sargassum	Sarg_vRhyme_bin_551single_line	10321	33	27921.7	435664	0.000204919	lytic
Sargasso-1	Sargassum	Sarg_vRhyme_bin_552single_line	11796	74	27921.7	435664	0.000402057	lytic
Sargasso-1	Sargassum	Sarg_vRhyme_bin_553single_line	22473	42	27921.7	435664	0.000119778	lytic
Sargasso-1	Sargassum	Sarg_vRhyme_bin_556single_line	41502	2590	27921.7	435664	0.00399964	lytic
Sargasso-1	Sargassum	Sarg_vRhyme_bin_557single_line	12307	230	27921.7	435664	0.001197749	lytic
Sargasso-1	Sargassum	Sarg_vRhyme_bin_558single_line	34410	1897	27921.7	435664	0.003533238	lytic
Sargasso-1	Sargassum	Sarg_vRhyme_bin_559single_line	10564	49	27921.7	435664	0.000297275	lytic
Sargasso-1	Sargassum	Sarg_vRhyme_bin_55single_line	50137	504	27921.7	435664	0.000644262	lytic
Sargasso-1	Sargassum	Sarg_vRhyme_bin_560single_line	10270	179	27921.7	435664	0.00111705	lysogenic
Sargasso-1	Sargassum	Sarg_vRhyme_bin_561single_line	38159	6	27921.7	435664	0	lysogenic
Sargasso-1	Sargassum	Sarg_vRhyme_bin_564single_line	17855	151	27921.7	435664	0.00054201	lytic
Sargasso-1	Sargassum	Sarg_vRhyme_bin_566single_line	46839	342	27921.7	435664	0.00046796	lysogenic
Sargasso-1	Sargassum	Sarg_vRhyme_bin_567single_line	13721	0	27921.7	435664	0	lytic
Sargasso-1	Sargassum	Sarg_vRhyme_bin_568single_line	14222	31	27921.7	435664	0.000139698	lytic
Sargasso-1	Sargassum	Sarg_vRhyme_bin_569single_line	16822	1227	27921.7	435664	0.004674736	lysogenic
Sargasso-1	Sargassum	Sarg_vRhyme_bin_56single_line	71813	138	27921.7	435664	0.000123159	lytic
Sargasso-1	Sargassum	Sarg_vRhyme_bin_570single_line	35524	293	27921.7	435664	0.000528611	lytic
Sargasso-1	Sargassum	Sarg_vRhyme_bin_571single_line	11643	148	27921.7	435664	0.00081468	lytic
Sargasso-1	Sargassum	Sarg_vRhyme_bin_573single_line	17640	14	27921.7	435664	5.09E-05	lytic
Sargasso-1	Sargassum	Sarg_vRhyme_bin_575single_line	16724	0	27921.7	435664	0	lytic
Sargasso-1	Sargassum	Sarg_vRhyme_bin_576single_line	12217	137	27921.7	435664	0.000718698	lytic
Sargasso-1	Sargassum	Sarg_vRhyme_bin_578single_line	17714	74	27921.7	435664	0.000267735	lytic
Sargasso-1	Sargassum	Sarg_vRhyme_bin_57single_line	26790	690	27921.7	435664	0.001650694	lytic
Sargasso-1	Sargassum	Sarg_vRhyme_bin_580single_line	10055	98	27921.7	435664	0.000624646	lytic
Sargasso-1	Sargassum	Sarg_vRhyme_bin_581single_line	15088	43	27921.7	435664	0.000182653	lytic
Sargasso-1	Sargassum	Sarg_vRhyme_bin_582single_line	10528	177	27921.7	435664	0.001077501	lytic
Sargasso-1	Sargassum	Sarg_vRhyme_bin_583single_line	34404	17	27921.7	435664	3.17E-05	lytic
Sargasso-1	Sargassum	Sarg_vRhyme_bin_588single_line	18158	201	27921.7	435664	0.000709444	lysogenic
Sargasso-1	Sargassum	Sarg_vRhyme_bin_589single_line	12159	8	27921.7	435664	0	lytic
Sargasso-1	Sargassum	Sarg_vRhyme_bin_58single_line	54197	593	27921.7	435664	0.000701245	lytic
Sargasso-1	Sargassum	Sarg_vRhyme_bin_591single_line	46670	208	27921.7	435664	0.000285638	lysogenic
Sargasso-1	Sargassum	Sarg_vRhyme_bin_592single_line	40439	160	27921.7	435664	0.000253577	lytic
Sargasso-1	Sargassum	Sarg_vRhyme_bin_593single_line	11785	100	27921.7	435664	0.000543827	lytic
Sargasso-1	Sargassum	Sarg_vRhyme_bin_594single_line	16889	8	27921.7	435664	0	lytic
Sargasso-1	Sargassum	Sarg_vRhyme_bin_598single_line	20162	110	27921.7	435664	0.000349663	lysogenic
Sargasso-1	Sargassum	Sarg_vRhyme_bin_599single_line	13215	245	27921.7	435664	0.001188199	lytic
Sargasso-1	Sargassum	Sarg_vRhyme_bin_59single_line	23212	217	27921.7	435664	0.000599152	lytic
Sargasso-1	Sargassum	Sarg_vRhyme_bin_5single_line	18430	165	27921.7	435664	0.000573784	lytic
Sargasso-1	Sargassum	Sarg_vRhyme_bin_600single_line	12366	38	27921.7	435664	0.000196945	lytic
Sargasso-1	Sargassum	Sarg_vRhyme_bin_604single_line	12060	212	27921.7	435664	0.001126623	lytic
Sargasso-1	Sargassum	Sarg_vRhyme_bin_605single_line	17425	355	27921.7	435664	0.001305707	lytic
Sargasso-1	Sargassum	Sarg_vRhyme_bin_606single_line	31399	688	27921.7	435664	0.001404309	lytic
Sargasso-1	Sargassum	Sarg_vRhyme_bin_609single_line	18298	97	27921.7	435664	0.000339749	lytic
Sargasso-1	Sargassum	Sarg_vRhyme_bin_60single_line	15443	55	27921.7	435664	0.000228255	lytic
Sargasso-1	Sargassum	Sarg_vRhyme_bin_611single_line	18487	74	27921.7	435664	0.00025654	lytic
Sargasso-1	Sargassum	Sarg_vRhyme_bin_612single_line	24361	613	27921.7	435664	0.001612707	lytic
Sargasso-1	Sargassum	Sarg_vRhyme_bin_615single_line	23585	22	27921.7	435664	5.98E-05	lytic
Sargasso-1	Sargassum	Sarg_vRhyme_bin_616single_line	15225	209	27921.7	435664	0.00087979	lysogenic
Sargasso-1	Sargassum	Sarg_vRhyme_bin_617single_line	11081	63	27921.7	435664	0.000364378	lysogenic
Sargasso-1	Sargassum	Sarg_vRhyme_bin_618single_line	12368	40	27921.7	435664	0.000207277	lytic
Sargasso-1	Sargassum	Sarg_vRhyme_bin_619single_line	13214	635	27921.7	435664	0.00307985	lytic
Sargasso-1	Sargassum	Sarg_vRhyme_bin_61single_line	19794	0	27921.7	435664	0	lytic
Sargasso-1	Sargassum	Sarg_vRhyme_bin_620single_line	10350	170	27921.7	435664	0.001052686	lysogenic
Sargasso-1	Sargassum	Sarg_vRhyme_bin_623single_line	20685	42	27921.7	435664	0.000130132	lytic
Sargasso-1	Sargassum	Sarg_vRhyme_bin_624single_line	12089	116	27921.7	435664	0.000614975	lytic
Sargasso-1	Sargassum	Sarg_vRhyme_bin_625single_line	45253	12	27921.7	435664	1.70E-05	lysogenic
Sargasso-1	Sargassum	Sarg_vRhyme_bin_628single_line	10529	72	27921.7	435664	0.000438264	lytic
Sargasso-1	Sargassum	Sarg_vRhyme_bin_62single_line	95331	148	27921.7	435664	9.95E-05	lytic
Sargasso-1	Sargassum	Sarg_vRhyme_bin_632single_line	14510	1558	27921.7	435664	0.006881613	lytic
Sargasso-1	Sargassum	Sarg_vRhyme_bin_633single_line	49717	0	27921.7	435664	0	lysogenic
Sargasso-1	Sargassum	Sarg_vRhyme_bin_634single_line	19076	850	27921.7	435664	0.002855761	lytic
Sargasso-1	Sargassum	Sarg_vRhyme_bin_635single_line	26094	644	27921.7	435664	0.001581741	lytic
Sargasso-1	Sargassum	Sarg_vRhyme_bin_636single_line	16209	743	27921.7	435664	0.002937804	lytic
Sargasso-1	Sargassum	Sarg_vRhyme_bin_637single_line	14414	1320	27921.7	435664	0.005869209	lytic
Sargasso-1	Sargassum	Sarg_vRhyme_bin_638single_line	15195	280	27921.7	435664	0.001180994	lytic
Sargasso-1	Sargassum	Sarg_vRhyme_bin_63single_line	22647	102	27921.7	435664	0.000288655	lysogenic
Sargasso-1	Sargassum	Sarg_vRhyme_bin_640single_line	12411	85	27921.7	435664	0.000438937	lytic
Sargasso-1	Sargassum	Sarg_vRhyme_bin_642single_line	28843	63	27921.7	435664	0.000139988	lytic
Sargasso-1	Sargassum	Sarg_vRhyme_bin_643single_line	11364	74	27921.7	435664	0.000417341	lytic
Sargasso-1	Sargassum	Sarg_vRhyme_bin_645single_line	13817	2332	27921.7	435664	0.010816954	lytic
Sargasso-1	Sargassum	Sarg_vRhyme_bin_646single_line	10745	69	27921.7	435664	0.00041156	lytic
Sargasso-1	Sargassum	Sarg_vRhyme_bin_647single_line	64014	21	27921.7	435664	2.10E-05	lysogenic
Sargasso-1	Sargassum	Sarg_vRhyme_bin_648single_line	83096	892	27921.7	435664	0.000687979	lysogenic
Sargasso-1	Sargassum	Sarg_vRhyme_bin_64single_line	24498	419	27921.7	435664	0.001096159	lysogenic
Sargasso-1	Sargassum	Sarg_vRhyme_bin_650single_line	14791	318	27921.7	435664	0.001377907	lytic
Sargasso-1	Sargassum	Sarg_vRhyme_bin_651single_line	11254	577	27921.7	435664	0.003285936	lytic
Sargasso-1	Sargassum	Sarg_vRhyme_bin_655single_line	11707	762	27921.7	435664	0.00417157	lytic
Sargasso-1	Sargassum	Sarg_vRhyme_bin_657single_line	10286	561	27921.7	435664	0.003495478	lytic
Sargasso-1	Sargassum	Sarg_vRhyme_bin_65single_line	17300	192	27921.7	435664	0.000711288	lytic
Sargasso-1	Sargassum	Sarg_vRhyme_bin_66single_line	33596	380	27921.7	435664	0.000724914	lytic
Sargasso-1	Sargassum	Sarg_vRhyme_bin_67single_line	30973	203	27921.7	435664	0.000420052	lytic
Sargasso-1	Sargassum	Sarg_vRhyme_bin_68single_line	24089	158	27921.7	435664	0.000420367	lytic
Sargasso-1	Sargassum	Sarg_vRhyme_bin_69single_line	79382	304	27921.7	435664	0.000245438	lytic
Sargasso-1	Sargassum	Sarg_vRhyme_bin_6single_line	12274	10	27921.7	435664	5.22E-05	lytic
Sargasso-1	Sargassum	Sarg_vRhyme_bin_70single_line	83356	1042	27921.7	435664	0.000801163	lytic
Sargasso-1	Sargassum	Sarg_vRhyme_bin_71single_line	19318	137	27921.7	435664	0.000454515	lytic
Sargasso-1	Sargassum	Sarg_vRhyme_bin_73single_line	11193	153	27921.7	435664	0.000876063	lytic
Sargasso-1	Sargassum	Sarg_vRhyme_bin_74single_line	32193	180	27921.7	435664	0.000358345	lytic
Sargasso-1	Sargassum	Sarg_vRhyme_bin_75single_line	27549	137	27921.7	435664	0.000318717	lysogenic
Sargasso-1	Sargassum	Sarg_vRhyme_bin_76single_line	17056	382	27921.7	435664	0.001435411	lytic
Sargasso-1	Sargassum	Sarg_vRhyme_bin_77single_line	13524	18	27921.7	435664	8.53E-05	lytic
Sargasso-1	Sargassum	Sarg_vRhyme_bin_78single_line	29041	1011	27921.7	435664	0.002231155	lytic
Sargasso-1	Sargassum	Sarg_vRhyme_bin_79single_line	22700	1	27921.7	435664	0	lysogenic
Sargasso-1	Sargassum	Sarg_vRhyme_bin_7single_line	103758	250	27921.7	435664	0.000154422	lytic
Sargasso-1	Sargassum	Sarg_vRhyme_bin_81single_line	16800	2	27921.7	435664	0	lytic
Sargasso-1	Sargassum	Sarg_vRhyme_bin_83single_line	16690	10	27921.7	435664	3.84E-05	lytic
Sargasso-1	Sargassum	Sarg_vRhyme_bin_84single_line	22545	54	27921.7	435664	0.000153509	lytic
Sargasso-1	Sargassum	Sarg_vRhyme_bin_85single_line	41286	112	27921.7	435664	0.000173862	lytic
Sargasso-1	Sargassum	Sarg_vRhyme_bin_87single_line	27789	33	27921.7	435664	7.61E-05	lytic
Sargasso-1	Sargassum	Sarg_vRhyme_bin_89single_line	23730	107	27921.7	435664	0.000288986	lytic
Sargasso-1	Sargassum	Sarg_vRhyme_bin_8single_line	25488	4	27921.7	435664	0	lytic
Sargasso-1	Sargassum	Sarg_vRhyme_bin_90single_line	98027	792	27921.7	435664	0.000517809	lytic
Sargasso-1	Sargassum	Sarg_vRhyme_bin_91single_line	63461	240	27921.7	435664	0.000242379	lytic
Sargasso-1	Sargassum	Sarg_vRhyme_bin_92single_line	31590	91	27921.7	435664	0.000184621	lysogenic
Sargasso-1	Sargassum	Sarg_vRhyme_bin_93single_line	67841	26	27921.7	435664	2.46E-05	lytic
Sargasso-1	Sargassum	Sarg_vRhyme_bin_94single_line	157709	843	27921.7	435664	0.000342579	lysogenic
Sargasso-1	Sargassum	Sarg_vRhyme_bin_95single_line	88045	727	27921.7	435664	0.0005292	lysogenic
Sargasso-1	Sargassum	Sarg_vRhyme_bin_96single_line	36344	1269	27921.7	435664	0.002237789	lysogenic
Sargasso-1	Sargassum	Sarg_vRhyme_bin_97single_line	12764	731	27921.7	435664	0.003670462	lytic
Sargasso-1	Sargassum	Sarg_vRhyme_bin_98single_line	20642	131	27921.7	435664	0.000406733	lytic
Sargasso-1	Sargassum	Sarg_vRhyme_bin_9single_line	42427	339	27921.7	435664	0.000512091	lysogenic
Sargasso-1	Sargassum	sw_sterivex_contig.k127_823716	34702	112	27921.7	435664	0.000206849	lysogenic
Sargasso-1	Sargassum	SW-St_vRhyme_bin_100single_line	19146	2	27921.7	435664	0	lytic
Sargasso-1	Sargassum	SW-St_vRhyme_bin_101single_line	23786	7	27921.7	435664	0	lytic
Sargasso-1	Sargassum	SW-St_vRhyme_bin_102single_line	15345	5	27921.7	435664	0	lytic
Sargasso-1	Sargassum	SW-St_vRhyme_bin_103single_line	46089	17	27921.7	435664	2.36E-05	lytic
Sargasso-1	Sargassum	SW-St_vRhyme_bin_104single_line	28174	90	27921.7	435664	0.000204731	lytic
Sargasso-1	Sargassum	SW-St_vRhyme_bin_105single_line	19726	48	27921.7	435664	0.000155953	lytic
Sargasso-1	Sargassum	SW-St_vRhyme_bin_106single_line	13637	1	27921.7	435664	0	lytic
Sargasso-1	Sargassum	SW-St_vRhyme_bin_107single_line	14295	54	27921.7	435664	0.000242103	lytic
Sargasso-1	Sargassum	SW-St_vRhyme_bin_108single_line	89910	201	27921.7	435664	0.000143278	lytic
Sargasso-1	Sargassum	SW-St_vRhyme_bin_109single_line	38583	46	27921.7	435664	7.64E-05	lytic
Sargasso-1	Sargassum	SW-St_vRhyme_bin_10single_line	101508	88	27921.7	435664	5.56E-05	lysogenic
Sargasso-1	Sargassum	SW-St_vRhyme_bin_110single_line	17672	14	27921.7	435664	5.08E-05	lytic
Sargasso-1	Sargassum	SW-St_vRhyme_bin_111single_line	18228	1	27921.7	435664	0	lysogenic
Sargasso-1	Sargassum	SW-St_vRhyme_bin_113single_line	49064	34	27921.7	435664	4.44E-05	lysogenic
Sargasso-1	Sargassum	SW-St_vRhyme_bin_114single_line	10609	0	27921.7	435664	0	lytic
Sargasso-1	Sargassum	SW-St_vRhyme_bin_115single_line	45314	43	27921.7	435664	6.08E-05	lysogenic
Sargasso-1	Sargassum	SW-St_vRhyme_bin_116single_line	17254	6	27921.7	435664	0	lytic
Sargasso-1	Sargassum	SW-St_vRhyme_bin_117single_line	58366	2	27921.7	435664	0	lysogenic
Sargasso-1	Sargassum	SW-St_vRhyme_bin_118single_line	18921	8	27921.7	435664	0	lytic
Sargasso-1	Sargassum	SW-St_vRhyme_bin_11single_line	106874	55	27921.7	435664	3.30E-05	lytic
Sargasso-1	Sargassum	SW-St_vRhyme_bin_120single_line	26920	3	27921.7	435664	0	lytic
Sargasso-1	Sargassum	SW-St_vRhyme_bin_121single_line	10592	8	27921.7	435664	0	lytic
Sargasso-1	Sargassum	SW-St_vRhyme_bin_122single_line	11385	0	27921.7	435664	0	lytic
Sargasso-1	Sargassum	SW-St_vRhyme_bin_123single_line	14488	7	27921.7	435664	0	lytic
Sargasso-1	Sargassum	SW-St_vRhyme_bin_124single_line	28948	4	27921.7	435664	0	lytic
Sargasso-1	Sargassum	SW-St_vRhyme_bin_126single_line	14068	13	27921.7	435664	5.92E-05	lytic
Sargasso-1	Sargassum	SW-St_vRhyme_bin_127single_line	24907	21	27921.7	435664	5.40E-05	lysogenic
Sargasso-1	Sargassum	SW-St_vRhyme_bin_128single_line	22352	6	27921.7	435664	0	lytic
Sargasso-1	Sargassum	SW-St_vRhyme_bin_129single_line	19244	21	27921.7	435664	6.99E-05	lytic
Sargasso-1	Sargassum	SW-St_vRhyme_bin_12single_line	53641	63	27921.7	435664	7.53E-05	lytic
Sargasso-1	Sargassum	SW-St_vRhyme_bin_130single_line	14572	1	27921.7	435664	0	lytic
Sargasso-1	Sargassum	SW-St_vRhyme_bin_131single_line	13904	2	27921.7	435664	0	lytic
Sargasso-1	Sargassum	SW-St_vRhyme_bin_132single_line	13571	18	27921.7	435664	8.50E-05	lytic
Sargasso-1	Sargassum	SW-St_vRhyme_bin_133single_line	15680	8	27921.7	435664	0	lytic
Sargasso-1	Sargassum	SW-St_vRhyme_bin_135single_line	12530	6	27921.7	435664	0	lytic
Sargasso-1	Sargassum	SW-St_vRhyme_bin_137single_line	10338	2	27921.7	435664	0	lytic
Sargasso-1	Sargassum	SW-St_vRhyme_bin_138single_line	17595	12	27921.7	435664	4.37E-05	lytic
Sargasso-1	Sargassum	SW-St_vRhyme_bin_139single_line	47632	202	27921.7	435664	0.000271796	lytic
Sargasso-1	Sargassum	SW-St_vRhyme_bin_13single_line	31061	21	27921.7	435664	4.33E-05	lysogenic
Sargasso-1	Sargassum	SW-St_vRhyme_bin_142single_line	10567	4	27921.7	435664	0	lytic
Sargasso-1	Sargassum	SW-St_vRhyme_bin_143single_line	21443	9	27921.7	435664	0	lytic
Sargasso-1	Sargassum	SW-St_vRhyme_bin_144single_line	13556	0	27921.7	435664	0	lytic
Sargasso-1	Sargassum	SW-St_vRhyme_bin_145single_line	28578	4	27921.7	435664	0	lytic
Sargasso-1	Sargassum	SW-St_vRhyme_bin_146single_line	11007	7	27921.7	435664	0	lytic
Sargasso-1	Sargassum	SW-St_vRhyme_bin_148single_line	13416	12	27921.7	435664	5.73E-05	lytic
Sargasso-1	Sargassum	SW-St_vRhyme_bin_149single_line	12027	6	27921.7	435664	0	lytic
Sargasso-1	Sargassum	SW-St_vRhyme_bin_14single_line	93500	129	27921.7	435664	8.84E-05	lytic
Sargasso-1	Sargassum	SW-St_vRhyme_bin_150single_line	12669	24	27921.7	435664	0.000121411	lytic
Sargasso-1	Sargassum	SW-St_vRhyme_bin_151single_line	42016	16	27921.7	435664	2.44E-05	lytic
Sargasso-1	Sargassum	SW-St_vRhyme_bin_152single_line	10555	19	27921.7	435664	0.000115368	lytic
Sargasso-1	Sargassum	SW-St_vRhyme_bin_153single_line	16655	14	27921.7	435664	5.39E-05	lytic
Sargasso-1	Sargassum	SW-St_vRhyme_bin_157single_line	12584	6	27921.7	435664	0	lytic
Sargasso-1	Sargassum	SW-St_vRhyme_bin_159single_line	22359	16	27921.7	435664	4.59E-05	lytic
Sargasso-1	Sargassum	SW-St_vRhyme_bin_15single_line	46916	36	27921.7	435664	4.92E-05	lysogenic
Sargasso-1	Sargassum	SW-St_vRhyme_bin_161single_line	16864	4	27921.7	435664	0	lytic
Sargasso-1	Sargassum	SW-St_vRhyme_bin_162single_line	48940	113	27921.7	435664	0.000147981	lytic
Sargasso-1	Sargassum	SW-St_vRhyme_bin_163single_line	19265	8	27921.7	435664	0	lytic
Sargasso-1	Sargassum	SW-St_vRhyme_bin_164single_line	13885	14	27921.7	435664	6.46E-05	lysogenic
Sargasso-1	Sargassum	SW-St_vRhyme_bin_165single_line	10541	12	27921.7	435664	7.30E-05	lysogenic
Sargasso-1	Sargassum	SW-St_vRhyme_bin_16single_line	43326	47	27921.7	435664	6.95E-05	lytic
Sargasso-1	Sargassum	SW-St_vRhyme_bin_170single_line	10852	34	27921.7	435664	0.000200798	lytic
Sargasso-1	Sargassum	SW-St_vRhyme_bin_171single_line	38989	46	27921.7	435664	7.56E-05	lysogenic
Sargasso-1	Sargassum	SW-St_vRhyme_bin_172single_line	36041	34	27921.7	435664	6.05E-05	lytic
Sargasso-1	Sargassum	SW-St_vRhyme_bin_173single_line	27402	29	27921.7	435664	6.78E-05	lysogenic
Sargasso-1	Sargassum	SW-St_vRhyme_bin_174single_line	43739	42	27921.7	435664	6.15E-05	lytic
Sargasso-1	Sargassum	SW-St_vRhyme_bin_175single_line	23016	35	27921.7	435664	9.75E-05	lytic
Sargasso-1	Sargassum	SW-St_vRhyme_bin_176single_line	66400	105	27921.7	435664	0.000101347	lytic
Sargasso-1	Sargassum	SW-St_vRhyme_bin_177single_line	18043	98	27921.7	435664	0.000348103	lytic
Sargasso-1	Sargassum	SW-St_vRhyme_bin_178single_line	13296	71	27921.7	435664	0.000342237	lysogenic
Sargasso-1	Sargassum	SW-St_vRhyme_bin_17single_line	12346	2	27921.7	435664	0	lytic
Sargasso-1	Sargassum	SW-St_vRhyme_bin_182single_line	16256	10	27921.7	435664	3.94E-05	lytic
Sargasso-1	Sargassum	SW-St_vRhyme_bin_184single_line	20030	3	27921.7	435664	0	lytic
Sargasso-1	Sargassum	SW-St_vRhyme_bin_185single_line	11422	17	27921.7	435664	9.54E-05	lytic
Sargasso-1	Sargassum	SW-St_vRhyme_bin_186single_line	10065	20	27921.7	435664	0.000127352	lytic
Sargasso-1	Sargassum	SW-St_vRhyme_bin_187single_line	31199	40	27921.7	435664	8.22E-05	lysogenic
Sargasso-1	Sargassum	SW-St_vRhyme_bin_188single_line	23012	35	27921.7	435664	9.75E-05	lytic
Sargasso-1	Sargassum	SW-St_vRhyme_bin_189single_line	19876	19	27921.7	435664	6.13E-05	lytic
Sargasso-1	Sargassum	SW-St_vRhyme_bin_18single_line	68906	35	27921.7	435664	3.26E-05	lytic
Sargasso-1	Sargassum	SW-St_vRhyme_bin_190single_line	30206	55	27921.7	435664	0.000116697	lytic
Sargasso-1	Sargassum	SW-St_vRhyme_bin_192single_line	92264	160	27921.7	435664	0.000111142	lytic
Sargasso-1	Sargassum	SW-St_vRhyme_bin_193single_line	61630	129	27921.7	435664	0.000134149	lytic
Sargasso-1	Sargassum	SW-St_vRhyme_bin_195single_line	13515	0	27921.7	435664	0	lytic
Sargasso-1	Sargassum	SW-St_vRhyme_bin_196single_line	78592	90	27921.7	435664	7.34E-05	lytic
Sargasso-1	Sargassum	SW-St_vRhyme_bin_197single_line	41242	37	27921.7	435664	5.75E-05	lytic
Sargasso-1	Sargassum	SW-St_vRhyme_bin_19single_line	34483	14	27921.7	435664	2.60E-05	lytic
Sargasso-1	Sargassum	SW-St_vRhyme_bin_1single_line	174418	170	27921.7	435664	6.25E-05	lysogenic
Sargasso-1	Sargassum	SW-St_vRhyme_bin_202single_line	26212	471	27921.7	435664	0.001151625	lytic
Sargasso-1	Sargassum	SW-St_vRhyme_bin_206single_line	38234	713	27921.7	435664	0.001195171	lytic
Sargasso-1	Sargassum	SW-St_vRhyme_bin_209single_line	32020	128	27921.7	435664	0.0002562	lytic
Sargasso-1	Sargassum	SW-St_vRhyme_bin_20single_line	20286	54	27921.7	435664	0.000170603	lytic
Sargasso-1	Sargassum	SW-St_vRhyme_bin_210single_line	36266	84	27921.7	435664	0.000148446	lysogenic
Sargasso-1	Sargassum	SW-St_vRhyme_bin_211single_line	19094	68	27921.7	435664	0.000228245	lytic
Sargasso-1	Sargassum	SW-St_vRhyme_bin_216single_line	13767	65	27921.7	435664	0.000302597	lysogenic
Sargasso-1	Sargassum	SW-St_vRhyme_bin_21single_line	19403	27	27921.7	435664	8.92E-05	lytic
Sargasso-1	Sargassum	SW-St_vRhyme_bin_22single_line	74626	21	27921.7	435664	1.80E-05	lytic
Sargasso-1	Sargassum	SW-St_vRhyme_bin_23single_line	50372	61	27921.7	435664	7.76E-05	lytic
Sargasso-1	Sargassum	SW-St_vRhyme_bin_24single_line	43466	8	27921.7	435664	0	lytic
Sargasso-1	Sargassum	SW-St_vRhyme_bin_25single_line	27422	16	27921.7	435664	3.74E-05	lysogenic
Sargasso-1	Sargassum	SW-St_vRhyme_bin_26single_line	16108	1	27921.7	435664	0	lytic
Sargasso-1	Sargassum	SW-St_vRhyme_bin_27single_line	28037	27	27921.7	435664	6.17E-05	lytic
Sargasso-1	Sargassum	SW-St_vRhyme_bin_28single_line	15112	8	27921.7	435664	0	lysogenic
Sargasso-1	Sargassum	SW-St_vRhyme_bin_29single_line	24118	20	27921.7	435664	5.31E-05	lytic
Sargasso-1	Sargassum	SW-St_vRhyme_bin_2single_line	94528	127	27921.7	435664	8.61E-05	lytic
Sargasso-1	Sargassum	SW-St_vRhyme_bin_30single_line	22313	20	27921.7	435664	5.74E-05	lytic
Sargasso-1	Sargassum	SW-St_vRhyme_bin_32single_line	25228	7	27921.7	435664	0	lytic
Sargasso-1	Sargassum	SW-St_vRhyme_bin_33single_line	37458	33	27921.7	435664	5.65E-05	lysogenic
Sargasso-1	Sargassum	SW-St_vRhyme_bin_34single_line	55097	48	27921.7	435664	5.58E-05	lysogenic
Sargasso-1	Sargassum	SW-St_vRhyme_bin_35single_line	33664	14	27921.7	435664	2.67E-05	lytic
Sargasso-1	Sargassum	SW-St_vRhyme_bin_36single_line	31104	27	27921.7	435664	5.56E-05	lytic
Sargasso-1	Sargassum	SW-St_vRhyme_bin_37single_line	30429	31	27921.7	435664	6.53E-05	lytic
Sargasso-1	Sargassum	SW-St_vRhyme_bin_38single_line	14300	2	27921.7	435664	0	lytic
Sargasso-1	Sargassum	SW-St_vRhyme_bin_39single_line	41389	53	27921.7	435664	8.21E-05	lysogenic
Sargasso-1	Sargassum	SW-St_vRhyme_bin_3single_line	107822	108	27921.7	435664	6.42E-05	lytic
Sargasso-1	Sargassum	SW-St_vRhyme_bin_40single_line	17171	22	27921.7	435664	8.21E-05	lytic
Sargasso-1	Sargassum	SW-St_vRhyme_bin_41single_line	69915	84	27921.7	435664	7.70E-05	lytic
Sargasso-1	Sargassum	SW-St_vRhyme_bin_42single_line	18459	24	27921.7	435664	8.33E-05	lytic
Sargasso-1	Sargassum	SW-St_vRhyme_bin_43single_line	26725	49	27921.7	435664	0.000117508	lytic
Sargasso-1	Sargassum	SW-St_vRhyme_bin_44single_line	51425	914	27921.7	435664	0.001139101	lytic
Sargasso-1	Sargassum	SW-St_vRhyme_bin_45single_line	19496	11	27921.7	435664	3.62E-05	lytic
Sargasso-1	Sargassum	SW-St_vRhyme_bin_46single_line	24386	1	27921.7	435664	0	lytic
Sargasso-1	Sargassum	SW-St_vRhyme_bin_47single_line	16759	1	27921.7	435664	0	lytic
Sargasso-1	Sargassum	SW-St_vRhyme_bin_48single_line	27715	7	27921.7	435664	0	lysogenic
Sargasso-1	Sargassum	SW-St_vRhyme_bin_49single_line	32557	2	27921.7	435664	0	lytic
Sargasso-1	Sargassum	SW-St_vRhyme_bin_4single_line	104958	116	27921.7	435664	7.08E-05	lytic
Sargasso-1	Sargassum	SW-St_vRhyme_bin_50single_line	28175	9	27921.7	435664	0	lytic
Sargasso-1	Sargassum	SW-St_vRhyme_bin_51single_line	49051	2	27921.7	435664	0	lysogenic
Sargasso-1	Sargassum	SW-St_vRhyme_bin_52single_line	22980	4	27921.7	435664	0	lytic
Sargasso-1	Sargassum	SW-St_vRhyme_bin_53single_line	13547	8	27921.7	435664	0	lytic
Sargasso-1	Sargassum	SW-St_vRhyme_bin_54single_line	24515	0	27921.7	435664	0	lytic
Sargasso-1	Sargassum	SW-St_vRhyme_bin_55single_line	128544	773	27921.7	435664	0.000385405	lysogenic
Sargasso-1	Sargassum	SW-St_vRhyme_bin_56single_line	302853	3677	27921.7	435664	0.00077813	lysogenic
Sargasso-1	Sargassum	SW-St_vRhyme_bin_57single_line	56777	356	27921.7	435664	0.000401853	lytic
Sargasso-1	Sargassum	SW-St_vRhyme_bin_58single_line	90640	512	27921.7	435664	0.000362026	lytic
Sargasso-1	Sargassum	SW-St_vRhyme_bin_59single_line	79959	763	27921.7	435664	0.000611572	lytic
Sargasso-1	Sargassum	SW-St_vRhyme_bin_5single_line	133832	126	27921.7	435664	6.03E-05	lysogenic
Sargasso-1	Sargassum	SW-St_vRhyme_bin_60single_line	22686	94	27921.7	435664	0.000265558	lytic
Sargasso-1	Sargassum	SW-St_vRhyme_bin_61single_line	119416	601	27921.7	435664	0.000322554	lysogenic
Sargasso-1	Sargassum	SW-St_vRhyme_bin_62single_line	11601	140	27921.7	435664	0.000773433	lytic
Sargasso-1	Sargassum	SW-St_vRhyme_bin_63single_line	29801	178	27921.7	435664	0.000382807	lytic
Sargasso-1	Sargassum	SW-St_vRhyme_bin_64single_line	22323	46	27921.7	435664	0.000132067	lytic
Sargasso-1	Sargassum	SW-St_vRhyme_bin_65single_line	137635	1368	27921.7	435664	0.000637012	lytic
Sargasso-1	Sargassum	SW-St_vRhyme_bin_66single_line	22774	326	27921.7	435664	0.000917421	lytic
Sargasso-1	Sargassum	SW-St_vRhyme_bin_68single_line	23560	332	27921.7	435664	0.000903136	lytic
Sargasso-1	Sargassum	SW-St_vRhyme_bin_69single_line	26997	17	27921.7	435664	4.04E-05	lytic
Sargasso-1	Sargassum	SW-St_vRhyme_bin_6single_line	262968	238	27921.7	435664	5.80E-05	lysogenic
Sargasso-1	Sargassum	SW-St_vRhyme_bin_71single_line	11782	6	27921.7	435664	0	lytic
Sargasso-1	Sargassum	SW-St_vRhyme_bin_72single_line	20954	10	27921.7	435664	3.06E-05	lysogenic
Sargasso-1	Sargassum	SW-St_vRhyme_bin_73single_line	19529	5	27921.7	435664	0	lytic
Sargasso-1	Sargassum	SW-St_vRhyme_bin_74single_line	42449	4	27921.7	435664	0	lytic
Sargasso-1	Sargassum	SW-St_vRhyme_bin_75single_line	43637	2	27921.7	435664	0	lytic
Sargasso-1	Sargassum	SW-St_vRhyme_bin_76single_line	13226	2	27921.7	435664	0	lysogenic
Sargasso-1	Sargassum	SW-St_vRhyme_bin_77single_line	18304	34	27921.7	435664	0.000119048	lysogenic
Sargasso-1	Sargassum	SW-St_vRhyme_bin_78single_line	20334	5	27921.7	435664	0	lytic
Sargasso-1	Sargassum	SW-St_vRhyme_bin_7single_line	109262	183	27921.7	435664	0.000107343	lytic
Sargasso-1	Sargassum	SW-St_vRhyme_bin_80single_line	15798	6	27921.7	435664	0	lytic
Sargasso-1	Sargassum	SW-St_vRhyme_bin_81single_line	10497	10	27921.7	435664	6.11E-05	lysogenic
Sargasso-1	Sargassum	SW-St_vRhyme_bin_82single_line	36002	10	27921.7	435664	1.78E-05	lytic
Sargasso-1	Sargassum	SW-St_vRhyme_bin_83single_line	21610	1043	27921.7	435664	0.003093283	lytic
Sargasso-1	Sargassum	SW-St_vRhyme_bin_84single_line	24219	29	27921.7	435664	7.67E-05	lytic
Sargasso-1	Sargassum	SW-St_vRhyme_bin_87single_line	10884	10	27921.7	435664	5.89E-05	lytic
Sargasso-1	Sargassum	SW-St_vRhyme_bin_88single_line	19695	4	27921.7	435664	0	lytic
Sargasso-1	Sargassum	SW-St_vRhyme_bin_8single_line	46549	17	27921.7	435664	2.34E-05	lytic
Sargasso-1	Sargassum	SW-St_vRhyme_bin_91single_line	15434	3	27921.7	435664	0	lytic
Sargasso-1	Sargassum	SW-St_vRhyme_bin_92single_line	16852	3	27921.7	435664	0	lysogenic
Sargasso-1	Sargassum	SW-St_vRhyme_bin_93single_line	22517	28	27921.7	435664	7.97E-05	lytic
Sargasso-1	Sargassum	SW-St_vRhyme_bin_94single_line	34643	620	27921.7	435664	0.001147008	lysogenic
Sargasso-1	Sargassum	SW-St_vRhyme_bin_95single_line	163697	1214	27921.7	435664	0.0004753	lysogenic
Sargasso-1	Sargassum	SW-St_vRhyme_bin_96single_line	17130	4	27921.7	435664	0	lysogenic
Sargasso-1	Sargassum	SW-St_vRhyme_bin_97single_line	31690	22	27921.7	435664	4.45E-05	lytic
Sargasso-1	Sargassum	SW-St_vRhyme_bin_98single_line	22341	18	27921.7	435664	5.16E-05	lysogenic
Sargasso-1	Sargassum	SW-St_vRhyme_bin_99single_line	73165	39	27921.7	435664	3.42E-05	lysogenic
Sargasso-1	Sargassum	SW-St_vRhyme_bin_9single_line	20903	15	27921.7	435664	4.60E-05	lytic
Sargasso-1	Sargassum	sw-virome-1.NODE_106_length_30725_cov_5.288034	30725	0	27921.7	435664	0	lytic
Sargasso-1	Sargassum	sw-virome-1.NODE_108_length_30623_cov_7.455869	30623	9	27921.7	435664	0	lysogenic
Sargasso-1	Sargassum	sw-virome-1.NODE_110_length_30456_cov_6.905497	30456	2	27921.7	435664	0	lysogenic
Sargasso-1	Sargassum	sw-virome-1.NODE_137_length_28442_cov_13.733646	28442	21	27921.7	435664	4.73E-05	lysogenic
Sargasso-1	Sargassum	sw-virome-1.NODE_141_length_28262_cov_32.087177	28262	22	27921.7	435664	4.99E-05	lysogenic
Sargasso-1	Sargassum	sw-virome-1.NODE_156_length_27217_cov_6.462705	27217	0	27921.7	435664	0	lysogenic
Sargasso-1	Sargassum	sw-virome-1.NODE_160_length_26979_cov_4.324580	26979	0	27921.7	435664	0	lytic
Sargasso-1	Sargassum	sw-virome-1.NODE_16_length_47026_cov_8.386515	47026	2	27921.7	435664	0	lytic
Sargasso-1	Sargassum	sw-virome-1.NODE_202_length_23424_cov_5.414224	23424	2	27921.7	435664	0	lysogenic
Sargasso-1	Sargassum	sw-virome-1.NODE_23_length_42533_cov_6.451269	42533	2	27921.7	435664	0	lysogenic
Sargasso-1	Sargassum	sw-virome-1.NODE_253_length_21182_cov_21.299853	21182	12	27921.7	435664	3.63E-05	lytic
Sargasso-1	Sargassum	sw-virome-1.NODE_27_length_41718_cov_6.317500	41718	4	27921.7	435664	0	lytic
Sargasso-1	Sargassum	sw-virome-1.NODE_2_length_71097_cov_7.017961	71097	16	27921.7	435664	1.44E-05	lytic
Sargasso-1	Sargassum	sw-virome-1.NODE_301_length_19588_cov_5.931398	19588	0	27921.7	435664	0	lysogenic
Sargasso-1	Sargassum	sw-virome-1.NODE_313_length_19294_cov_8.411872	19294	0	27921.7	435664	0	lysogenic
Sargasso-1	Sargassum	sw-virome-1.NODE_37_length_40021_cov_6.762548	40021	0	27921.7	435664	0	lysogenic
Sargasso-1	Sargassum	sw-virome-1.NODE_40_length_39202_cov_5.624927	39202	10	27921.7	435664	1.63E-05	lytic
Sargasso-1	Sargassum	sw-virome-1.NODE_412_length_16439_cov_5.391174	16439	0	27921.7	435664	0	lysogenic
Sargasso-1	Sargassum	sw-virome-1.NODE_450_length_15740_cov_6.369270	15740	0	27921.7	435664	0	lytic
Sargasso-1	Sargassum	sw-virome-1.NODE_49_length_38363_cov_8.549024	38363	10	27921.7	435664	1.67E-05	lytic
Sargasso-1	Sargassum	sw-virome-1.NODE_51_length_37303_cov_5.208655	37303	0	27921.7	435664	0	lysogenic
Sargasso-1	Sargassum	sw-virome-1.NODE_55_length_37068_cov_8.387107	37068	1	27921.7	435664	0	lytic
Sargasso-1	Sargassum	sw-virome-1.NODE_599_length_12879_cov_5.475125	12879	0	27921.7	435664	0	lytic
Sargasso-1	Sargassum	sw-virome-1.NODE_600_length_12836_cov_4.123621	12836	0	27921.7	435664	0	lytic
Sargasso-1	Sargassum	sw-virome-1.NODE_632_length_12468_cov_27.077097	12468	0	27921.7	435664	0	lytic
Sargasso-1	Sargassum	sw-virome-1.NODE_65_length_35517_cov_7.939851	35517	0	27921.7	435664	0	lysogenic
Sargasso-1	Sargassum	sw-virome-1.NODE_67_length_34970_cov_5.479221	34970	0	27921.7	435664	0	lytic
Sargasso-1	Sargassum	sw-virome-1.NODE_68_length_34704_cov_9.085168	34704	0	27921.7	435664	0	lysogenic
Sargasso-1	Sargassum	sw-virome-1.NODE_738_length_11391_cov_5.177311	11391	2	27921.7	435664	0	lytic
Sargasso-1	Sargassum	sw-virome-1.NODE_77_length_33872_cov_4.957536	33872	0	27921.7	435664	0	lytic
Sargasso-1	Sargassum	sw-virome-1.NODE_7_length_57821_cov_54.726102	57821	139	27921.7	435664	0.00015407	lytic
Sargasso-1	Sargassum	sw-virome-1.NODE_807_length_10752_cov_5.078153	10752	0	27921.7	435664	0	lytic
Sargasso-1	Sargassum	sw-virome-1.NODE_85_length_32868_cov_5.400451	32868	0	27921.7	435664	0	lytic
Sargasso-1	Sargassum	sw-virome-1.NODE_879_length_10297_cov_3.761277	10297	0	27921.7	435664	0	lytic
Sargasso-1	Sargassum	sw-virome-1.NODE_881_length_10289_cov_3.842974	10289	0	27921.7	435664	0	lysogenic
Sargasso-1	Sargassum	sw-virome-1.NODE_8_length_57526_cov_56.207357	57526	53	27921.7	435664	5.90E-05	lysogenic
Sargasso-1	Sargassum	sw-virome-1.NODE_910_length_10095_cov_5.190040	10095	0	27921.7	435664	0	lysogenic
Sargasso-1	Sargassum	sw-virome-1.NODE_94_length_31571_cov_7.590716	31571	0	27921.7	435664	0	lytic
Sargasso-1	Sargassum	sw-virome-2.NODE_105_length_28803_cov_7.578788	28803	4	27921.7	435664	0	lysogenic
Sargasso-1	Sargassum	sw-virome-2.NODE_107_length_28542_cov_219.567171	28542	136	27921.7	435664	0.000305383	lytic
Sargasso-1	Sargassum	sw-virome-2.NODE_118_length_27891_cov_4.560210	27891	2	27921.7	435664	0	lytic
Sargasso-1	Sargassum	sw-virome-2.NODE_136_length_26488_cov_15.718950	26488	8	27921.7	435664	0	lytic
Sargasso-1	Sargassum	sw-virome-2.NODE_17_length_44518_cov_10.031105	44518	6	27921.7	435664	0	lysogenic
Sargasso-1	Sargassum	sw-virome-2.NODE_185_length_23048_cov_3.964467	23048	2	27921.7	435664	0	lysogenic
Sargasso-1	Sargassum	sw-virome-2.NODE_210_length_21903_cov_6.372849	21903	0	27921.7	435664	0	lytic
Sargasso-1	Sargassum	sw-virome-2.NODE_218_length_21385_cov_5.491092	21385	6	27921.7	435664	0	lytic
Sargasso-1	Sargassum	sw-virome-2.NODE_244_length_20252_cov_5.127098	20252	2	27921.7	435664	0	lytic
Sargasso-1	Sargassum	sw-virome-2.NODE_28_length_41034_cov_9.209815	41034	6	27921.7	435664	0	lytic
Sargasso-1	Sargassum	sw-virome-2.NODE_329_length_17651_cov_6.802796	17651	10	27921.7	435664	3.63E-05	lysogenic
Sargasso-1	Sargassum	sw-virome-2.NODE_374_length_16317_cov_4.606690	16317	0	27921.7	435664	0	lysogenic
Sargasso-1	Sargassum	sw-virome-2.NODE_375_length_16311_cov_5.782603	16311	8	27921.7	435664	0	lytic
Sargasso-1	Sargassum	sw-virome-2.NODE_377_length_16293_cov_5.007021	16293	0	27921.7	435664	0	lytic
Sargasso-1	Sargassum	sw-virome-2.NODE_37_length_38534_cov_4.851659	38534	10	27921.7	435664	1.66E-05	lysogenic
Sargasso-1	Sargassum	sw-virome-2.NODE_49_length_36079_cov_8.988119	36079	15	27921.7	435664	2.66E-05	lytic
Sargasso-1	Sargassum	sw-virome-2.NODE_560_length_13156_cov_3.610869	13156	4	27921.7	435664	0	lytic
Sargasso-1	Sargassum	sw-virome-2.NODE_567_length_13047_cov_4.688193	13047	0	27921.7	435664	0	lysogenic
Sargasso-1	Sargassum	sw-virome-2.NODE_59_length_34477_cov_7.759718	34477	2	27921.7	435664	0	lytic
Sargasso-1	Sargassum	sw-virome-2.NODE_60_length_34303_cov_5.040586	34303	22	27921.7	435664	4.11E-05	lytic
Sargasso-1	Sargassum	sw-virome-2.NODE_61_length_34271_cov_6.485679	34271	17	27921.7	435664	3.18E-05	lytic
Sargasso-1	Sargassum	sw-virome-2.NODE_680_length_11793_cov_4.793747	11793	0	27921.7	435664	0	lysogenic
Sargasso-1	Sargassum	sw-virome-2.NODE_75_length_32418_cov_5.499428	32418	0	27921.7	435664	0	lytic
Sargasso-1	Sargassum	sw-virome-2.NODE_761_length_11140_cov_4.177718	11140	0	27921.7	435664	0	lytic
Sargasso-1	Sargassum	sw-virome-2.NODE_808_length_10671_cov_11.834118	10671	4	27921.7	435664	0	lytic
Sargasso-1	Sargassum	sw-virome-2.NODE_96_length_29466_cov_11.588895	29466	18	27921.7	435664	3.92E-05	lysogenic
Sargasso-1	Sargassum	sw-virome-3.NODE_105_length_29081_cov_4.675429	29081	4	27921.7	435664	0	lytic
Sargasso-1	Sargassum	sw-virome-3.NODE_119_length_27057_cov_11.217391	27057	20	27921.7	435664	4.74E-05	lysogenic
Sargasso-1	Sargassum	sw-virome-3.NODE_123_length_26890_cov_17.459288	26890	30	27921.7	435664	7.15E-05	lytic
Sargasso-1	Sargassum	sw-virome-3.NODE_15_length_47506_cov_9.853154	47506	3	27921.7	435664	0	lysogenic
Sargasso-1	Sargassum	sw-virome-3.NODE_170_length_23679_cov_14.007958	23679	0	27921.7	435664	0	lytic
Sargasso-1	Sargassum	sw-virome-3.NODE_186_length_22409_cov_4.073768	22409	0	27921.7	435664	0	lytic
Sargasso-1	Sargassum	sw-virome-3.NODE_23_length_43090_cov_5.715789	43090	4	27921.7	435664	0	lytic
Sargasso-1	Sargassum	sw-virome-3.NODE_260_length_19379_cov_18.769302	19379	2	27921.7	435664	0	lytic
Sargasso-1	Sargassum	sw-virome-3.NODE_274_length_18831_cov_21.888794	18831	14	27921.7	435664	4.76E-05	lytic
Sargasso-1	Sargassum	sw-virome-3.NODE_33_length_40220_cov_6.739898	40220	10	27921.7	435664	1.59E-05	lysogenic
Sargasso-1	Sargassum	sw-virome-3.NODE_34_length_40029_cov_25.782834	40029	2	27921.7	435664	0	lytic
Sargasso-1	Sargassum	sw-virome-3.NODE_36_length_39663_cov_41.926934	39663	2	27921.7	435664	0	lytic
Sargasso-1	Sargassum	sw-virome-3.NODE_39_length_38459_cov_4.200448	38459	2	27921.7	435664	0	lytic
Sargasso-1	Sargassum	sw-virome-3.NODE_400_length_15201_cov_41.690479	15201	6	27921.7	435664	0	lysogenic
Sargasso-1	Sargassum	sw-virome-3.NODE_438_length_14288_cov_5.872901	14288	5	27921.7	435664	0	lysogenic
Sargasso-1	Sargassum	sw-virome-3.NODE_4_length_58002_cov_17.070530	58002	20	27921.7	435664	2.21E-05	lysogenic
Sargasso-1	Sargassum	sw-virome-3.NODE_5_length_56236_cov_8.065147	56236	16	27921.7	435664	1.82E-05	lysogenic
Sargasso-1	Sargassum	sw-virome-3.NODE_61_length_33696_cov_4.648584	33696	4	27921.7	435664	0	lytic
Sargasso-1	Sargassum	sw-virome-3.NODE_63_length_33563_cov_5.723081	33563	4	27921.7	435664	0	lytic
Sargasso-1	Sargassum	sw-virome-3.NODE_77_length_31471_cov_9.506844	31471	92	27921.7	435664	0.000187356	lytic
Sargasso-1	Sargassum	sw-virome-3.NODE_7_length_54565_cov_12.565529	54565	121	27921.7	435664	0.000142122	lysogenic
Sargasso-1	Sargassum	sw-virome-5.NODE_161_length_22027_cov_6.804023	22027	0	27921.7	435664	0	lytic
Sargasso-1	Sargassum	sw-virome-5.NODE_23_length_42760_cov_32.596183	42760	82	27921.7	435664	0.000122904	lytic
Sargasso-1	Sargassum	sw-virome-5.NODE_240_length_17363_cov_3.790386	17363	0	27921.7	435664	0	lytic
Sargasso-1	Sargassum	sw-virome-5.NODE_36_length_37132_cov_9.168137	37132	0	27921.7	435664	0	lysogenic
Sargasso-1	Sargassum	sw-virome-5.NODE_59_length_33149_cov_6.573337	33149	9	27921.7	435664	0	lytic
Sargasso-1	Sargassum	sw-virome-6.NODE_136_length_24352_cov_8.530518	24352	777	27921.7	435664	0.002044921	lytic
Sargasso-1	Sargassum	sw-virome-6.NODE_165_length_22610_cov_23.725781	22610	4	27921.7	435664	0	lysogenic
Sargasso-1	Sargassum	sw-virome-6.NODE_225_length_19942_cov_9.072107	19942	2	27921.7	435664	0	lysogenic
Sargasso-1	Sargassum	sw-virome-6.NODE_234_length_19664_cov_7.123617	19664	10	27921.7	435664	3.26E-05	lytic
Sargasso-1	Sargassum	sw-virome-6.NODE_25_length_43008_cov_23.618397	43008	19	27921.7	435664	2.83E-05	lytic
Sargasso-1	Sargassum	sw-virome-6.NODE_280_length_17672_cov_12.180678	17672	2	27921.7	435664	0	lytic
Sargasso-1	Sargassum	sw-virome-6.NODE_28_length_41917_cov_8.957981	41917	4	27921.7	435664	0	lytic
Sargasso-1	Sargassum	sw-virome-6.NODE_299_length_17159_cov_54.167446	17159	30	27921.7	435664	0.000112052	lysogenic
Sargasso-1	Sargassum	sw-virome-6.NODE_303_length_17061_cov_5.810067	17061	0	27921.7	435664	0	lytic
Sargasso-1	Sargassum	sw-virome-6.NODE_30_length_41810_cov_28.695174	41810	24	27921.7	435664	3.68E-05	lytic
Sargasso-1	Sargassum	sw-virome-6.NODE_316_length_16873_cov_4.554168	16873	2	27921.7	435664	0	lytic
Sargasso-1	Sargassum	sw-virome-6.NODE_34_length_40848_cov_8.015223	40848	0	27921.7	435664	0	lytic
Sargasso-1	Sargassum	sw-virome-6.NODE_361_length_16060_cov_7.385130	16060	2	27921.7	435664	0	lytic
Sargasso-1	Sargassum	sw-virome-6.NODE_366_length_15997_cov_5.958349	15997	0	27921.7	435664	0	lytic
Sargasso-1	Sargassum	sw-virome-6.NODE_53_length_35080_cov_7.084797	35080	20	27921.7	435664	3.65E-05	lytic
Sargasso-1	Sargassum	sw-virome-6.NODE_720_length_10389_cov_4.578189	10389	3	27921.7	435664	0	lytic
Sargasso-1	Sargassum	sw-virome-6.NODE_7_length_53502_cov_5.240032	53502	30	27921.7	435664	3.59E-05	lysogenic
Sargasso-1	Sargassum	sw-virome-6.NODE_84_length_29985_cov_36.226629	29985	64	27921.7	435664	0.000136794	lytic
Sargasso-1	Sargassum	sw-virome-6.NODE_94_length_29382_cov_5.641764	29382	0	27921.7	435664	0	lysogenic
Sargasso-1	Sargassum	SW-vir_vRhyme_bin_1000single_line	20994	23	27921.7	435664	7.02E-05	lytic
Sargasso-1	Sargassum	SW-vir_vRhyme_bin_1001single_line	14401	0	27921.7	435664	0	lytic
Sargasso-1	Sargassum	SW-vir_vRhyme_bin_1002single_line	13682	5	27921.7	435664	0	lytic
Sargasso-1	Sargassum	SW-vir_vRhyme_bin_1004single_line	28997	6	27921.7	435664	0	lytic
Sargasso-1	Sargassum	SW-vir_vRhyme_bin_1006single_line	18325	2	27921.7	435664	0	lytic
Sargasso-1	Sargassum	SW-vir_vRhyme_bin_1007single_line	20477	6	27921.7	435664	0	lytic
Sargasso-1	Sargassum	SW-vir_vRhyme_bin_1008single_line	19391	0	27921.7	435664	0	lytic
Sargasso-1	Sargassum	SW-vir_vRhyme_bin_1009single_line	14065	3	27921.7	435664	0	lytic
Sargasso-1	Sargassum	SW-vir_vRhyme_bin_1011single_line	41846	8	27921.7	435664	0	lysogenic
Sargasso-1	Sargassum	SW-vir_vRhyme_bin_1013single_line	27885	0	27921.7	435664	0	lytic
Sargasso-1	Sargassum	SW-vir_vRhyme_bin_1015single_line	10523	1	27921.7	435664	0	lytic
Sargasso-1	Sargassum	SW-vir_vRhyme_bin_1018single_line	27521	14	27921.7	435664	3.26E-05	lytic
Sargasso-1	Sargassum	SW-vir_vRhyme_bin_1019single_line	12456	0	27921.7	435664	0	lytic
Sargasso-1	Sargassum	SW-vir_vRhyme_bin_1020single_line	16935	0	27921.7	435664	0	lytic
Sargasso-1	Sargassum	SW-vir_vRhyme_bin_1022single_line	29208	12	27921.7	435664	2.63E-05	lysogenic
Sargasso-1	Sargassum	SW-vir_vRhyme_bin_1023single_line	14230	8	27921.7	435664	0	lytic
Sargasso-1	Sargassum	SW-vir_vRhyme_bin_1024single_line	15561	4	27921.7	435664	0	lytic
Sargasso-1	Sargassum	SW-vir_vRhyme_bin_1025single_line	16616	0	27921.7	435664	0	lytic
Sargasso-1	Sargassum	SW-vir_vRhyme_bin_1026single_line	45406	0	27921.7	435664	0	lytic
Sargasso-1	Sargassum	SW-vir_vRhyme_bin_1027single_line	135461	35	27921.7	435664	1.66E-05	lytic
Sargasso-1	Sargassum	SW-vir_vRhyme_bin_1028single_line	40894	7	27921.7	435664	0	lytic
Sargasso-1	Sargassum	SW-vir_vRhyme_bin_1029single_line	15150	4	27921.7	435664	0	lytic
Sargasso-1	Sargassum	SW-vir_vRhyme_bin_102single_line	29230	6	27921.7	435664	0	lysogenic
Sargasso-1	Sargassum	SW-vir_vRhyme_bin_1030single_line	24333	2	27921.7	435664	0	lytic
Sargasso-1	Sargassum	SW-vir_vRhyme_bin_1031single_line	30536	4	27921.7	435664	0	lysogenic
Sargasso-1	Sargassum	SW-vir_vRhyme_bin_1032single_line	15404	2	27921.7	435664	0	lytic
Sargasso-1	Sargassum	SW-vir_vRhyme_bin_1033single_line	29854	8	27921.7	435664	0	lytic
Sargasso-1	Sargassum	SW-vir_vRhyme_bin_1035single_line	22436	2	27921.7	435664	0	lytic
Sargasso-1	Sargassum	SW-vir_vRhyme_bin_1036single_line	14336	2	27921.7	435664	0	lysogenic
Sargasso-1	Sargassum	SW-vir_vRhyme_bin_1037single_line	10526	5	27921.7	435664	0	lytic
Sargasso-1	Sargassum	SW-vir_vRhyme_bin_1038single_line	17019	61	27921.7	435664	0.000229713	lytic
Sargasso-1	Sargassum	SW-vir_vRhyme_bin_1039single_line	18831	0	27921.7	435664	0	lytic
Sargasso-1	Sargassum	SW-vir_vRhyme_bin_103single_line	14272	4	27921.7	435664	0	lytic
Sargasso-1	Sargassum	SW-vir_vRhyme_bin_1041single_line	24234	0	27921.7	435664	0	lytic
Sargasso-1	Sargassum	SW-vir_vRhyme_bin_1042single_line	12242	4	27921.7	435664	0	lytic
Sargasso-1	Sargassum	SW-vir_vRhyme_bin_1043single_line	10878	4	27921.7	435664	0	lytic
Sargasso-1	Sargassum	SW-vir_vRhyme_bin_1044single_line	19017	9	27921.7	435664	0	lytic
Sargasso-1	Sargassum	SW-vir_vRhyme_bin_1045single_line	25558	4	27921.7	435664	0	lytic
Sargasso-1	Sargassum	SW-vir_vRhyme_bin_1046single_line	74196	10	27921.7	435664	8.64E-06	lytic
Sargasso-1	Sargassum	SW-vir_vRhyme_bin_1047single_line	15846	8	27921.7	435664	0	lytic
Sargasso-1	Sargassum	SW-vir_vRhyme_bin_1049single_line	19431	6	27921.7	435664	0	lytic
Sargasso-1	Sargassum	SW-vir_vRhyme_bin_104single_line	25575	2	27921.7	435664	0	lytic
Sargasso-1	Sargassum	SW-vir_vRhyme_bin_1051single_line	27851	12	27921.7	435664	2.76E-05	lytic
Sargasso-1	Sargassum	SW-vir_vRhyme_bin_1052single_line	18108	0	27921.7	435664	0	lytic
Sargasso-1	Sargassum	SW-vir_vRhyme_bin_1055single_line	26965	21	27921.7	435664	4.99E-05	lytic
Sargasso-1	Sargassum	SW-vir_vRhyme_bin_1056single_line	23891	2	27921.7	435664	0	lysogenic
Sargasso-1	Sargassum	SW-vir_vRhyme_bin_1057single_line	17458	10	27921.7	435664	3.67E-05	lysogenic
Sargasso-1	Sargassum	SW-vir_vRhyme_bin_1058single_line	11923	0	27921.7	435664	0	lytic
Sargasso-1	Sargassum	SW-vir_vRhyme_bin_1059single_line	19838	0	27921.7	435664	0	lytic
Sargasso-1	Sargassum	SW-vir_vRhyme_bin_105single_line	39040	22	27921.7	435664	3.61E-05	lytic
Sargasso-1	Sargassum	SW-vir_vRhyme_bin_1060single_line	43456	14	27921.7	435664	2.06E-05	lysogenic
Sargasso-1	Sargassum	SW-vir_vRhyme_bin_1061single_line	23802	29	27921.7	435664	7.81E-05	lytic
Sargasso-1	Sargassum	SW-vir_vRhyme_bin_1062single_line	11787	7	27921.7	435664	0	lytic
Sargasso-1	Sargassum	SW-vir_vRhyme_bin_1063single_line	10753	0	27921.7	435664	0	lytic
Sargasso-1	Sargassum	SW-vir_vRhyme_bin_1065single_line	31382	0	27921.7	435664	0	lytic
Sargasso-1	Sargassum	SW-vir_vRhyme_bin_1066single_line	28195	6	27921.7	435664	0	lytic
Sargasso-1	Sargassum	SW-vir_vRhyme_bin_1067single_line	19398	2	27921.7	435664	0	lytic
Sargasso-1	Sargassum	SW-vir_vRhyme_bin_1068single_line	54755	13	27921.7	435664	1.52E-05	lysogenic
Sargasso-1	Sargassum	SW-vir_vRhyme_bin_1069single_line	15457	6	27921.7	435664	0	lytic
Sargasso-1	Sargassum	SW-vir_vRhyme_bin_106single_line	16108	2	27921.7	435664	0	lytic
Sargasso-1	Sargassum	SW-vir_vRhyme_bin_1070single_line	19384	4	27921.7	435664	0	lytic
Sargasso-1	Sargassum	SW-vir_vRhyme_bin_1071single_line	11572	0	27921.7	435664	0	lytic
Sargasso-1	Sargassum	SW-vir_vRhyme_bin_1072single_line	37040	5	27921.7	435664	0	lysogenic
Sargasso-1	Sargassum	SW-vir_vRhyme_bin_1074single_line	39835	6	27921.7	435664	0	lysogenic
Sargasso-1	Sargassum	SW-vir_vRhyme_bin_1075single_line	28742	9	27921.7	435664	0	lysogenic
Sargasso-1	Sargassum	SW-vir_vRhyme_bin_1076single_line	28669	0	27921.7	435664	0	lytic
Sargasso-1	Sargassum	SW-vir_vRhyme_bin_1077single_line	16486	13	27921.7	435664	5.05E-05	lytic
Sargasso-1	Sargassum	SW-vir_vRhyme_bin_1079single_line	30297	1	27921.7	435664	0	lytic
Sargasso-1	Sargassum	SW-vir_vRhyme_bin_107single_line	57402	15	27921.7	435664	1.67E-05	lytic
Sargasso-1	Sargassum	SW-vir_vRhyme_bin_1080single_line	26786	4	27921.7	435664	0	lytic
Sargasso-1	Sargassum	SW-vir_vRhyme_bin_1081single_line	11271	0	27921.7	435664	0	lytic
Sargasso-1	Sargassum	SW-vir_vRhyme_bin_1082single_line	12992	2	27921.7	435664	0	lytic
Sargasso-1	Sargassum	SW-vir_vRhyme_bin_1083single_line	32408	9	27921.7	435664	0	lytic
Sargasso-1	Sargassum	SW-vir_vRhyme_bin_1084single_line	19012	12	27921.7	435664	4.05E-05	lytic
Sargasso-1	Sargassum	SW-vir_vRhyme_bin_1085single_line	25017	6	27921.7	435664	0	lytic
Sargasso-1	Sargassum	SW-vir_vRhyme_bin_1086single_line	13321	0	27921.7	435664	0	lytic
Sargasso-1	Sargassum	SW-vir_vRhyme_bin_1087single_line	66386	20	27921.7	435664	1.93E-05	lysogenic
Sargasso-1	Sargassum	SW-vir_vRhyme_bin_1088single_line	18302	4	27921.7	435664	0	lytic
Sargasso-1	Sargassum	SW-vir_vRhyme_bin_108single_line	23071	2	27921.7	435664	0	lytic
Sargasso-1	Sargassum	SW-vir_vRhyme_bin_1090single_line	11578	3	27921.7	435664	0	lytic
Sargasso-1	Sargassum	SW-vir_vRhyme_bin_1091single_line	10524	0	27921.7	435664	0	lytic
Sargasso-1	Sargassum	SW-vir_vRhyme_bin_1092single_line	13171	0	27921.7	435664	0	lytic
Sargasso-1	Sargassum	SW-vir_vRhyme_bin_1093single_line	18553	2	27921.7	435664	0	lytic
Sargasso-1	Sargassum	SW-vir_vRhyme_bin_1094single_line	13366	0	27921.7	435664	0	lytic
Sargasso-1	Sargassum	SW-vir_vRhyme_bin_1095single_line	27087	6	27921.7	435664	0	lytic
Sargasso-1	Sargassum	SW-vir_vRhyme_bin_1096single_line	39302	4	27921.7	435664	0	lytic
Sargasso-1	Sargassum	SW-vir_vRhyme_bin_1097single_line	50795	17	27921.7	435664	2.14E-05	lytic
Sargasso-1	Sargassum	SW-vir_vRhyme_bin_1098single_line	24212	6	27921.7	435664	0	lytic
Sargasso-1	Sargassum	SW-vir_vRhyme_bin_1099single_line	39500	9	27921.7	435664	0	lysogenic
Sargasso-1	Sargassum	SW-vir_vRhyme_bin_109single_line	28495	0	27921.7	435664	0	lysogenic
Sargasso-1	Sargassum	SW-vir_vRhyme_bin_10single_line	65719	6	27921.7	435664	0	lytic
Sargasso-1	Sargassum	SW-vir_vRhyme_bin_1100single_line	59478	8	27921.7	435664	0	lytic
Sargasso-1	Sargassum	SW-vir_vRhyme_bin_1101single_line	12128	0	27921.7	435664	0	lytic
Sargasso-1	Sargassum	SW-vir_vRhyme_bin_1102single_line	23013	1	27921.7	435664	0	lytic
Sargasso-1	Sargassum	SW-vir_vRhyme_bin_1103single_line	13996	0	27921.7	435664	0	lytic
Sargasso-1	Sargassum	SW-vir_vRhyme_bin_1104single_line	19049	2	27921.7	435664	0	lysogenic
Sargasso-1	Sargassum	SW-vir_vRhyme_bin_1105single_line	14128	3	27921.7	435664	0	lytic
Sargasso-1	Sargassum	SW-vir_vRhyme_bin_1107single_line	13694	4	27921.7	435664	0	lytic
Sargasso-1	Sargassum	SW-vir_vRhyme_bin_1109single_line	24062	10	27921.7	435664	2.66E-05	lytic
Sargasso-1	Sargassum	SW-vir_vRhyme_bin_110single_line	24676	7	27921.7	435664	0	lytic
Sargasso-1	Sargassum	SW-vir_vRhyme_bin_1110single_line	21588	0	27921.7	435664	0	lytic
Sargasso-1	Sargassum	SW-vir_vRhyme_bin_1112single_line	10280	2	27921.7	435664	0	lysogenic
Sargasso-1	Sargassum	SW-vir_vRhyme_bin_1113single_line	29210	0	27921.7	435664	0	lysogenic
Sargasso-1	Sargassum	SW-vir_vRhyme_bin_1114single_line	10159	0	27921.7	435664	0	lysogenic
Sargasso-1	Sargassum	SW-vir_vRhyme_bin_1115single_line	29776	0	27921.7	435664	0	lysogenic
Sargasso-1	Sargassum	SW-vir_vRhyme_bin_1116single_line	22880	0	27921.7	435664	0	lytic
Sargasso-1	Sargassum	SW-vir_vRhyme_bin_1117single_line	12191	1	27921.7	435664	0	lytic
Sargasso-1	Sargassum	SW-vir_vRhyme_bin_1118single_line	27815	31	27921.7	435664	7.14E-05	lytic
Sargasso-1	Sargassum	SW-vir_vRhyme_bin_1119single_line	10238	2	27921.7	435664	0	lytic
Sargasso-1	Sargassum	SW-vir_vRhyme_bin_111single_line	27814	11	27921.7	435664	2.53E-05	lysogenic
Sargasso-1	Sargassum	SW-vir_vRhyme_bin_1120single_line	23774	4	27921.7	435664	0	lysogenic
Sargasso-1	Sargassum	SW-vir_vRhyme_bin_1121single_line	18599	30	27921.7	435664	0.000103377	lysogenic
Sargasso-1	Sargassum	SW-vir_vRhyme_bin_1122single_line	26033	5	27921.7	435664	0	lytic
Sargasso-1	Sargassum	SW-vir_vRhyme_bin_1123single_line	17540	2	27921.7	435664	0	lytic
Sargasso-1	Sargassum	SW-vir_vRhyme_bin_1125single_line	22834	2	27921.7	435664	0	lysogenic
Sargasso-1	Sargassum	SW-vir_vRhyme_bin_1127single_line	13530	8	27921.7	435664	0	lytic
Sargasso-1	Sargassum	SW-vir_vRhyme_bin_1128single_line	33175	8	27921.7	435664	0	lytic
Sargasso-1	Sargassum	SW-vir_vRhyme_bin_1129single_line	18852	9	27921.7	435664	0	lysogenic
Sargasso-1	Sargassum	SW-vir_vRhyme_bin_112single_line	56776	22	27921.7	435664	2.48E-05	lysogenic
Sargasso-1	Sargassum	SW-vir_vRhyme_bin_1131single_line	39617	3	27921.7	435664	0	lysogenic
Sargasso-1	Sargassum	SW-vir_vRhyme_bin_1132single_line	32883	15	27921.7	435664	2.92E-05	lysogenic
Sargasso-1	Sargassum	SW-vir_vRhyme_bin_1136single_line	23232	2	27921.7	435664	0	lytic
Sargasso-1	Sargassum	SW-vir_vRhyme_bin_1137single_line	37988	2	27921.7	435664	0	lytic
Sargasso-1	Sargassum	SW-vir_vRhyme_bin_1138single_line	46101	24	27921.7	435664	3.34E-05	lytic
Sargasso-1	Sargassum	SW-vir_vRhyme_bin_1139single_line	30258	6	27921.7	435664	0	lysogenic
Sargasso-1	Sargassum	SW-vir_vRhyme_bin_113single_line	25421	9	27921.7	435664	0	lysogenic
Sargasso-1	Sargassum	SW-vir_vRhyme_bin_1140single_line	10932	1	27921.7	435664	0	lytic
Sargasso-1	Sargassum	SW-vir_vRhyme_bin_1142single_line	13983	0	27921.7	435664	0	lytic
Sargasso-1	Sargassum	SW-vir_vRhyme_bin_1143single_line	13769	0	27921.7	435664	0	lytic
Sargasso-1	Sargassum	SW-vir_vRhyme_bin_1144single_line	18507	12	27921.7	435664	4.16E-05	lytic
Sargasso-1	Sargassum	SW-vir_vRhyme_bin_1145single_line	24447	10	27921.7	435664	2.62E-05	lytic
Sargasso-1	Sargassum	SW-vir_vRhyme_bin_1146single_line	13840	0	27921.7	435664	0	lytic
Sargasso-1	Sargassum	SW-vir_vRhyme_bin_1147single_line	22150	21	27921.7	435664	6.08E-05	lytic
Sargasso-1	Sargassum	SW-vir_vRhyme_bin_1148single_line	38929	2	27921.7	435664	0	lytic
Sargasso-1	Sargassum	SW-vir_vRhyme_bin_1149single_line	17486	0	27921.7	435664	0	lytic
Sargasso-1	Sargassum	SW-vir_vRhyme_bin_114single_line	28034	38	27921.7	435664	8.69E-05	lytic
Sargasso-1	Sargassum	SW-vir_vRhyme_bin_1150single_line	10468	1	27921.7	435664	0	lytic
Sargasso-1	Sargassum	SW-vir_vRhyme_bin_1151single_line	23319	3	27921.7	435664	0	lytic
Sargasso-1	Sargassum	SW-vir_vRhyme_bin_1152single_line	126624	355	27921.7	435664	0.000179681	lysogenic
Sargasso-1	Sargassum	SW-vir_vRhyme_bin_1153single_line	17598	0	27921.7	435664	0	lysogenic
Sargasso-1	Sargassum	SW-vir_vRhyme_bin_1154single_line	37902	8	27921.7	435664	0	lytic
Sargasso-1	Sargassum	SW-vir_vRhyme_bin_1155single_line	31211	30	27921.7	435664	6.16E-05	lytic
Sargasso-1	Sargassum	SW-vir_vRhyme_bin_1158single_line	52173	0	27921.7	435664	0	lysogenic
Sargasso-1	Sargassum	SW-vir_vRhyme_bin_1159single_line	15198	0	27921.7	435664	0	lysogenic
Sargasso-1	Sargassum	SW-vir_vRhyme_bin_115single_line	46588	11	27921.7	435664	1.51E-05	lysogenic
Sargasso-1	Sargassum	SW-vir_vRhyme_bin_1160single_line	24729	12	27921.7	435664	3.11E-05	lytic
Sargasso-1	Sargassum	SW-vir_vRhyme_bin_1161single_line	29083	3	27921.7	435664	0	lytic
Sargasso-1	Sargassum	SW-vir_vRhyme_bin_1162single_line	85684	26	27921.7	435664	1.94E-05	lytic
Sargasso-1	Sargassum	SW-vir_vRhyme_bin_1163single_line	33919	12	27921.7	435664	2.27E-05	lytic
Sargasso-1	Sargassum	SW-vir_vRhyme_bin_1165single_line	12229	2	27921.7	435664	0	lytic
Sargasso-1	Sargassum	SW-vir_vRhyme_bin_1166single_line	38437	102	27921.7	435664	0.000170075	lytic
Sargasso-1	Sargassum	SW-vir_vRhyme_bin_1168single_line	61319	4	27921.7	435664	0	lysogenic
Sargasso-1	Sargassum	SW-vir_vRhyme_bin_1169single_line	54011	24	27921.7	435664	2.85E-05	lytic
Sargasso-1	Sargassum	SW-vir_vRhyme_bin_116single_line	85582	35	27921.7	435664	2.62E-05	lytic
Sargasso-1	Sargassum	SW-vir_vRhyme_bin_1171single_line	10212	3	27921.7	435664	0	lytic
Sargasso-1	Sargassum	SW-vir_vRhyme_bin_1173single_line	17144	0	27921.7	435664	0	lytic
Sargasso-1	Sargassum	SW-vir_vRhyme_bin_1175single_line	13091	0	27921.7	435664	0	lytic
Sargasso-1	Sargassum	SW-vir_vRhyme_bin_1176single_line	12781	0	27921.7	435664	0	lytic
Sargasso-1	Sargassum	SW-vir_vRhyme_bin_1177single_line	25353	10	27921.7	435664	2.53E-05	lysogenic
Sargasso-1	Sargassum	SW-vir_vRhyme_bin_1178single_line	37761	23	27921.7	435664	3.90E-05	lytic
Sargasso-1	Sargassum	SW-vir_vRhyme_bin_1179single_line	24733	3	27921.7	435664	0	lysogenic
Sargasso-1	Sargassum	SW-vir_vRhyme_bin_117single_line	35085	18	27921.7	435664	3.29E-05	lytic
Sargasso-1	Sargassum	SW-vir_vRhyme_bin_1180single_line	23947	9	27921.7	435664	0	lysogenic
Sargasso-1	Sargassum	SW-vir_vRhyme_bin_1181single_line	56900	2	27921.7	435664	0	lytic
Sargasso-1	Sargassum	SW-vir_vRhyme_bin_1182single_line	18272	13	27921.7	435664	4.56E-05	lytic
Sargasso-1	Sargassum	SW-vir_vRhyme_bin_1183single_line	10734	1	27921.7	435664	0	lytic
Sargasso-1	Sargassum	SW-vir_vRhyme_bin_1185single_line	34977	0	27921.7	435664	0	lysogenic
Sargasso-1	Sargassum	SW-vir_vRhyme_bin_1187single_line	14847	3	27921.7	435664	0	lytic
Sargasso-1	Sargassum	SW-vir_vRhyme_bin_1188single_line	21155	8	27921.7	435664	0	lysogenic
Sargasso-1	Sargassum	SW-vir_vRhyme_bin_118single_line	13646	0	27921.7	435664	0	lytic
Sargasso-1	Sargassum	SW-vir_vRhyme_bin_1190single_line	32590	7	27921.7	435664	0	lysogenic
Sargasso-1	Sargassum	SW-vir_vRhyme_bin_1191single_line	19133	0	27921.7	435664	0	lytic
Sargasso-1	Sargassum	SW-vir_vRhyme_bin_1192single_line	16986	2	27921.7	435664	0	lytic
Sargasso-1	Sargassum	SW-vir_vRhyme_bin_1193single_line	17797	19	27921.7	435664	6.84E-05	lytic
Sargasso-1	Sargassum	SW-vir_vRhyme_bin_1194single_line	12992	9	27921.7	435664	0	lysogenic
Sargasso-1	Sargassum	SW-vir_vRhyme_bin_1195single_line	26235	12	27921.7	435664	2.93E-05	lytic
Sargasso-1	Sargassum	SW-vir_vRhyme_bin_1196single_line	51855	21	27921.7	435664	2.60E-05	lytic
Sargasso-1	Sargassum	SW-vir_vRhyme_bin_1197single_line	12695	4	27921.7	435664	0	lytic
Sargasso-1	Sargassum	SW-vir_vRhyme_bin_1198single_line	110237	33	27921.7	435664	1.92E-05	lysogenic
Sargasso-1	Sargassum	SW-vir_vRhyme_bin_1199single_line	41115	0	27921.7	435664	0	lysogenic
Sargasso-1	Sargassum	SW-vir_vRhyme_bin_119single_line	35047	4	27921.7	435664	0	lytic
Sargasso-1	Sargassum	SW-vir_vRhyme_bin_11single_line	19922	16	27921.7	435664	5.15E-05	lytic
Sargasso-1	Sargassum	SW-vir_vRhyme_bin_1200single_line	17197	0	27921.7	435664	0	lytic
Sargasso-1	Sargassum	SW-vir_vRhyme_bin_1201single_line	15327	21	27921.7	435664	8.78E-05	lytic
Sargasso-1	Sargassum	SW-vir_vRhyme_bin_1202single_line	27897	0	27921.7	435664	0	lytic
Sargasso-1	Sargassum	SW-vir_vRhyme_bin_1203single_line	18371	3	27921.7	435664	0	lytic
Sargasso-1	Sargassum	SW-vir_vRhyme_bin_1205single_line	16546	2	27921.7	435664	0	lytic
Sargasso-1	Sargassum	SW-vir_vRhyme_bin_1206single_line	79391	35	27921.7	435664	2.83E-05	lysogenic
Sargasso-1	Sargassum	SW-vir_vRhyme_bin_1208single_line	22432	1	27921.7	435664	0	lytic
Sargasso-1	Sargassum	SW-vir_vRhyme_bin_1209single_line	72009	63	27921.7	435664	5.61E-05	lytic
Sargasso-1	Sargassum	SW-vir_vRhyme_bin_1210single_line	13795	0	27921.7	435664	0	lytic
Sargasso-1	Sargassum	SW-vir_vRhyme_bin_1211single_line	10021	0	27921.7	435664	0	lytic
Sargasso-1	Sargassum	SW-vir_vRhyme_bin_1215single_line	41903	2	27921.7	435664	0	lytic
Sargasso-1	Sargassum	SW-vir_vRhyme_bin_1216single_line	23410	6	27921.7	435664	0	lysogenic
Sargasso-1	Sargassum	SW-vir_vRhyme_bin_1217single_line	15415	2	27921.7	435664	0	lytic
Sargasso-1	Sargassum	SW-vir_vRhyme_bin_1218single_line	37102	3	27921.7	435664	0	lytic
Sargasso-1	Sargassum	SW-vir_vRhyme_bin_1219single_line	50673	3	27921.7	435664	0	lytic
Sargasso-1	Sargassum	SW-vir_vRhyme_bin_121single_line	13073	2	27921.7	435664	0	lytic
Sargasso-1	Sargassum	SW-vir_vRhyme_bin_1220single_line	42487	37	27921.7	435664	5.58E-05	lytic
Sargasso-1	Sargassum	SW-vir_vRhyme_bin_1221single_line	33636	15	27921.7	435664	2.86E-05	lytic
Sargasso-1	Sargassum	SW-vir_vRhyme_bin_1222single_line	69292	9	27921.7	435664	0	lysogenic
Sargasso-1	Sargassum	SW-vir_vRhyme_bin_1223single_line	65293	14	27921.7	435664	1.37E-05	lytic
Sargasso-1	Sargassum	SW-vir_vRhyme_bin_1224single_line	34352	5	27921.7	435664	0	lysogenic
Sargasso-1	Sargassum	SW-vir_vRhyme_bin_1225single_line	18134	6	27921.7	435664	0	lytic
Sargasso-1	Sargassum	SW-vir_vRhyme_bin_1226single_line	56671	4	27921.7	435664	0	lytic
Sargasso-1	Sargassum	SW-vir_vRhyme_bin_1228single_line	27101	84	27921.7	435664	0.000198648	lysogenic
Sargasso-1	Sargassum	SW-vir_vRhyme_bin_1229single_line	16020	4	27921.7	435664	0	lysogenic
Sargasso-1	Sargassum	SW-vir_vRhyme_bin_122single_line	61604	17	27921.7	435664	1.77E-05	lytic
Sargasso-1	Sargassum	SW-vir_vRhyme_bin_1230single_line	27348	0	27921.7	435664	0	lytic
Sargasso-1	Sargassum	SW-vir_vRhyme_bin_1231single_line	13069	2	27921.7	435664	0	lytic
Sargasso-1	Sargassum	SW-vir_vRhyme_bin_1232single_line	23852	2	27921.7	435664	0	lytic
Sargasso-1	Sargassum	SW-vir_vRhyme_bin_1233single_line	23479	2	27921.7	435664	0	lytic
Sargasso-1	Sargassum	SW-vir_vRhyme_bin_1234single_line	12963	6	27921.7	435664	0	lytic
Sargasso-1	Sargassum	SW-vir_vRhyme_bin_1235single_line	52729	6	27921.7	435664	0	lytic
Sargasso-1	Sargassum	SW-vir_vRhyme_bin_1237single_line	16103	0	27921.7	435664	0	lytic
Sargasso-1	Sargassum	SW-vir_vRhyme_bin_1239single_line	19731	5	27921.7	435664	0	lytic
Sargasso-1	Sargassum	SW-vir_vRhyme_bin_123single_line	47180	4	27921.7	435664	0	lytic
Sargasso-1	Sargassum	SW-vir_vRhyme_bin_1241single_line	59783	22	27921.7	435664	2.36E-05	lytic
Sargasso-1	Sargassum	SW-vir_vRhyme_bin_1242single_line	37446	0	27921.7	435664	0	lytic
Sargasso-1	Sargassum	SW-vir_vRhyme_bin_1243single_line	17096	0	27921.7	435664	0	lytic
Sargasso-1	Sargassum	SW-vir_vRhyme_bin_1246single_line	17366	0	27921.7	435664	0	lysogenic
Sargasso-1	Sargassum	SW-vir_vRhyme_bin_1247single_line	12331	2	27921.7	435664	0	lytic
Sargasso-1	Sargassum	SW-vir_vRhyme_bin_1248single_line	38270	43	27921.7	435664	7.20E-05	lytic
Sargasso-1	Sargassum	SW-vir_vRhyme_bin_1249single_line	48998	43	27921.7	435664	5.62E-05	lysogenic
Sargasso-1	Sargassum	SW-vir_vRhyme_bin_124single_line	18532	2	27921.7	435664	0	lytic
Sargasso-1	Sargassum	SW-vir_vRhyme_bin_1250single_line	32982	1	27921.7	435664	0	lysogenic
Sargasso-1	Sargassum	SW-vir_vRhyme_bin_1251single_line	33664	0	27921.7	435664	0	lytic
Sargasso-1	Sargassum	SW-vir_vRhyme_bin_1252single_line	83477	91	27921.7	435664	6.99E-05	lytic
Sargasso-1	Sargassum	SW-vir_vRhyme_bin_1253single_line	30615	0	27921.7	435664	0	lytic
Sargasso-1	Sargassum	SW-vir_vRhyme_bin_1255single_line	10531	2	27921.7	435664	0	lytic
Sargasso-1	Sargassum	SW-vir_vRhyme_bin_1257single_line	23163	10	27921.7	435664	2.77E-05	lysogenic
Sargasso-1	Sargassum	SW-vir_vRhyme_bin_1258single_line	13726	2	27921.7	435664	0	lytic
Sargasso-1	Sargassum	SW-vir_vRhyme_bin_1259single_line	37111	4	27921.7	435664	0	lytic
Sargasso-1	Sargassum	SW-vir_vRhyme_bin_125single_line	28500	0	27921.7	435664	0	lysogenic
Sargasso-1	Sargassum	SW-vir_vRhyme_bin_1260single_line	17209	16	27921.7	435664	5.96E-05	lytic
Sargasso-1	Sargassum	SW-vir_vRhyme_bin_1261single_line	10955	6	27921.7	435664	0	lytic
Sargasso-1	Sargassum	SW-vir_vRhyme_bin_1263single_line	25116	8	27921.7	435664	0	lytic
Sargasso-1	Sargassum	SW-vir_vRhyme_bin_1265single_line	51721	8	27921.7	435664	0	lytic
Sargasso-1	Sargassum	SW-vir_vRhyme_bin_1268single_line	12143	6	27921.7	435664	0	lytic
Sargasso-1	Sargassum	SW-vir_vRhyme_bin_1269single_line	29390	2	27921.7	435664	0	lytic
Sargasso-1	Sargassum	SW-vir_vRhyme_bin_126single_line	12481	0	27921.7	435664	0	lysogenic
Sargasso-1	Sargassum	SW-vir_vRhyme_bin_1270single_line	18235	5	27921.7	435664	0	lytic
Sargasso-1	Sargassum	SW-vir_vRhyme_bin_1271single_line	14398	8	27921.7	435664	0	lysogenic
Sargasso-1	Sargassum	SW-vir_vRhyme_bin_1272single_line	15309	0	27921.7	435664	0	lytic
Sargasso-1	Sargassum	SW-vir_vRhyme_bin_1273single_line	17468	16	27921.7	435664	5.87E-05	lytic
Sargasso-1	Sargassum	SW-vir_vRhyme_bin_1274single_line	59736	28	27921.7	435664	3.00E-05	lysogenic
Sargasso-1	Sargassum	SW-vir_vRhyme_bin_1275single_line	38552	4	27921.7	435664	0	lytic
Sargasso-1	Sargassum	SW-vir_vRhyme_bin_1277single_line	32945	13	27921.7	435664	2.53E-05	lytic
Sargasso-1	Sargassum	SW-vir_vRhyme_bin_1279single_line	46070	11	27921.7	435664	1.53E-05	lytic
Sargasso-1	Sargassum	SW-vir_vRhyme_bin_127single_line	22195	5	27921.7	435664	0	lytic
Sargasso-1	Sargassum	SW-vir_vRhyme_bin_1280single_line	32474	6	27921.7	435664	0	lytic
Sargasso-1	Sargassum	SW-vir_vRhyme_bin_1281single_line	26728	9	27921.7	435664	0	lytic
Sargasso-1	Sargassum	SW-vir_vRhyme_bin_1282single_line	11192	0	27921.7	435664	0	lytic
Sargasso-1	Sargassum	SW-vir_vRhyme_bin_1283single_line	26127	5	27921.7	435664	0	lysogenic
Sargasso-1	Sargassum	SW-vir_vRhyme_bin_1284single_line	17661	0	27921.7	435664	0	lysogenic
Sargasso-1	Sargassum	SW-vir_vRhyme_bin_1285single_line	11805	0	27921.7	435664	0	lytic
Sargasso-1	Sargassum	SW-vir_vRhyme_bin_1286single_line	57337	37	27921.7	435664	4.14E-05	lysogenic
Sargasso-1	Sargassum	SW-vir_vRhyme_bin_1287single_line	115175	10	27921.7	435664	5.56E-06	lysogenic
Sargasso-1	Sargassum	SW-vir_vRhyme_bin_1288single_line	16614	0	27921.7	435664	0	lytic
Sargasso-1	Sargassum	SW-vir_vRhyme_bin_1289single_line	14250	6	27921.7	435664	0	lytic
Sargasso-1	Sargassum	SW-vir_vRhyme_bin_128single_line	13590	5	27921.7	435664	0	lytic
Sargasso-1	Sargassum	SW-vir_vRhyme_bin_1290single_line	58993	19	27921.7	435664	2.06E-05	lytic
Sargasso-1	Sargassum	SW-vir_vRhyme_bin_1291single_line	13549	6	27921.7	435664	0	lytic
Sargasso-1	Sargassum	SW-vir_vRhyme_bin_1292single_line	13419	0	27921.7	435664	0	lytic
Sargasso-1	Sargassum	SW-vir_vRhyme_bin_1293single_line	18639	0	27921.7	435664	0	lytic
Sargasso-1	Sargassum	SW-vir_vRhyme_bin_1294single_line	37918	8	27921.7	435664	0	lytic
Sargasso-1	Sargassum	SW-vir_vRhyme_bin_1295single_line	17102	8	27921.7	435664	0	lytic
Sargasso-1	Sargassum	SW-vir_vRhyme_bin_1296single_line	41511	25	27921.7	435664	3.86E-05	lysogenic
Sargasso-1	Sargassum	SW-vir_vRhyme_bin_1298single_line	31014	7	27921.7	435664	0	lysogenic
Sargasso-1	Sargassum	SW-vir_vRhyme_bin_1299single_line	29896	0	27921.7	435664	0	lytic
Sargasso-1	Sargassum	SW-vir_vRhyme_bin_129single_line	45302	17	27921.7	435664	2.41E-05	lysogenic
Sargasso-1	Sargassum	SW-vir_vRhyme_bin_12single_line	97133	7	27921.7	435664	0	lysogenic
Sargasso-1	Sargassum	SW-vir_vRhyme_bin_1301single_line	44975	4	27921.7	435664	0	lytic
Sargasso-1	Sargassum	SW-vir_vRhyme_bin_1302single_line	21913	11	27921.7	435664	3.22E-05	lytic
Sargasso-1	Sargassum	SW-vir_vRhyme_bin_1303single_line	16532	0	27921.7	435664	0	lytic
Sargasso-1	Sargassum	SW-vir_vRhyme_bin_1304single_line	18610	0	27921.7	435664	0	lytic
Sargasso-1	Sargassum	SW-vir_vRhyme_bin_1305single_line	16047	8	27921.7	435664	0	lytic
Sargasso-1	Sargassum	SW-vir_vRhyme_bin_1307single_line	24761	0	27921.7	435664	0	lytic
Sargasso-1	Sargassum	SW-vir_vRhyme_bin_1308single_line	12388	4	27921.7	435664	0	lytic
Sargasso-1	Sargassum	SW-vir_vRhyme_bin_1310single_line	12611	3	27921.7	435664	0	lysogenic
Sargasso-1	Sargassum	SW-vir_vRhyme_bin_1311single_line	43168	2	27921.7	435664	0	lysogenic
Sargasso-1	Sargassum	SW-vir_vRhyme_bin_1312single_line	28391	14	27921.7	435664	3.16E-05	lysogenic
Sargasso-1	Sargassum	SW-vir_vRhyme_bin_1313single_line	26742	2	27921.7	435664	0	lysogenic
Sargasso-1	Sargassum	SW-vir_vRhyme_bin_1314single_line	21084	0	27921.7	435664	0	lytic
Sargasso-1	Sargassum	SW-vir_vRhyme_bin_1315single_line	28615	4	27921.7	435664	0	lytic
Sargasso-1	Sargassum	SW-vir_vRhyme_bin_1316single_line	47221	9	27921.7	435664	0	lytic
Sargasso-1	Sargassum	SW-vir_vRhyme_bin_1317single_line	29773	10	27921.7	435664	2.15E-05	lysogenic
Sargasso-1	Sargassum	SW-vir_vRhyme_bin_1318single_line	11367	71	27921.7	435664	0.000400316	lytic
Sargasso-1	Sargassum	SW-vir_vRhyme_bin_1319single_line	56755	13	27921.7	435664	1.47E-05	lysogenic
Sargasso-1	Sargassum	SW-vir_vRhyme_bin_131single_line	18665	0	27921.7	435664	0	lytic
Sargasso-1	Sargassum	SW-vir_vRhyme_bin_1320single_line	21425	2	27921.7	435664	0	lytic
Sargasso-1	Sargassum	SW-vir_vRhyme_bin_1322single_line	54760	148	27921.7	435664	0.000173216	lysogenic
Sargasso-1	Sargassum	SW-vir_vRhyme_bin_1323single_line	25132	1	27921.7	435664	0	lytic
Sargasso-1	Sargassum	SW-vir_vRhyme_bin_1326single_line	16814	2	27921.7	435664	0	lytic
Sargasso-1	Sargassum	SW-vir_vRhyme_bin_1327single_line	10233	0	27921.7	435664	0	lytic
Sargasso-1	Sargassum	SW-vir_vRhyme_bin_1328single_line	30338	0	27921.7	435664	0	lytic
Sargasso-1	Sargassum	SW-vir_vRhyme_bin_1329single_line	19100	12	27921.7	435664	4.03E-05	lytic
Sargasso-1	Sargassum	SW-vir_vRhyme_bin_132single_line	22942	0	27921.7	435664	0	lytic
Sargasso-1	Sargassum	SW-vir_vRhyme_bin_1332single_line	13972	6	27921.7	435664	0	lytic
Sargasso-1	Sargassum	SW-vir_vRhyme_bin_1333single_line	22369	3	27921.7	435664	0	lytic
Sargasso-1	Sargassum	SW-vir_vRhyme_bin_1334single_line	16769	0	27921.7	435664	0	lytic
Sargasso-1	Sargassum	SW-vir_vRhyme_bin_1335single_line	33384	6	27921.7	435664	0	lytic
Sargasso-1	Sargassum	SW-vir_vRhyme_bin_1337single_line	14697	1	27921.7	435664	0	lytic
Sargasso-1	Sargassum	SW-vir_vRhyme_bin_1338single_line	46705	4	27921.7	435664	0	lysogenic
Sargasso-1	Sargassum	SW-vir_vRhyme_bin_1339single_line	41205	16	27921.7	435664	2.49E-05	lytic
Sargasso-1	Sargassum	SW-vir_vRhyme_bin_133single_line	13108	0	27921.7	435664	0	lysogenic
Sargasso-1	Sargassum	SW-vir_vRhyme_bin_1340single_line	76625	40	27921.7	435664	3.35E-05	lysogenic
Sargasso-1	Sargassum	SW-vir_vRhyme_bin_1341single_line	52130	6	27921.7	435664	0	lytic
Sargasso-1	Sargassum	SW-vir_vRhyme_bin_1342single_line	32463	12	27921.7	435664	2.37E-05	lytic
Sargasso-1	Sargassum	SW-vir_vRhyme_bin_1343single_line	28555	14	27921.7	435664	3.14E-05	lytic
Sargasso-1	Sargassum	SW-vir_vRhyme_bin_1344single_line	29457	0	27921.7	435664	0	lysogenic
Sargasso-1	Sargassum	SW-vir_vRhyme_bin_1347single_line	19320	19	27921.7	435664	6.30E-05	lysogenic
Sargasso-1	Sargassum	SW-vir_vRhyme_bin_1348single_line	39589	6	27921.7	435664	0	lytic
Sargasso-1	Sargassum	SW-vir_vRhyme_bin_1349single_line	20347	2	27921.7	435664	0	lytic
Sargasso-1	Sargassum	SW-vir_vRhyme_bin_134single_line	33984	7	27921.7	435664	0	lytic
Sargasso-1	Sargassum	SW-vir_vRhyme_bin_1350single_line	15702	1	27921.7	435664	0	lytic
Sargasso-1	Sargassum	SW-vir_vRhyme_bin_1351single_line	11399	4	27921.7	435664	0	lytic
Sargasso-1	Sargassum	SW-vir_vRhyme_bin_1352single_line	29464	0	27921.7	435664	0	lytic
Sargasso-1	Sargassum	SW-vir_vRhyme_bin_1354single_line	27080	4	27921.7	435664	0	lytic
Sargasso-1	Sargassum	SW-vir_vRhyme_bin_1355single_line	51277	47	27921.7	435664	5.87E-05	lytic
Sargasso-1	Sargassum	SW-vir_vRhyme_bin_1356single_line	24667	0	27921.7	435664	0	lytic
Sargasso-1	Sargassum	SW-vir_vRhyme_bin_1357single_line	16766	0	27921.7	435664	0	lytic
Sargasso-1	Sargassum	SW-vir_vRhyme_bin_1358single_line	34572	6	27921.7	435664	0	lysogenic
Sargasso-1	Sargassum	SW-vir_vRhyme_bin_1359single_line	10693	3	27921.7	435664	0	lytic
Sargasso-1	Sargassum	SW-vir_vRhyme_bin_135single_line	31300	24	27921.7	435664	4.91E-05	lytic
Sargasso-1	Sargassum	SW-vir_vRhyme_bin_1360single_line	13164	0	27921.7	435664	0	lytic
Sargasso-1	Sargassum	SW-vir_vRhyme_bin_1361single_line	103002	40	27921.7	435664	2.49E-05	lysogenic
Sargasso-1	Sargassum	SW-vir_vRhyme_bin_1362single_line	64872	23	27921.7	435664	2.27E-05	lysogenic
Sargasso-1	Sargassum	SW-vir_vRhyme_bin_1363single_line	22418	16	27921.7	435664	4.57E-05	lytic
Sargasso-1	Sargassum	SW-vir_vRhyme_bin_1364single_line	95451	26	27921.7	435664	1.75E-05	lytic
Sargasso-1	Sargassum	SW-vir_vRhyme_bin_1365single_line	22455	10	27921.7	435664	2.85E-05	lytic
Sargasso-1	Sargassum	SW-vir_vRhyme_bin_1366single_line	30098	0	27921.7	435664	0	lytic
Sargasso-1	Sargassum	SW-vir_vRhyme_bin_1367single_line	25206	4	27921.7	435664	0	lytic
Sargasso-1	Sargassum	SW-vir_vRhyme_bin_1368single_line	46650	7	27921.7	435664	0	lytic
Sargasso-1	Sargassum	SW-vir_vRhyme_bin_136single_line	21335	2	27921.7	435664	0	lytic
Sargasso-1	Sargassum	SW-vir_vRhyme_bin_1371single_line	10880	8	27921.7	435664	0	lysogenic
Sargasso-1	Sargassum	SW-vir_vRhyme_bin_1372single_line	16791	2	27921.7	435664	0	lytic
Sargasso-1	Sargassum	SW-vir_vRhyme_bin_1374single_line	13707	11	27921.7	435664	5.14E-05	lytic
Sargasso-1	Sargassum	SW-vir_vRhyme_bin_1377single_line	10467	0	27921.7	435664	0	lytic
Sargasso-1	Sargassum	SW-vir_vRhyme_bin_1378single_line	32329	14	27921.7	435664	2.78E-05	lytic
Sargasso-1	Sargassum	SW-vir_vRhyme_bin_1379single_line	16038	0	27921.7	435664	0	lytic
Sargasso-1	Sargassum	SW-vir_vRhyme_bin_137single_line	19214	5	27921.7	435664	0	lytic
Sargasso-1	Sargassum	SW-vir_vRhyme_bin_1380single_line	28462	1	27921.7	435664	0	lytic
Sargasso-1	Sargassum	SW-vir_vRhyme_bin_1381single_line	12765	2	27921.7	435664	0	lysogenic
Sargasso-1	Sargassum	SW-vir_vRhyme_bin_1382single_line	44742	23	27921.7	435664	3.29E-05	lytic
Sargasso-1	Sargassum	SW-vir_vRhyme_bin_1383single_line	19525	4	27921.7	435664	0	lytic
Sargasso-1	Sargassum	SW-vir_vRhyme_bin_1385single_line	27913	15	27921.7	435664	3.44E-05	lytic
Sargasso-1	Sargassum	SW-vir_vRhyme_bin_1387single_line	39376	0	27921.7	435664	0	lytic
Sargasso-1	Sargassum	SW-vir_vRhyme_bin_1388single_line	34373	0	27921.7	435664	0	lytic
Sargasso-1	Sargassum	SW-vir_vRhyme_bin_1389single_line	16637	4	27921.7	435664	0	lytic
Sargasso-1	Sargassum	SW-vir_vRhyme_bin_1390single_line	22657	0	27921.7	435664	0	lytic
Sargasso-1	Sargassum	SW-vir_vRhyme_bin_1391single_line	16767	2	27921.7	435664	0	lytic
Sargasso-1	Sargassum	SW-vir_vRhyme_bin_1392single_line	30442	9	27921.7	435664	0	lytic
Sargasso-1	Sargassum	SW-vir_vRhyme_bin_1395single_line	33725	22	27921.7	435664	4.18E-05	lytic
Sargasso-1	Sargassum	SW-vir_vRhyme_bin_1396single_line	11346	5	27921.7	435664	0	lytic
Sargasso-1	Sargassum	SW-vir_vRhyme_bin_1397single_line	17473	2	27921.7	435664	0	lytic
Sargasso-1	Sargassum	SW-vir_vRhyme_bin_1398single_line	44706	6	27921.7	435664	0	lytic
Sargasso-1	Sargassum	SW-vir_vRhyme_bin_1399single_line	15745	0	27921.7	435664	0	lytic
Sargasso-1	Sargassum	SW-vir_vRhyme_bin_139single_line	11612	0	27921.7	435664	0	lysogenic
Sargasso-1	Sargassum	SW-vir_vRhyme_bin_13single_line	55172	8	27921.7	435664	0	lysogenic
Sargasso-1	Sargassum	SW-vir_vRhyme_bin_1400single_line	25524	4	27921.7	435664	0	lytic
Sargasso-1	Sargassum	SW-vir_vRhyme_bin_1401single_line	17828	2	27921.7	435664	0	lytic
Sargasso-1	Sargassum	SW-vir_vRhyme_bin_1402single_line	37326	2	27921.7	435664	0	lytic
Sargasso-1	Sargassum	SW-vir_vRhyme_bin_1404single_line	20099	2	27921.7	435664	0	lytic
Sargasso-1	Sargassum	SW-vir_vRhyme_bin_1405single_line	70584	39	27921.7	435664	3.54E-05	lytic
Sargasso-1	Sargassum	SW-vir_vRhyme_bin_1406single_line	12068	5	27921.7	435664	0	lytic
Sargasso-1	Sargassum	SW-vir_vRhyme_bin_1407single_line	17772	2	27921.7	435664	0	lysogenic
Sargasso-1	Sargassum	SW-vir_vRhyme_bin_1408single_line	18384	1	27921.7	435664	0	lytic
Sargasso-1	Sargassum	SW-vir_vRhyme_bin_1409single_line	23227	21	27921.7	435664	5.79E-05	lytic
Sargasso-1	Sargassum	SW-vir_vRhyme_bin_140single_line	26391	4	27921.7	435664	0	lytic
Sargasso-1	Sargassum	SW-vir_vRhyme_bin_1411single_line	10342	0	27921.7	435664	0	lytic
Sargasso-1	Sargassum	SW-vir_vRhyme_bin_1412single_line	82108	31	27921.7	435664	2.42E-05	lytic
Sargasso-1	Sargassum	SW-vir_vRhyme_bin_1413single_line	29803	1	27921.7	435664	0	lytic
Sargasso-1	Sargassum	SW-vir_vRhyme_bin_1414single_line	33127	4	27921.7	435664	0	lysogenic
Sargasso-1	Sargassum	SW-vir_vRhyme_bin_1415single_line	14319	0	27921.7	435664	0	lytic
Sargasso-1	Sargassum	SW-vir_vRhyme_bin_1416single_line	25265	2	27921.7	435664	0	lysogenic
Sargasso-1	Sargassum	SW-vir_vRhyme_bin_1417single_line	19733	4	27921.7	435664	0	lytic
Sargasso-1	Sargassum	SW-vir_vRhyme_bin_1418single_line	22538	8	27921.7	435664	0	lytic
Sargasso-1	Sargassum	SW-vir_vRhyme_bin_1419single_line	33397	2	27921.7	435664	0	lytic
Sargasso-1	Sargassum	SW-vir_vRhyme_bin_141single_line	57234	17	27921.7	435664	1.90E-05	lytic
Sargasso-1	Sargassum	SW-vir_vRhyme_bin_1420single_line	29925	29	27921.7	435664	6.21E-05	lytic
Sargasso-1	Sargassum	SW-vir_vRhyme_bin_1421single_line	15003	0	27921.7	435664	0	lytic
Sargasso-1	Sargassum	SW-vir_vRhyme_bin_1424single_line	12231	0	27921.7	435664	0	lytic
Sargasso-1	Sargassum	SW-vir_vRhyme_bin_1426single_line	34113	2	27921.7	435664	0	lytic
Sargasso-1	Sargassum	SW-vir_vRhyme_bin_1428single_line	24724	0	27921.7	435664	0	lytic
Sargasso-1	Sargassum	SW-vir_vRhyme_bin_1429single_line	29646	0	27921.7	435664	0	lytic
Sargasso-1	Sargassum	SW-vir_vRhyme_bin_142single_line	15662	2	27921.7	435664	0	lysogenic
Sargasso-1	Sargassum	SW-vir_vRhyme_bin_1430single_line	68463	88	27921.7	435664	8.24E-05	lytic
Sargasso-1	Sargassum	SW-vir_vRhyme_bin_1431single_line	19951	4	27921.7	435664	0	lytic
Sargasso-1	Sargassum	SW-vir_vRhyme_bin_1432single_line	14085	6	27921.7	435664	0	lytic
Sargasso-1	Sargassum	SW-vir_vRhyme_bin_1433single_line	48422	0	27921.7	435664	0	lytic
Sargasso-1	Sargassum	SW-vir_vRhyme_bin_1434single_line	61065	22	27921.7	435664	2.31E-05	lysogenic
Sargasso-1	Sargassum	SW-vir_vRhyme_bin_1435single_line	37718	47	27921.7	435664	7.99E-05	lytic
Sargasso-1	Sargassum	SW-vir_vRhyme_bin_1436single_line	31658	15	27921.7	435664	3.04E-05	lytic
Sargasso-1	Sargassum	SW-vir_vRhyme_bin_1437single_line	11103	0	27921.7	435664	0	lytic
Sargasso-1	Sargassum	SW-vir_vRhyme_bin_1438single_line	10493	0	27921.7	435664	0	lytic
Sargasso-1	Sargassum	SW-vir_vRhyme_bin_1439single_line	20965	2	27921.7	435664	0	lytic
Sargasso-1	Sargassum	SW-vir_vRhyme_bin_143single_line	34870	2	27921.7	435664	0	lytic
Sargasso-1	Sargassum	SW-vir_vRhyme_bin_1440single_line	13949	10	27921.7	435664	4.59E-05	lytic
Sargasso-1	Sargassum	SW-vir_vRhyme_bin_1441single_line	16608	6	27921.7	435664	0	lysogenic
Sargasso-1	Sargassum	SW-vir_vRhyme_bin_1442single_line	38712	8	27921.7	435664	0	lysogenic
Sargasso-1	Sargassum	SW-vir_vRhyme_bin_1444single_line	40299	24	27921.7	435664	3.82E-05	lytic
Sargasso-1	Sargassum	SW-vir_vRhyme_bin_1445single_line	19403	0	27921.7	435664	0	lytic
Sargasso-1	Sargassum	SW-vir_vRhyme_bin_1446single_line	11650	0	27921.7	435664	0	lytic
Sargasso-1	Sargassum	SW-vir_vRhyme_bin_1448single_line	11394	1	27921.7	435664	0	lytic
Sargasso-1	Sargassum	SW-vir_vRhyme_bin_1449single_line	22264	0	27921.7	435664	0	lytic
Sargasso-1	Sargassum	SW-vir_vRhyme_bin_144single_line	35831	8	27921.7	435664	0	lytic
Sargasso-1	Sargassum	SW-vir_vRhyme_bin_1450single_line	30431	16	27921.7	435664	3.37E-05	lytic
Sargasso-1	Sargassum	SW-vir_vRhyme_bin_1451single_line	41994	1	27921.7	435664	0	lysogenic
Sargasso-1	Sargassum	SW-vir_vRhyme_bin_1452single_line	22813	6	27921.7	435664	0	lytic
Sargasso-1	Sargassum	SW-vir_vRhyme_bin_1453single_line	18487	0	27921.7	435664	0	lytic
Sargasso-1	Sargassum	SW-vir_vRhyme_bin_1455single_line	34274	6	27921.7	435664	0	lytic
Sargasso-1	Sargassum	SW-vir_vRhyme_bin_1457single_line	23740	14	27921.7	435664	3.78E-05	lytic
Sargasso-1	Sargassum	SW-vir_vRhyme_bin_1458single_line	25665	0	27921.7	435664	0	lytic
Sargasso-1	Sargassum	SW-vir_vRhyme_bin_1459single_line	22376	2	27921.7	435664	0	lytic
Sargasso-1	Sargassum	SW-vir_vRhyme_bin_145single_line	27523	7	27921.7	435664	0	lytic
Sargasso-1	Sargassum	SW-vir_vRhyme_bin_1460single_line	23510	2	27921.7	435664	0	lysogenic
Sargasso-1	Sargassum	SW-vir_vRhyme_bin_1461single_line	67815	10	27921.7	435664	9.45E-06	lysogenic
Sargasso-1	Sargassum	SW-vir_vRhyme_bin_1462single_line	40765	2	27921.7	435664	0	lytic
Sargasso-1	Sargassum	SW-vir_vRhyme_bin_1463single_line	35949	11	27921.7	435664	1.96E-05	lytic
Sargasso-1	Sargassum	SW-vir_vRhyme_bin_1464single_line	19108	9	27921.7	435664	0	lytic
Sargasso-1	Sargassum	SW-vir_vRhyme_bin_1465single_line	24726	5	27921.7	435664	0	lysogenic
Sargasso-1	Sargassum	SW-vir_vRhyme_bin_1466single_line	15288	4	27921.7	435664	0	lytic
Sargasso-1	Sargassum	SW-vir_vRhyme_bin_1467single_line	46984	4	27921.7	435664	0	lytic
Sargasso-1	Sargassum	SW-vir_vRhyme_bin_1468single_line	97612	28	27921.7	435664	1.84E-05	lytic
Sargasso-1	Sargassum	SW-vir_vRhyme_bin_146single_line	40821	4	27921.7	435664	0	lytic
Sargasso-1	Sargassum	SW-vir_vRhyme_bin_1471single_line	23714	14	27921.7	435664	3.78E-05	lytic
Sargasso-1	Sargassum	SW-vir_vRhyme_bin_1472single_line	16315	10	27921.7	435664	3.93E-05	lytic
Sargasso-1	Sargassum	SW-vir_vRhyme_bin_1473single_line	14501	3	27921.7	435664	0	lytic
Sargasso-1	Sargassum	SW-vir_vRhyme_bin_1474single_line	11738	2	27921.7	435664	0	lytic
Sargasso-1	Sargassum	SW-vir_vRhyme_bin_1475single_line	33157	0	27921.7	435664	0	lytic
Sargasso-1	Sargassum	SW-vir_vRhyme_bin_1476single_line	34966	6	27921.7	435664	0	lytic
Sargasso-1	Sargassum	SW-vir_vRhyme_bin_1477single_line	24110	2	27921.7	435664	0	lysogenic
Sargasso-1	Sargassum	SW-vir_vRhyme_bin_1478single_line	27502	2	27921.7	435664	0	lysogenic
Sargasso-1	Sargassum	SW-vir_vRhyme_bin_1479single_line	70357	72	27921.7	435664	6.56E-05	lysogenic
Sargasso-1	Sargassum	SW-vir_vRhyme_bin_147single_line	14959	6	27921.7	435664	0	lytic
Sargasso-1	Sargassum	SW-vir_vRhyme_bin_1480single_line	10269	0	27921.7	435664	0	lytic
Sargasso-1	Sargassum	SW-vir_vRhyme_bin_1482single_line	12692	11	27921.7	435664	5.55E-05	lytic
Sargasso-1	Sargassum	SW-vir_vRhyme_bin_1483single_line	34005	2	27921.7	435664	0	lysogenic
Sargasso-1	Sargassum	SW-vir_vRhyme_bin_1484single_line	11414	16	27921.7	435664	8.98E-05	lytic
Sargasso-1	Sargassum	SW-vir_vRhyme_bin_1485single_line	13031	0	27921.7	435664	0	lysogenic
Sargasso-1	Sargassum	SW-vir_vRhyme_bin_1486single_line	23109	6	27921.7	435664	0	lysogenic
Sargasso-1	Sargassum	SW-vir_vRhyme_bin_1487single_line	50210	12	27921.7	435664	1.53E-05	lysogenic
Sargasso-1	Sargassum	SW-vir_vRhyme_bin_1488single_line	23398	2	27921.7	435664	0	lytic
Sargasso-1	Sargassum	SW-vir_vRhyme_bin_1489single_line	37587	8	27921.7	435664	0	lytic
Sargasso-1	Sargassum	SW-vir_vRhyme_bin_148single_line	29090	0	27921.7	435664	0	lytic
Sargasso-1	Sargassum	SW-vir_vRhyme_bin_1490single_line	24794	4	27921.7	435664	0	lytic
Sargasso-1	Sargassum	SW-vir_vRhyme_bin_1492single_line	19977	11	27921.7	435664	3.53E-05	lytic
Sargasso-1	Sargassum	SW-vir_vRhyme_bin_1494single_line	39952	13	27921.7	435664	2.09E-05	lytic
Sargasso-1	Sargassum	SW-vir_vRhyme_bin_1495single_line	10141	5	27921.7	435664	0	lytic
Sargasso-1	Sargassum	SW-vir_vRhyme_bin_1497single_line	19504	10	27921.7	435664	3.29E-05	lytic
Sargasso-1	Sargassum	SW-vir_vRhyme_bin_1498single_line	12510	0	27921.7	435664	0	lytic
Sargasso-1	Sargassum	SW-vir_vRhyme_bin_149single_line	12054	2	27921.7	435664	0	lytic
Sargasso-1	Sargassum	SW-vir_vRhyme_bin_14single_line	35788	15	27921.7	435664	2.69E-05	lytic
Sargasso-1	Sargassum	SW-vir_vRhyme_bin_1500single_line	36499	7	27921.7	435664	0	lytic
Sargasso-1	Sargassum	SW-vir_vRhyme_bin_1501single_line	28507	3	27921.7	435664	0	lytic
Sargasso-1	Sargassum	SW-vir_vRhyme_bin_1503single_line	23457	9	27921.7	435664	0	lytic
Sargasso-1	Sargassum	SW-vir_vRhyme_bin_1506single_line	28865	6	27921.7	435664	0	lytic
Sargasso-1	Sargassum	SW-vir_vRhyme_bin_1508single_line	54643	38	27921.7	435664	4.46E-05	lysogenic
Sargasso-1	Sargassum	SW-vir_vRhyme_bin_150single_line	36607	12	27921.7	435664	2.10E-05	lytic
Sargasso-1	Sargassum	SW-vir_vRhyme_bin_1510single_line	26272	2	27921.7	435664	0	lytic
Sargasso-1	Sargassum	SW-vir_vRhyme_bin_1511single_line	15840	3	27921.7	435664	0	lytic
Sargasso-1	Sargassum	SW-vir_vRhyme_bin_1512single_line	15812	4	27921.7	435664	0	lytic
Sargasso-1	Sargassum	SW-vir_vRhyme_bin_1513single_line	26411	6	27921.7	435664	0	lytic
Sargasso-1	Sargassum	SW-vir_vRhyme_bin_1514single_line	26888	0	27921.7	435664	0	lysogenic
Sargasso-1	Sargassum	SW-vir_vRhyme_bin_1515single_line	15040	1	27921.7	435664	0	lytic
Sargasso-1	Sargassum	SW-vir_vRhyme_bin_1518single_line	16182	4	27921.7	435664	0	lytic
Sargasso-1	Sargassum	SW-vir_vRhyme_bin_1519single_line	50457	26	27921.7	435664	3.30E-05	lytic
Sargasso-1	Sargassum	SW-vir_vRhyme_bin_1520single_line	13598	9	27921.7	435664	0	lytic
Sargasso-1	Sargassum	SW-vir_vRhyme_bin_1521single_line	14638	6	27921.7	435664	0	lytic
Sargasso-1	Sargassum	SW-vir_vRhyme_bin_1522single_line	45876	4	27921.7	435664	0	lytic
Sargasso-1	Sargassum	SW-vir_vRhyme_bin_1523single_line	25219	0	27921.7	435664	0	lytic
Sargasso-1	Sargassum	SW-vir_vRhyme_bin_1524single_line	13540	0	27921.7	435664	0	lytic
Sargasso-1	Sargassum	SW-vir_vRhyme_bin_1525single_line	26157	2	27921.7	435664	0	lytic
Sargasso-1	Sargassum	SW-vir_vRhyme_bin_1526single_line	44204	0	27921.7	435664	0	lytic
Sargasso-1	Sargassum	SW-vir_vRhyme_bin_1527single_line	24037	14	27921.7	435664	3.73E-05	lytic
Sargasso-1	Sargassum	SW-vir_vRhyme_bin_1529single_line	16089	0	27921.7	435664	0	lytic
Sargasso-1	Sargassum	SW-vir_vRhyme_bin_152single_line	20416	0	27921.7	435664	0	lytic
Sargasso-1	Sargassum	SW-vir_vRhyme_bin_1530single_line	26718	0	27921.7	435664	0	lytic
Sargasso-1	Sargassum	SW-vir_vRhyme_bin_1531single_line	62350	6	27921.7	435664	0	lytic
Sargasso-1	Sargassum	SW-vir_vRhyme_bin_1533single_line	18866	4	27921.7	435664	0	lytic
Sargasso-1	Sargassum	SW-vir_vRhyme_bin_1534single_line	11669	2	27921.7	435664	0	lytic
Sargasso-1	Sargassum	SW-vir_vRhyme_bin_1535single_line	23942	5	27921.7	435664	0	lytic
Sargasso-1	Sargassum	SW-vir_vRhyme_bin_1538single_line	45749	0	27921.7	435664	0	lysogenic
Sargasso-1	Sargassum	SW-vir_vRhyme_bin_1539single_line	10137	10	27921.7	435664	6.32E-05	lytic
Sargasso-1	Sargassum	SW-vir_vRhyme_bin_153single_line	23962	2	27921.7	435664	0	lytic
Sargasso-1	Sargassum	SW-vir_vRhyme_bin_1541single_line	67965	47	27921.7	435664	4.43E-05	lytic
Sargasso-1	Sargassum	SW-vir_vRhyme_bin_1543single_line	19508	10	27921.7	435664	3.29E-05	lytic
Sargasso-1	Sargassum	SW-vir_vRhyme_bin_1545single_line	10675	0	27921.7	435664	0	lytic
Sargasso-1	Sargassum	SW-vir_vRhyme_bin_1547single_line	36566	0	27921.7	435664	0	lysogenic
Sargasso-1	Sargassum	SW-vir_vRhyme_bin_1548single_line	47797	126	27921.7	435664	0.000168951	lytic
Sargasso-1	Sargassum	SW-vir_vRhyme_bin_1549single_line	20039	2	27921.7	435664	0	lysogenic
Sargasso-1	Sargassum	SW-vir_vRhyme_bin_154single_line	20323	0	27921.7	435664	0	lytic
Sargasso-1	Sargassum	SW-vir_vRhyme_bin_1550single_line	37058	2	27921.7	435664	0	lytic
Sargasso-1	Sargassum	SW-vir_vRhyme_bin_1551single_line	19595	2	27921.7	435664	0	lytic
Sargasso-1	Sargassum	SW-vir_vRhyme_bin_1553single_line	24272	2	27921.7	435664	0	lytic
Sargasso-1	Sargassum	SW-vir_vRhyme_bin_1554single_line	46694	14	27921.7	435664	1.92E-05	lysogenic
Sargasso-1	Sargassum	SW-vir_vRhyme_bin_1555single_line	16419	2	27921.7	435664	0	lytic
Sargasso-1	Sargassum	SW-vir_vRhyme_bin_1556single_line	29046	2	27921.7	435664	0	lytic
Sargasso-1	Sargassum	SW-vir_vRhyme_bin_1557single_line	44338	4	27921.7	435664	0	lytic
Sargasso-1	Sargassum	SW-vir_vRhyme_bin_1558single_line	21096	1	27921.7	435664	0	lysogenic
Sargasso-1	Sargassum	SW-vir_vRhyme_bin_1560single_line	26776	20	27921.7	435664	4.79E-05	lytic
Sargasso-1	Sargassum	SW-vir_vRhyme_bin_1561single_line	33159	6	27921.7	435664	0	lytic
Sargasso-1	Sargassum	SW-vir_vRhyme_bin_1562single_line	31806	2	27921.7	435664	0	lytic
Sargasso-1	Sargassum	SW-vir_vRhyme_bin_1564single_line	21679	1	27921.7	435664	0	lytic
Sargasso-1	Sargassum	SW-vir_vRhyme_bin_1565single_line	12106	0	27921.7	435664	0	lytic
Sargasso-1	Sargassum	SW-vir_vRhyme_bin_1566single_line	27349	12	27921.7	435664	2.81E-05	lytic
Sargasso-1	Sargassum	SW-vir_vRhyme_bin_1567single_line	50239	56	27921.7	435664	7.14E-05	lytic
Sargasso-1	Sargassum	SW-vir_vRhyme_bin_1568single_line	23665	6	27921.7	435664	0	lytic
Sargasso-1	Sargassum	SW-vir_vRhyme_bin_1569single_line	73205	44	27921.7	435664	3.85E-05	lytic
Sargasso-1	Sargassum	SW-vir_vRhyme_bin_156single_line	17280	2	27921.7	435664	0	lytic
Sargasso-1	Sargassum	SW-vir_vRhyme_bin_1570single_line	25174	5	27921.7	435664	0	lytic
Sargasso-1	Sargassum	SW-vir_vRhyme_bin_1571single_line	15151	6	27921.7	435664	0	lytic
Sargasso-1	Sargassum	SW-vir_vRhyme_bin_1574single_line	24915	2	27921.7	435664	0	lytic
Sargasso-1	Sargassum	SW-vir_vRhyme_bin_1575single_line	12247	92	27921.7	435664	0.000481447	lytic
Sargasso-1	Sargassum	SW-vir_vRhyme_bin_1576single_line	28979	7	27921.7	435664	0	lytic
Sargasso-1	Sargassum	SW-vir_vRhyme_bin_1577single_line	80997	23	27921.7	435664	1.82E-05	lytic
Sargasso-1	Sargassum	SW-vir_vRhyme_bin_1578single_line	34821	2	27921.7	435664	0	lytic
Sargasso-1	Sargassum	SW-vir_vRhyme_bin_1579single_line	20090	4	27921.7	435664	0	lytic
Sargasso-1	Sargassum	SW-vir_vRhyme_bin_157single_line	19674	4	27921.7	435664	0	lytic
Sargasso-1	Sargassum	SW-vir_vRhyme_bin_1584single_line	10815	0	27921.7	435664	0	lytic
Sargasso-1	Sargassum	SW-vir_vRhyme_bin_1585single_line	46338	19	27921.7	435664	2.63E-05	lytic
Sargasso-1	Sargassum	SW-vir_vRhyme_bin_1586single_line	24485	0	27921.7	435664	0	lytic
Sargasso-1	Sargassum	SW-vir_vRhyme_bin_1587single_line	54413	22	27921.7	435664	2.59E-05	lysogenic
Sargasso-1	Sargassum	SW-vir_vRhyme_bin_1589single_line	20635	2	27921.7	435664	0	lytic
Sargasso-1	Sargassum	SW-vir_vRhyme_bin_1590single_line	46055	16	27921.7	435664	2.23E-05	lytic
Sargasso-1	Sargassum	SW-vir_vRhyme_bin_1591single_line	12595	0	27921.7	435664	0	lytic
Sargasso-1	Sargassum	SW-vir_vRhyme_bin_1592single_line	32876	4	27921.7	435664	0	lysogenic
Sargasso-1	Sargassum	SW-vir_vRhyme_bin_1593single_line	15755	2	27921.7	435664	0	lytic
Sargasso-1	Sargassum	SW-vir_vRhyme_bin_1594single_line	19726	2	27921.7	435664	0	lytic
Sargasso-1	Sargassum	SW-vir_vRhyme_bin_1595single_line	12929	0	27921.7	435664	0	lysogenic
Sargasso-1	Sargassum	SW-vir_vRhyme_bin_1597single_line	21381	0	27921.7	435664	0	lytic
Sargasso-1	Sargassum	SW-vir_vRhyme_bin_1599single_line	11382	4	27921.7	435664	0	lytic
Sargasso-1	Sargassum	SW-vir_vRhyme_bin_15single_line	37445	0	27921.7	435664	0	lysogenic
Sargasso-1	Sargassum	SW-vir_vRhyme_bin_1600single_line	12194	1	27921.7	435664	0	lysogenic
Sargasso-1	Sargassum	SW-vir_vRhyme_bin_1601single_line	26370	7	27921.7	435664	0	lytic
Sargasso-1	Sargassum	SW-vir_vRhyme_bin_1604single_line	19636	2	27921.7	435664	0	lytic
Sargasso-1	Sargassum	SW-vir_vRhyme_bin_1605single_line	31832	113	27921.7	435664	0.000227512	lytic
Sargasso-1	Sargassum	SW-vir_vRhyme_bin_1608single_line	11911	0	27921.7	435664	0	lytic
Sargasso-1	Sargassum	SW-vir_vRhyme_bin_1609single_line	20934	7	27921.7	435664	0	lytic
Sargasso-1	Sargassum	SW-vir_vRhyme_bin_160single_line	54584	19	27921.7	435664	2.23E-05	lytic
Sargasso-1	Sargassum	SW-vir_vRhyme_bin_1610single_line	31637	7	27921.7	435664	0	lysogenic
Sargasso-1	Sargassum	SW-vir_vRhyme_bin_1611single_line	48176	4	27921.7	435664	0	lysogenic
Sargasso-1	Sargassum	SW-vir_vRhyme_bin_1612single_line	16153	0	27921.7	435664	0	lysogenic
Sargasso-1	Sargassum	SW-vir_vRhyme_bin_1615single_line	23920	2	27921.7	435664	0	lytic
Sargasso-1	Sargassum	SW-vir_vRhyme_bin_1616single_line	14135	1	27921.7	435664	0	lytic
Sargasso-1	Sargassum	SW-vir_vRhyme_bin_1618single_line	24421	0	27921.7	435664	0	lytic
Sargasso-1	Sargassum	SW-vir_vRhyme_bin_1619single_line	22693	28	27921.7	435664	7.91E-05	lytic
Sargasso-1	Sargassum	SW-vir_vRhyme_bin_161single_line	31956	1	27921.7	435664	0	lytic
Sargasso-1	Sargassum	SW-vir_vRhyme_bin_1620single_line	40249	7	27921.7	435664	0	lysogenic
Sargasso-1	Sargassum	SW-vir_vRhyme_bin_1621single_line	13274	0	27921.7	435664	0	lysogenic
Sargasso-1	Sargassum	SW-vir_vRhyme_bin_1623single_line	13057	15	27921.7	435664	7.36E-05	lytic
Sargasso-1	Sargassum	SW-vir_vRhyme_bin_1624single_line	30899	6	27921.7	435664	0	lytic
Sargasso-1	Sargassum	SW-vir_vRhyme_bin_1625single_line	73053	44	27921.7	435664	3.86E-05	lytic
Sargasso-1	Sargassum	SW-vir_vRhyme_bin_1626single_line	45592	5	27921.7	435664	0	lysogenic
Sargasso-1	Sargassum	SW-vir_vRhyme_bin_1627single_line	55617	4	27921.7	435664	0	lytic
Sargasso-1	Sargassum	SW-vir_vRhyme_bin_1629single_line	46709	27	27921.7	435664	3.70E-05	lysogenic
Sargasso-1	Sargassum	SW-vir_vRhyme_bin_162single_line	70342	21	27921.7	435664	1.91E-05	lysogenic
Sargasso-1	Sargassum	SW-vir_vRhyme_bin_1630single_line	13231	0	27921.7	435664	0	lytic
Sargasso-1	Sargassum	SW-vir_vRhyme_bin_1631single_line	18240	0	27921.7	435664	0	lytic
Sargasso-1	Sargassum	SW-vir_vRhyme_bin_1633single_line	39223	2	27921.7	435664	0	lytic
Sargasso-1	Sargassum	SW-vir_vRhyme_bin_1634single_line	12227	0	27921.7	435664	0	lytic
Sargasso-1	Sargassum	SW-vir_vRhyme_bin_1635single_line	12000	14	27921.7	435664	7.48E-05	lytic
Sargasso-1	Sargassum	SW-vir_vRhyme_bin_1636single_line	13453	0	27921.7	435664	0	lytic
Sargasso-1	Sargassum	SW-vir_vRhyme_bin_1637single_line	34724	12	27921.7	435664	2.21E-05	lytic
Sargasso-1	Sargassum	SW-vir_vRhyme_bin_1638single_line	14683	2	27921.7	435664	0	lytic
Sargasso-1	Sargassum	SW-vir_vRhyme_bin_1639single_line	20665	8	27921.7	435664	0	lytic
Sargasso-1	Sargassum	SW-vir_vRhyme_bin_163single_line	47056	14	27921.7	435664	1.91E-05	lytic
Sargasso-1	Sargassum	SW-vir_vRhyme_bin_1641single_line	20990	11	27921.7	435664	3.36E-05	lysogenic
Sargasso-1	Sargassum	SW-vir_vRhyme_bin_1642single_line	12041	0	27921.7	435664	0	lytic
Sargasso-1	Sargassum	SW-vir_vRhyme_bin_1643single_line	23820	8	27921.7	435664	0	lytic
Sargasso-1	Sargassum	SW-vir_vRhyme_bin_1645single_line	29170	0	27921.7	435664	0	lytic
Sargasso-1	Sargassum	SW-vir_vRhyme_bin_1646single_line	30721	16	27921.7	435664	3.34E-05	lytic
Sargasso-1	Sargassum	SW-vir_vRhyme_bin_1647single_line	58579	21	27921.7	435664	2.30E-05	lytic
Sargasso-1	Sargassum	SW-vir_vRhyme_bin_1648single_line	56288	28	27921.7	435664	3.19E-05	lytic
Sargasso-1	Sargassum	SW-vir_vRhyme_bin_1649single_line	18450	7	27921.7	435664	0	lysogenic
Sargasso-1	Sargassum	SW-vir_vRhyme_bin_164single_line	33579	4	27921.7	435664	0	lytic
Sargasso-1	Sargassum	SW-vir_vRhyme_bin_1650single_line	17883	1	27921.7	435664	0	lytic
Sargasso-1	Sargassum	SW-vir_vRhyme_bin_1651single_line	15997	2	27921.7	435664	0	lytic
Sargasso-1	Sargassum	SW-vir_vRhyme_bin_1652single_line	81017	43	27921.7	435664	3.40E-05	lysogenic
Sargasso-1	Sargassum	SW-vir_vRhyme_bin_1653single_line	55788	14	27921.7	435664	1.61E-05	lytic
Sargasso-1	Sargassum	SW-vir_vRhyme_bin_1654single_line	19370	6	27921.7	435664	0	lytic
Sargasso-1	Sargassum	SW-vir_vRhyme_bin_1655single_line	30976	5	27921.7	435664	0	lytic
Sargasso-1	Sargassum	SW-vir_vRhyme_bin_1656single_line	11974	0	27921.7	435664	0	lytic
Sargasso-1	Sargassum	SW-vir_vRhyme_bin_1657single_line	28895	18	27921.7	435664	3.99E-05	lytic
Sargasso-1	Sargassum	SW-vir_vRhyme_bin_1658single_line	18804	13	27921.7	435664	4.43E-05	lytic
Sargasso-1	Sargassum	SW-vir_vRhyme_bin_165single_line	13065	0	27921.7	435664	0	lytic
Sargasso-1	Sargassum	SW-vir_vRhyme_bin_1661single_line	20706	4	27921.7	435664	0	lytic
Sargasso-1	Sargassum	SW-vir_vRhyme_bin_1662single_line	62736	16	27921.7	435664	1.63E-05	lysogenic
Sargasso-1	Sargassum	SW-vir_vRhyme_bin_1663single_line	17439	7	27921.7	435664	0	lytic
Sargasso-1	Sargassum	SW-vir_vRhyme_bin_1664single_line	31155	2	27921.7	435664	0	lytic
Sargasso-1	Sargassum	SW-vir_vRhyme_bin_1665single_line	31526	21	27921.7	435664	4.27E-05	lytic
Sargasso-1	Sargassum	SW-vir_vRhyme_bin_1666single_line	15499	17	27921.7	435664	7.03E-05	lytic
Sargasso-1	Sargassum	SW-vir_vRhyme_bin_1669single_line	10068	0	27921.7	435664	0	lytic
Sargasso-1	Sargassum	SW-vir_vRhyme_bin_166single_line	10341	0	27921.7	435664	0	lytic
Sargasso-1	Sargassum	SW-vir_vRhyme_bin_1670single_line	50473	15	27921.7	435664	1.90E-05	lysogenic
Sargasso-1	Sargassum	SW-vir_vRhyme_bin_1673single_line	23610	6	27921.7	435664	0	lytic
Sargasso-1	Sargassum	SW-vir_vRhyme_bin_1674single_line	30674	14	27921.7	435664	2.93E-05	lysogenic
Sargasso-1	Sargassum	SW-vir_vRhyme_bin_1675single_line	25471	0	27921.7	435664	0	lytic
Sargasso-1	Sargassum	SW-vir_vRhyme_bin_1676single_line	27001	8	27921.7	435664	0	lysogenic
Sargasso-1	Sargassum	SW-vir_vRhyme_bin_1678single_line	46962	0	27921.7	435664	0	lysogenic
Sargasso-1	Sargassum	SW-vir_vRhyme_bin_1679single_line	53740	14	27921.7	435664	1.67E-05	lytic
Sargasso-1	Sargassum	SW-vir_vRhyme_bin_167single_line	24460	8	27921.7	435664	0	lytic
Sargasso-1	Sargassum	SW-vir_vRhyme_bin_1680single_line	47392	2	27921.7	435664	0	lytic
Sargasso-1	Sargassum	SW-vir_vRhyme_bin_1681single_line	12555	16	27921.7	435664	8.17E-05	lytic
Sargasso-1	Sargassum	SW-vir_vRhyme_bin_1683single_line	29491	15	27921.7	435664	3.26E-05	lysogenic
Sargasso-1	Sargassum	SW-vir_vRhyme_bin_1685single_line	15232	0	27921.7	435664	0	lytic
Sargasso-1	Sargassum	SW-vir_vRhyme_bin_1686single_line	16197	0	27921.7	435664	0	lytic
Sargasso-1	Sargassum	SW-vir_vRhyme_bin_1687single_line	17008	0	27921.7	435664	0	lytic
Sargasso-1	Sargassum	SW-vir_vRhyme_bin_1688single_line	62372	21	27921.7	435664	2.16E-05	lysogenic
Sargasso-1	Sargassum	SW-vir_vRhyme_bin_1689single_line	33194	9	27921.7	435664	0	lytic
Sargasso-1	Sargassum	SW-vir_vRhyme_bin_1690single_line	56965	15	27921.7	435664	1.69E-05	lysogenic
Sargasso-1	Sargassum	SW-vir_vRhyme_bin_1691single_line	10271	9	27921.7	435664	0	lytic
Sargasso-1	Sargassum	SW-vir_vRhyme_bin_1692single_line	14001	0	27921.7	435664	0	lytic
Sargasso-1	Sargassum	SW-vir_vRhyme_bin_1694single_line	35326	17	27921.7	435664	3.08E-05	lytic
Sargasso-1	Sargassum	SW-vir_vRhyme_bin_1695single_line	40612	2	27921.7	435664	0	lysogenic
Sargasso-1	Sargassum	SW-vir_vRhyme_bin_1696single_line	36994	26	27921.7	435664	4.50E-05	lytic
Sargasso-1	Sargassum	SW-vir_vRhyme_bin_1697single_line	46803	3	27921.7	435664	0	lytic
Sargasso-1	Sargassum	SW-vir_vRhyme_bin_1698single_line	11257	2	27921.7	435664	0	lytic
Sargasso-1	Sargassum	SW-vir_vRhyme_bin_1699single_line	19710	2	27921.7	435664	0	lytic
Sargasso-1	Sargassum	SW-vir_vRhyme_bin_169single_line	17327	0	27921.7	435664	0	lytic
Sargasso-1	Sargassum	SW-vir_vRhyme_bin_16single_line	39979	14	27921.7	435664	2.24E-05	lytic
Sargasso-1	Sargassum	SW-vir_vRhyme_bin_1701single_line	76398	4	27921.7	435664	0	lysogenic
Sargasso-1	Sargassum	SW-vir_vRhyme_bin_1702single_line	32270	7	27921.7	435664	0	lytic
Sargasso-1	Sargassum	SW-vir_vRhyme_bin_1703single_line	14600	4	27921.7	435664	0	lytic
Sargasso-1	Sargassum	SW-vir_vRhyme_bin_1704single_line	11353	2	27921.7	435664	0	lytic
Sargasso-1	Sargassum	SW-vir_vRhyme_bin_1705single_line	12094	1	27921.7	435664	0	lytic
Sargasso-1	Sargassum	SW-vir_vRhyme_bin_1706single_line	15133	0	27921.7	435664	0	lytic
Sargasso-1	Sargassum	SW-vir_vRhyme_bin_1707single_line	16926	0	27921.7	435664	0	lytic
Sargasso-1	Sargassum	SW-vir_vRhyme_bin_1708single_line	18214	2	27921.7	435664	0	lytic
Sargasso-1	Sargassum	SW-vir_vRhyme_bin_1709single_line	10977	0	27921.7	435664	0	lytic
Sargasso-1	Sargassum	SW-vir_vRhyme_bin_170single_line	19562	1	27921.7	435664	0	lytic
Sargasso-1	Sargassum	SW-vir_vRhyme_bin_1710single_line	12661	3	27921.7	435664	0	lytic
Sargasso-1	Sargassum	SW-vir_vRhyme_bin_1711single_line	25737	17	27921.7	435664	4.23E-05	lytic
Sargasso-1	Sargassum	SW-vir_vRhyme_bin_1712single_line	42588	13	27921.7	435664	1.96E-05	lytic
Sargasso-1	Sargassum	SW-vir_vRhyme_bin_1713single_line	59071	28	27921.7	435664	3.04E-05	lysogenic
Sargasso-1	Sargassum	SW-vir_vRhyme_bin_1714single_line	15584	6	27921.7	435664	0	lysogenic
Sargasso-1	Sargassum	SW-vir_vRhyme_bin_1716single_line	49153	9	27921.7	435664	0	lysogenic
Sargasso-1	Sargassum	SW-vir_vRhyme_bin_1718single_line	13495	1	27921.7	435664	0	lytic
Sargasso-1	Sargassum	SW-vir_vRhyme_bin_1719single_line	11587	12	27921.7	435664	6.64E-05	lytic
Sargasso-1	Sargassum	SW-vir_vRhyme_bin_171single_line	51198	13	27921.7	435664	1.63E-05	lysogenic
Sargasso-1	Sargassum	SW-vir_vRhyme_bin_1720single_line	52459	0	27921.7	435664	0	lysogenic
Sargasso-1	Sargassum	SW-vir_vRhyme_bin_1721single_line	32612	4	27921.7	435664	0	lysogenic
Sargasso-1	Sargassum	SW-vir_vRhyme_bin_1722single_line	23083	5	27921.7	435664	0	lytic
Sargasso-1	Sargassum	SW-vir_vRhyme_bin_1723single_line	11252	2	27921.7	435664	0	lytic
Sargasso-1	Sargassum	SW-vir_vRhyme_bin_1724single_line	15248	0	27921.7	435664	0	lytic
Sargasso-1	Sargassum	SW-vir_vRhyme_bin_1725single_line	20339	2	27921.7	435664	0	lytic
Sargasso-1	Sargassum	SW-vir_vRhyme_bin_1727single_line	23957	0	27921.7	435664	0	lytic
Sargasso-1	Sargassum	SW-vir_vRhyme_bin_1728single_line	29993	8	27921.7	435664	0	lysogenic
Sargasso-1	Sargassum	SW-vir_vRhyme_bin_1729single_line	10550	0	27921.7	435664	0	lytic
Sargasso-1	Sargassum	SW-vir_vRhyme_bin_172single_line	14721	8	27921.7	435664	0	lytic
Sargasso-1	Sargassum	SW-vir_vRhyme_bin_1731single_line	18773	10	27921.7	435664	3.41E-05	lysogenic
Sargasso-1	Sargassum	SW-vir_vRhyme_bin_1732single_line	14762	2	27921.7	435664	0	lytic
Sargasso-1	Sargassum	SW-vir_vRhyme_bin_1733single_line	69668	0	27921.7	435664	0	lysogenic
Sargasso-1	Sargassum	SW-vir_vRhyme_bin_1734single_line	48807	6	27921.7	435664	0	lytic
Sargasso-1	Sargassum	SW-vir_vRhyme_bin_1735single_line	12115	0	27921.7	435664	0	lytic
Sargasso-1	Sargassum	SW-vir_vRhyme_bin_1736single_line	56613	29	27921.7	435664	3.28E-05	lytic
Sargasso-1	Sargassum	SW-vir_vRhyme_bin_1737single_line	25254	5	27921.7	435664	0	lytic
Sargasso-1	Sargassum	SW-vir_vRhyme_bin_1739single_line	26924	6	27921.7	435664	0	lytic
Sargasso-1	Sargassum	SW-vir_vRhyme_bin_173single_line	22816	8	27921.7	435664	0	lytic
Sargasso-1	Sargassum	SW-vir_vRhyme_bin_1740single_line	28960	9	27921.7	435664	0	lytic
Sargasso-1	Sargassum	SW-vir_vRhyme_bin_1742single_line	19805	9	27921.7	435664	0	lytic
Sargasso-1	Sargassum	SW-vir_vRhyme_bin_1745single_line	15929	5	27921.7	435664	0	lytic
Sargasso-1	Sargassum	SW-vir_vRhyme_bin_1746single_line	30751	87	27921.7	435664	0.000181322	lytic
Sargasso-1	Sargassum	SW-vir_vRhyme_bin_1747single_line	40611	9	27921.7	435664	0	lysogenic
Sargasso-1	Sargassum	SW-vir_vRhyme_bin_1748single_line	24670	15	27921.7	435664	3.90E-05	lytic
Sargasso-1	Sargassum	SW-vir_vRhyme_bin_1749single_line	12669	0	27921.7	435664	0	lytic
Sargasso-1	Sargassum	SW-vir_vRhyme_bin_174single_line	19932	17	27921.7	435664	5.47E-05	lytic
Sargasso-1	Sargassum	SW-vir_vRhyme_bin_1750single_line	14048	1	27921.7	435664	0	lytic
Sargasso-1	Sargassum	SW-vir_vRhyme_bin_1751single_line	17549	6	27921.7	435664	0	lytic
Sargasso-1	Sargassum	SW-vir_vRhyme_bin_1752single_line	53000	11	27921.7	435664	1.33E-05	lytic
Sargasso-1	Sargassum	SW-vir_vRhyme_bin_1754single_line	13743	0	27921.7	435664	0	lytic
Sargasso-1	Sargassum	SW-vir_vRhyme_bin_1756single_line	19486	0	27921.7	435664	0	lytic
Sargasso-1	Sargassum	SW-vir_vRhyme_bin_1757single_line	20983	0	27921.7	435664	0	lytic
Sargasso-1	Sargassum	SW-vir_vRhyme_bin_1758single_line	11153	1	27921.7	435664	0	lytic
Sargasso-1	Sargassum	SW-vir_vRhyme_bin_175single_line	11204	2	27921.7	435664	0	lysogenic
Sargasso-1	Sargassum	SW-vir_vRhyme_bin_1761single_line	25747	8	27921.7	435664	0	lysogenic
Sargasso-1	Sargassum	SW-vir_vRhyme_bin_1762single_line	10873	5	27921.7	435664	0	lytic
Sargasso-1	Sargassum	SW-vir_vRhyme_bin_1763single_line	21036	4	27921.7	435664	0	lytic
Sargasso-1	Sargassum	SW-vir_vRhyme_bin_1764single_line	13734	3	27921.7	435664	0	lytic
Sargasso-1	Sargassum	SW-vir_vRhyme_bin_1765single_line	21878	0	27921.7	435664	0	lytic
Sargasso-1	Sargassum	SW-vir_vRhyme_bin_1766single_line	15866	15	27921.7	435664	6.06E-05	lytic
Sargasso-1	Sargassum	SW-vir_vRhyme_bin_1768single_line	61802	61	27921.7	435664	6.33E-05	lytic
Sargasso-1	Sargassum	SW-vir_vRhyme_bin_1769single_line	27065	15	27921.7	435664	3.55E-05	lysogenic
Sargasso-1	Sargassum	SW-vir_vRhyme_bin_176single_line	31334	21	27921.7	435664	4.30E-05	lytic
Sargasso-1	Sargassum	SW-vir_vRhyme_bin_1771single_line	13001	4	27921.7	435664	0	lytic
Sargasso-1	Sargassum	SW-vir_vRhyme_bin_1772single_line	25401	2	27921.7	435664	0	lytic
Sargasso-1	Sargassum	SW-vir_vRhyme_bin_1773single_line	15846	0	27921.7	435664	0	lytic
Sargasso-1	Sargassum	SW-vir_vRhyme_bin_1778single_line	87016	76	27921.7	435664	5.60E-05	lytic
Sargasso-1	Sargassum	SW-vir_vRhyme_bin_177single_line	28159	2	27921.7	435664	0	lysogenic
Sargasso-1	Sargassum	SW-vir_vRhyme_bin_1780single_line	12306	0	27921.7	435664	0	lytic
Sargasso-1	Sargassum	SW-vir_vRhyme_bin_1782single_line	23300	2	27921.7	435664	0	lytic
Sargasso-1	Sargassum	SW-vir_vRhyme_bin_1783single_line	14379	0	27921.7	435664	0	lytic
Sargasso-1	Sargassum	SW-vir_vRhyme_bin_1784single_line	16976	8	27921.7	435664	0	lysogenic
Sargasso-1	Sargassum	SW-vir_vRhyme_bin_1785single_line	26209	0	27921.7	435664	0	lytic
Sargasso-1	Sargassum	SW-vir_vRhyme_bin_1786single_line	33088	2	27921.7	435664	0	lytic
Sargasso-1	Sargassum	SW-vir_vRhyme_bin_1787single_line	15600	5	27921.7	435664	0	lytic
Sargasso-1	Sargassum	SW-vir_vRhyme_bin_178single_line	33527	7	27921.7	435664	0	lytic
Sargasso-1	Sargassum	SW-vir_vRhyme_bin_1790single_line	36844	4	27921.7	435664	0	lysogenic
Sargasso-1	Sargassum	SW-vir_vRhyme_bin_1791single_line	12858	0	27921.7	435664	0	lytic
Sargasso-1	Sargassum	SW-vir_vRhyme_bin_1792single_line	24494	0	27921.7	435664	0	lytic
Sargasso-1	Sargassum	SW-vir_vRhyme_bin_1793single_line	47913	0	27921.7	435664	0	lysogenic
Sargasso-1	Sargassum	SW-vir_vRhyme_bin_1794single_line	10185	0	27921.7	435664	0	lytic
Sargasso-1	Sargassum	SW-vir_vRhyme_bin_1795single_line	15062	0	27921.7	435664	0	lytic
Sargasso-1	Sargassum	SW-vir_vRhyme_bin_1796single_line	12989	0	27921.7	435664	0	lysogenic
Sargasso-1	Sargassum	SW-vir_vRhyme_bin_1797single_line	11662	2	27921.7	435664	0	lysogenic
Sargasso-1	Sargassum	SW-vir_vRhyme_bin_1798single_line	14230	0	27921.7	435664	0	lytic
Sargasso-1	Sargassum	SW-vir_vRhyme_bin_1799single_line	41015	25	27921.7	435664	3.91E-05	lytic
Sargasso-1	Sargassum	SW-vir_vRhyme_bin_179single_line	88303	23	27921.7	435664	1.67E-05	lysogenic
Sargasso-1	Sargassum	SW-vir_vRhyme_bin_1801single_line	16680	9	27921.7	435664	0	lytic
Sargasso-1	Sargassum	SW-vir_vRhyme_bin_1802single_line	33682	8	27921.7	435664	0	lysogenic
Sargasso-1	Sargassum	SW-vir_vRhyme_bin_1803single_line	10650	0	27921.7	435664	0	lytic
Sargasso-1	Sargassum	SW-vir_vRhyme_bin_1806single_line	10209	4	27921.7	435664	0	lysogenic
Sargasso-1	Sargassum	SW-vir_vRhyme_bin_180single_line	22680	28	27921.7	435664	7.91E-05	lytic
Sargasso-1	Sargassum	SW-vir_vRhyme_bin_1810single_line	30294	0	27921.7	435664	0	lytic
Sargasso-1	Sargassum	SW-vir_vRhyme_bin_1813single_line	15481	0	27921.7	435664	0	lytic
Sargasso-1	Sargassum	SW-vir_vRhyme_bin_1815single_line	39404	21	27921.7	435664	3.42E-05	lysogenic
Sargasso-1	Sargassum	SW-vir_vRhyme_bin_1816single_line	25707	7	27921.7	435664	0	lysogenic
Sargasso-1	Sargassum	SW-vir_vRhyme_bin_1819single_line	12400	4	27921.7	435664	0	lytic
Sargasso-1	Sargassum	SW-vir_vRhyme_bin_181single_line	20864	2	27921.7	435664	0	lytic
Sargasso-1	Sargassum	SW-vir_vRhyme_bin_1820single_line	34951	27	27921.7	435664	4.95E-05	lytic
Sargasso-1	Sargassum	SW-vir_vRhyme_bin_1821single_line	17626	0	27921.7	435664	0	lytic
Sargasso-1	Sargassum	SW-vir_vRhyme_bin_1822single_line	13977	4	27921.7	435664	0	lytic
Sargasso-1	Sargassum	SW-vir_vRhyme_bin_1825single_line	18455	0	27921.7	435664	0	lytic
Sargasso-1	Sargassum	SW-vir_vRhyme_bin_1826single_line	42003	77	27921.7	435664	0.00011749	lysogenic
Sargasso-1	Sargassum	SW-vir_vRhyme_bin_1828single_line	29574	12	27921.7	435664	2.60E-05	lytic
Sargasso-1	Sargassum	SW-vir_vRhyme_bin_1829single_line	25638	26	27921.7	435664	6.50E-05	lytic
Sargasso-1	Sargassum	SW-vir_vRhyme_bin_182single_line	35993	0	27921.7	435664	0	lysogenic
Sargasso-1	Sargassum	SW-vir_vRhyme_bin_1830single_line	37040	2	27921.7	435664	0	lytic
Sargasso-1	Sargassum	SW-vir_vRhyme_bin_1831single_line	10859	1	27921.7	435664	0	lytic
Sargasso-1	Sargassum	SW-vir_vRhyme_bin_1832single_line	23097	15	27921.7	435664	4.16E-05	lytic
Sargasso-1	Sargassum	SW-vir_vRhyme_bin_1833single_line	34039	337	27921.7	435664	0.000634517	lytic
Sargasso-1	Sargassum	SW-vir_vRhyme_bin_1834single_line	23214	8	27921.7	435664	0	lytic
Sargasso-1	Sargassum	SW-vir_vRhyme_bin_1835single_line	13292	0	27921.7	435664	0	lytic
Sargasso-1	Sargassum	SW-vir_vRhyme_bin_1837single_line	11499	7	27921.7	435664	0	lytic
Sargasso-1	Sargassum	SW-vir_vRhyme_bin_1838single_line	15353	8	27921.7	435664	0	lytic
Sargasso-1	Sargassum	SW-vir_vRhyme_bin_183single_line	25593	7	27921.7	435664	0	lysogenic
Sargasso-1	Sargassum	SW-vir_vRhyme_bin_1840single_line	10129	0	27921.7	435664	0	lysogenic
Sargasso-1	Sargassum	SW-vir_vRhyme_bin_1841single_line	11235	0	27921.7	435664	0	lytic
Sargasso-1	Sargassum	SW-vir_vRhyme_bin_1842single_line	12311	2	27921.7	435664	0	lytic
Sargasso-1	Sargassum	SW-vir_vRhyme_bin_1843single_line	14646	0	27921.7	435664	0	lytic
Sargasso-1	Sargassum	SW-vir_vRhyme_bin_1845single_line	20460	0	27921.7	435664	0	lysogenic
Sargasso-1	Sargassum	SW-vir_vRhyme_bin_1846single_line	37906	4	27921.7	435664	0	lytic
Sargasso-1	Sargassum	SW-vir_vRhyme_bin_1847single_line	30625	19	27921.7	435664	3.98E-05	lytic
Sargasso-1	Sargassum	SW-vir_vRhyme_bin_1848single_line	13924	0	27921.7	435664	0	lytic
Sargasso-1	Sargassum	SW-vir_vRhyme_bin_1849single_line	16551	0	27921.7	435664	0	lytic
Sargasso-1	Sargassum	SW-vir_vRhyme_bin_184single_line	109713	293	27921.7	435664	0.000171159	lytic
Sargasso-1	Sargassum	SW-vir_vRhyme_bin_1851single_line	14456	4	27921.7	435664	0	lytic
Sargasso-1	Sargassum	SW-vir_vRhyme_bin_1852single_line	66748	24	27921.7	435664	2.30E-05	lysogenic
Sargasso-1	Sargassum	SW-vir_vRhyme_bin_1854single_line	30744	20	27921.7	435664	4.17E-05	lytic
Sargasso-1	Sargassum	SW-vir_vRhyme_bin_1855single_line	56229	56	27921.7	435664	6.38E-05	lysogenic
Sargasso-1	Sargassum	SW-vir_vRhyme_bin_1856single_line	27145	12	27921.7	435664	2.83E-05	lytic
Sargasso-1	Sargassum	SW-vir_vRhyme_bin_1857single_line	38707	7	27921.7	435664	0	lytic
Sargasso-1	Sargassum	SW-vir_vRhyme_bin_1858single_line	39723	0	27921.7	435664	0	lytic
Sargasso-1	Sargassum	SW-vir_vRhyme_bin_185single_line	41113	9	27921.7	435664	0	lysogenic
Sargasso-1	Sargassum	SW-vir_vRhyme_bin_1861single_line	29530	28	27921.7	435664	6.08E-05	lytic
Sargasso-1	Sargassum	SW-vir_vRhyme_bin_1862single_line	33562	19	27921.7	435664	3.63E-05	lytic
Sargasso-1	Sargassum	SW-vir_vRhyme_bin_1863single_line	14059	0	27921.7	435664	0	lysogenic
Sargasso-1	Sargassum	SW-vir_vRhyme_bin_1864single_line	46734	35	27921.7	435664	4.80E-05	lytic
Sargasso-1	Sargassum	SW-vir_vRhyme_bin_1865single_line	39871	0	27921.7	435664	0	lytic
Sargasso-1	Sargassum	SW-vir_vRhyme_bin_1866single_line	34324	20	27921.7	435664	3.73E-05	lytic
Sargasso-1	Sargassum	SW-vir_vRhyme_bin_1867single_line	28210	10	27921.7	435664	2.27E-05	lytic
Sargasso-1	Sargassum	SW-vir_vRhyme_bin_1868single_line	24378	17	27921.7	435664	4.47E-05	lytic
Sargasso-1	Sargassum	SW-vir_vRhyme_bin_186single_line	32183	2	27921.7	435664	0	lytic
Sargasso-1	Sargassum	SW-vir_vRhyme_bin_1870single_line	15006	4	27921.7	435664	0	lytic
Sargasso-1	Sargassum	SW-vir_vRhyme_bin_1871single_line	24136	3	27921.7	435664	0	lytic
Sargasso-1	Sargassum	SW-vir_vRhyme_bin_1872single_line	11574	0	27921.7	435664	0	lytic
Sargasso-1	Sargassum	SW-vir_vRhyme_bin_1873single_line	19579	0	27921.7	435664	0	lytic
Sargasso-1	Sargassum	SW-vir_vRhyme_bin_1874single_line	40152	8	27921.7	435664	0	lysogenic
Sargasso-1	Sargassum	SW-vir_vRhyme_bin_1875single_line	15096	9	27921.7	435664	0	lysogenic
Sargasso-1	Sargassum	SW-vir_vRhyme_bin_1877single_line	17487	4	27921.7	435664	0	lytic
Sargasso-1	Sargassum	SW-vir_vRhyme_bin_1878single_line	12242	4	27921.7	435664	0	lytic
Sargasso-1	Sargassum	SW-vir_vRhyme_bin_1879single_line	16246	9	27921.7	435664	0	lytic
Sargasso-1	Sargassum	SW-vir_vRhyme_bin_187single_line	48433	14	27921.7	435664	1.85E-05	lytic
Sargasso-1	Sargassum	SW-vir_vRhyme_bin_1880single_line	35606	8	27921.7	435664	0	lysogenic
Sargasso-1	Sargassum	SW-vir_vRhyme_bin_1881single_line	28179	4	27921.7	435664	0	lysogenic
Sargasso-1	Sargassum	SW-vir_vRhyme_bin_1882single_line	60488	32	27921.7	435664	3.39E-05	lytic
Sargasso-1	Sargassum	SW-vir_vRhyme_bin_1883single_line	43223	21	27921.7	435664	3.11E-05	lysogenic
Sargasso-1	Sargassum	SW-vir_vRhyme_bin_1884single_line	15111	19	27921.7	435664	8.06E-05	lytic
Sargasso-1	Sargassum	SW-vir_vRhyme_bin_1885single_line	44007	18	27921.7	435664	2.62E-05	lytic
Sargasso-1	Sargassum	SW-vir_vRhyme_bin_1886single_line	44583	14	27921.7	435664	2.01E-05	lytic
Sargasso-1	Sargassum	SW-vir_vRhyme_bin_1887single_line	13409	1	27921.7	435664	0	lytic
Sargasso-1	Sargassum	SW-vir_vRhyme_bin_1888single_line	21696	2	27921.7	435664	0	lytic
Sargasso-1	Sargassum	SW-vir_vRhyme_bin_1889single_line	44009	2	27921.7	435664	0	lysogenic
Sargasso-1	Sargassum	SW-vir_vRhyme_bin_188single_line	36798	7	27921.7	435664	0	lytic
Sargasso-1	Sargassum	SW-vir_vRhyme_bin_1890single_line	13440	1	27921.7	435664	0	lytic
Sargasso-1	Sargassum	SW-vir_vRhyme_bin_1891single_line	26954	10	27921.7	435664	2.38E-05	lytic
Sargasso-1	Sargassum	SW-vir_vRhyme_bin_1892single_line	20586	9	27921.7	435664	0	lysogenic
Sargasso-1	Sargassum	SW-vir_vRhyme_bin_1893single_line	50874	20	27921.7	435664	2.52E-05	lysogenic
Sargasso-1	Sargassum	SW-vir_vRhyme_bin_1894single_line	20807	8	27921.7	435664	0	lytic
Sargasso-1	Sargassum	SW-vir_vRhyme_bin_1895single_line	32917	39	27921.7	435664	7.59E-05	lysogenic
Sargasso-1	Sargassum	SW-vir_vRhyme_bin_1896single_line	17757	17	27921.7	435664	6.14E-05	lytic
Sargasso-1	Sargassum	SW-vir_vRhyme_bin_1898single_line	10259	0	27921.7	435664	0	lytic
Sargasso-1	Sargassum	SW-vir_vRhyme_bin_189single_line	27123	0	27921.7	435664	0	lytic
Sargasso-1	Sargassum	SW-vir_vRhyme_bin_18single_line	49816	11	27921.7	435664	1.42E-05	lytic
Sargasso-1	Sargassum	SW-vir_vRhyme_bin_1900single_line	17084	0	27921.7	435664	0	lysogenic
Sargasso-1	Sargassum	SW-vir_vRhyme_bin_1901single_line	28206	10	27921.7	435664	2.27E-05	lytic
Sargasso-1	Sargassum	SW-vir_vRhyme_bin_1902single_line	13077	3	27921.7	435664	0	lytic
Sargasso-1	Sargassum	SW-vir_vRhyme_bin_1903single_line	13451	19	27921.7	435664	9.05E-05	lytic
Sargasso-1	Sargassum	SW-vir_vRhyme_bin_1904single_line	17602	2	27921.7	435664	0	lytic
Sargasso-1	Sargassum	SW-vir_vRhyme_bin_1905single_line	44640	28	27921.7	435664	4.02E-05	lytic
Sargasso-1	Sargassum	SW-vir_vRhyme_bin_1906single_line	10104	2	27921.7	435664	0	lytic
Sargasso-1	Sargassum	SW-vir_vRhyme_bin_1907single_line	12705	2	27921.7	435664	0	lysogenic
Sargasso-1	Sargassum	SW-vir_vRhyme_bin_1908single_line	32714	2	27921.7	435664	0	lytic
Sargasso-1	Sargassum	SW-vir_vRhyme_bin_190single_line	49081	4	27921.7	435664	0	lysogenic
Sargasso-1	Sargassum	SW-vir_vRhyme_bin_1911single_line	48895	21	27921.7	435664	2.75E-05	lysogenic
Sargasso-1	Sargassum	SW-vir_vRhyme_bin_1912single_line	14272	0	27921.7	435664	0	lytic
Sargasso-1	Sargassum	SW-vir_vRhyme_bin_1913single_line	20172	4	27921.7	435664	0	lytic
Sargasso-1	Sargassum	SW-vir_vRhyme_bin_1914single_line	26647	12	27921.7	435664	2.89E-05	lytic
Sargasso-1	Sargassum	SW-vir_vRhyme_bin_1915single_line	11402	2	27921.7	435664	0	lytic
Sargasso-1	Sargassum	SW-vir_vRhyme_bin_1916single_line	28634	3	27921.7	435664	0	lytic
Sargasso-1	Sargassum	SW-vir_vRhyme_bin_1917single_line	18569	1	27921.7	435664	0	lysogenic
Sargasso-1	Sargassum	SW-vir_vRhyme_bin_1918single_line	33138	0	27921.7	435664	0	lytic
Sargasso-1	Sargassum	SW-vir_vRhyme_bin_1919single_line	27902	16	27921.7	435664	3.68E-05	lytic
Sargasso-1	Sargassum	SW-vir_vRhyme_bin_191single_line	33530	4	27921.7	435664	0	lytic
Sargasso-1	Sargassum	SW-vir_vRhyme_bin_1921single_line	16921	2	27921.7	435664	0	lytic
Sargasso-1	Sargassum	SW-vir_vRhyme_bin_1923single_line	28646	23	27921.7	435664	5.15E-05	lytic
Sargasso-1	Sargassum	SW-vir_vRhyme_bin_1924single_line	16384	4	27921.7	435664	0	lytic
Sargasso-1	Sargassum	SW-vir_vRhyme_bin_1925single_line	13131	11	27921.7	435664	5.37E-05	lytic
Sargasso-1	Sargassum	SW-vir_vRhyme_bin_1926single_line	14505	0	27921.7	435664	0	lytic
Sargasso-1	Sargassum	SW-vir_vRhyme_bin_1927single_line	19310	5	27921.7	435664	0	lysogenic
Sargasso-1	Sargassum	SW-vir_vRhyme_bin_1929single_line	10586	1	27921.7	435664	0	lytic
Sargasso-1	Sargassum	SW-vir_vRhyme_bin_192single_line	14654	0	27921.7	435664	0	lytic
Sargasso-1	Sargassum	SW-vir_vRhyme_bin_1931single_line	13669	0	27921.7	435664	0	lytic
Sargasso-1	Sargassum	SW-vir_vRhyme_bin_1932single_line	31333	4	27921.7	435664	0	lytic
Sargasso-1	Sargassum	SW-vir_vRhyme_bin_1936single_line	18170	8	27921.7	435664	0	lytic
Sargasso-1	Sargassum	SW-vir_vRhyme_bin_1937single_line	31872	18	27921.7	435664	3.62E-05	lytic
Sargasso-1	Sargassum	SW-vir_vRhyme_bin_1938single_line	13837	3	27921.7	435664	0	lytic
Sargasso-1	Sargassum	SW-vir_vRhyme_bin_1939single_line	21649	20	27921.7	435664	5.92E-05	lytic
Sargasso-1	Sargassum	SW-vir_vRhyme_bin_193single_line	13903	0	27921.7	435664	0	lytic
Sargasso-1	Sargassum	SW-vir_vRhyme_bin_1940single_line	27407	2	27921.7	435664	0	lytic
Sargasso-1	Sargassum	SW-vir_vRhyme_bin_1941single_line	27808	15	27921.7	435664	3.46E-05	lysogenic
Sargasso-1	Sargassum	SW-vir_vRhyme_bin_1942single_line	16914	7	27921.7	435664	0	lysogenic
Sargasso-1	Sargassum	SW-vir_vRhyme_bin_1943single_line	25332	9	27921.7	435664	0	lytic
Sargasso-1	Sargassum	SW-vir_vRhyme_bin_1944single_line	16232	0	27921.7	435664	0	lytic
Sargasso-1	Sargassum	SW-vir_vRhyme_bin_1945single_line	14417	6	27921.7	435664	0	lytic
Sargasso-1	Sargassum	SW-vir_vRhyme_bin_1947single_line	20667	4	27921.7	435664	0	lytic
Sargasso-1	Sargassum	SW-vir_vRhyme_bin_1948single_line	12256	2	27921.7	435664	0	lytic
Sargasso-1	Sargassum	SW-vir_vRhyme_bin_1949single_line	16190	2	27921.7	435664	0	lytic
Sargasso-1	Sargassum	SW-vir_vRhyme_bin_194single_line	56085	3	27921.7	435664	0	lytic
Sargasso-1	Sargassum	SW-vir_vRhyme_bin_1950single_line	31036	80	27921.7	435664	0.000165202	lysogenic
Sargasso-1	Sargassum	SW-vir_vRhyme_bin_1951single_line	10093	0	27921.7	435664	0	lytic
Sargasso-1	Sargassum	SW-vir_vRhyme_bin_1952single_line	12052	0	27921.7	435664	0	lytic
Sargasso-1	Sargassum	SW-vir_vRhyme_bin_1953single_line	10451	0	27921.7	435664	0	lytic
Sargasso-1	Sargassum	SW-vir_vRhyme_bin_1954single_line	41792	7	27921.7	435664	0	lysogenic
Sargasso-1	Sargassum	SW-vir_vRhyme_bin_1955single_line	25113	2	27921.7	435664	0	lysogenic
Sargasso-1	Sargassum	SW-vir_vRhyme_bin_1956single_line	32676	24	27921.7	435664	4.71E-05	lytic
Sargasso-1	Sargassum	SW-vir_vRhyme_bin_1958single_line	18818	6	27921.7	435664	0	lytic
Sargasso-1	Sargassum	SW-vir_vRhyme_bin_1959single_line	18726	0	27921.7	435664	0	lytic
Sargasso-1	Sargassum	SW-vir_vRhyme_bin_195single_line	31744	0	27921.7	435664	0	lytic
Sargasso-1	Sargassum	SW-vir_vRhyme_bin_1960single_line	14388	0	27921.7	435664	0	lytic
Sargasso-1	Sargassum	SW-vir_vRhyme_bin_1962single_line	40725	4	27921.7	435664	0	lytic
Sargasso-1	Sargassum	SW-vir_vRhyme_bin_1963single_line	52501	2	27921.7	435664	0	lysogenic
Sargasso-1	Sargassum	SW-vir_vRhyme_bin_1964single_line	22833	75	27921.7	435664	0.000210518	lysogenic
Sargasso-1	Sargassum	SW-vir_vRhyme_bin_1965single_line	19224	0	27921.7	435664	0	lysogenic
Sargasso-1	Sargassum	SW-vir_vRhyme_bin_1966single_line	10372	1	27921.7	435664	0	lysogenic
Sargasso-1	Sargassum	SW-vir_vRhyme_bin_1968single_line	19748	3	27921.7	435664	0	lytic
Sargasso-1	Sargassum	SW-vir_vRhyme_bin_1969single_line	33639	6	27921.7	435664	0	lytic
Sargasso-1	Sargassum	SW-vir_vRhyme_bin_196single_line	15006	15	27921.7	435664	6.41E-05	lytic
Sargasso-1	Sargassum	SW-vir_vRhyme_bin_1970single_line	56371	9	27921.7	435664	0	lytic
Sargasso-1	Sargassum	SW-vir_vRhyme_bin_1971single_line	10512	2	27921.7	435664	0	lytic
Sargasso-1	Sargassum	SW-vir_vRhyme_bin_1973single_line	21262	7	27921.7	435664	0	lysogenic
Sargasso-1	Sargassum	SW-vir_vRhyme_bin_1974single_line	31187	3	27921.7	435664	0	lytic
Sargasso-1	Sargassum	SW-vir_vRhyme_bin_1977single_line	23161	14	27921.7	435664	3.87E-05	lytic
Sargasso-1	Sargassum	SW-vir_vRhyme_bin_1978single_line	27309	1	27921.7	435664	0	lytic
Sargasso-1	Sargassum	SW-vir_vRhyme_bin_1979single_line	30984	1	27921.7	435664	0	lytic
Sargasso-1	Sargassum	SW-vir_vRhyme_bin_1980single_line	11044	0	27921.7	435664	0	lytic
Sargasso-1	Sargassum	SW-vir_vRhyme_bin_1981single_line	10748	0	27921.7	435664	0	lytic
Sargasso-1	Sargassum	SW-vir_vRhyme_bin_1982single_line	19655	0	27921.7	435664	0	lytic
Sargasso-1	Sargassum	SW-vir_vRhyme_bin_1985single_line	37827	15	27921.7	435664	2.54E-05	lytic
Sargasso-1	Sargassum	SW-vir_vRhyme_bin_1986single_line	44012	13	27921.7	435664	1.89E-05	lysogenic
Sargasso-1	Sargassum	SW-vir_vRhyme_bin_1987single_line	24503	6	27921.7	435664	0	lytic
Sargasso-1	Sargassum	SW-vir_vRhyme_bin_1988single_line	39234	8	27921.7	435664	0	lytic
Sargasso-1	Sargassum	SW-vir_vRhyme_bin_1989single_line	14788	0	27921.7	435664	0	lysogenic
Sargasso-1	Sargassum	SW-vir_vRhyme_bin_198single_line	43191	2	27921.7	435664	0	lytic
Sargasso-1	Sargassum	SW-vir_vRhyme_bin_1990single_line	13864	2	27921.7	435664	0	lytic
Sargasso-1	Sargassum	SW-vir_vRhyme_bin_1991single_line	11605	2	27921.7	435664	0	lysogenic
Sargasso-1	Sargassum	SW-vir_vRhyme_bin_1994single_line	37559	4	27921.7	435664	0	lytic
Sargasso-1	Sargassum	SW-vir_vRhyme_bin_1995single_line	15944	6	27921.7	435664	0	lysogenic
Sargasso-1	Sargassum	SW-vir_vRhyme_bin_1996single_line	27133	2	27921.7	435664	0	lysogenic
Sargasso-1	Sargassum	SW-vir_vRhyme_bin_1999single_line	68694	24	27921.7	435664	2.24E-05	lysogenic
Sargasso-1	Sargassum	SW-vir_vRhyme_bin_199single_line	28751	7	27921.7	435664	0	lytic
Sargasso-1	Sargassum	SW-vir_vRhyme_bin_19single_line	18921	2	27921.7	435664	0	lytic
Sargasso-1	Sargassum	SW-vir_vRhyme_bin_1single_line	19029	0	27921.7	435664	0	lysogenic
Sargasso-1	Sargassum	SW-vir_vRhyme_bin_2000single_line	27664	2	27921.7	435664	0	lytic
Sargasso-1	Sargassum	SW-vir_vRhyme_bin_2002single_line	11661	0	27921.7	435664	0	lytic
Sargasso-1	Sargassum	SW-vir_vRhyme_bin_2004single_line	11128	6	27921.7	435664	0	lytic
Sargasso-1	Sargassum	SW-vir_vRhyme_bin_2005single_line	33663	23	27921.7	435664	4.38E-05	lytic
Sargasso-1	Sargassum	SW-vir_vRhyme_bin_2006single_line	11071	2	27921.7	435664	0	lytic
Sargasso-1	Sargassum	SW-vir_vRhyme_bin_2007single_line	60355	54	27921.7	435664	5.73E-05	lytic
Sargasso-1	Sargassum	SW-vir_vRhyme_bin_200single_line	19174	0	27921.7	435664	0	lysogenic
Sargasso-1	Sargassum	SW-vir_vRhyme_bin_2011single_line	16256	2	27921.7	435664	0	lysogenic
Sargasso-1	Sargassum	SW-vir_vRhyme_bin_2013single_line	11406	6	27921.7	435664	0	lytic
Sargasso-1	Sargassum	SW-vir_vRhyme_bin_2014single_line	14821	0	27921.7	435664	0	lytic
Sargasso-1	Sargassum	SW-vir_vRhyme_bin_2015single_line	32390	2	27921.7	435664	0	lysogenic
Sargasso-1	Sargassum	SW-vir_vRhyme_bin_2017single_line	15932	2	27921.7	435664	0	lytic
Sargasso-1	Sargassum	SW-vir_vRhyme_bin_2018single_line	24234	2	27921.7	435664	0	lytic
Sargasso-1	Sargassum	SW-vir_vRhyme_bin_2019single_line	11454	0	27921.7	435664	0	lytic
Sargasso-1	Sargassum	SW-vir_vRhyme_bin_201single_line	42524	0	27921.7	435664	0	lysogenic
Sargasso-1	Sargassum	SW-vir_vRhyme_bin_2020single_line	47055	19	27921.7	435664	2.59E-05	lytic
Sargasso-1	Sargassum	SW-vir_vRhyme_bin_2021single_line	20289	10	27921.7	435664	3.16E-05	lytic
Sargasso-1	Sargassum	SW-vir_vRhyme_bin_2022single_line	37811	2	27921.7	435664	0	lysogenic
Sargasso-1	Sargassum	SW-vir_vRhyme_bin_2023single_line	14250	30	27921.7	435664	0.000134926	lytic
Sargasso-1	Sargassum	SW-vir_vRhyme_bin_2024single_line	26660	15	27921.7	435664	3.61E-05	lytic
Sargasso-1	Sargassum	SW-vir_vRhyme_bin_2025single_line	25667	16	27921.7	435664	4.00E-05	lytic
Sargasso-1	Sargassum	SW-vir_vRhyme_bin_2026single_line	17954	11	27921.7	435664	3.93E-05	lytic
Sargasso-1	Sargassum	SW-vir_vRhyme_bin_2027single_line	28350	0	27921.7	435664	0	lytic
Sargasso-1	Sargassum	SW-vir_vRhyme_bin_2029single_line	10493	6	27921.7	435664	0	lytic
Sargasso-1	Sargassum	SW-vir_vRhyme_bin_2030single_line	16816	0	27921.7	435664	0	lysogenic
Sargasso-1	Sargassum	SW-vir_vRhyme_bin_2031single_line	34928	6	27921.7	435664	0	lysogenic
Sargasso-1	Sargassum	SW-vir_vRhyme_bin_2032single_line	37135	0	27921.7	435664	0	lytic
Sargasso-1	Sargassum	SW-vir_vRhyme_bin_2033single_line	62563	8	27921.7	435664	0	lysogenic
Sargasso-1	Sargassum	SW-vir_vRhyme_bin_2034single_line	94623	17	27921.7	435664	1.15E-05	lysogenic
Sargasso-1	Sargassum	SW-vir_vRhyme_bin_2035single_line	77382	7	27921.7	435664	0	lysogenic
Sargasso-1	Sargassum	SW-vir_vRhyme_bin_2036single_line	36284	11	27921.7	435664	1.94E-05	lytic
Sargasso-1	Sargassum	SW-vir_vRhyme_bin_2037single_line	11150	0	27921.7	435664	0	lytic
Sargasso-1	Sargassum	SW-vir_vRhyme_bin_2038single_line	34971	11	27921.7	435664	2.02E-05	lytic
Sargasso-1	Sargassum	SW-vir_vRhyme_bin_2039single_line	25186	2	27921.7	435664	0	lytic
Sargasso-1	Sargassum	SW-vir_vRhyme_bin_203single_line	138259	8	27921.7	435664	0	lysogenic
Sargasso-1	Sargassum	SW-vir_vRhyme_bin_2040single_line	12786	4	27921.7	435664	0	lytic
Sargasso-1	Sargassum	SW-vir_vRhyme_bin_2041single_line	14740	27	27921.7	435664	0.000117397	lytic
Sargasso-1	Sargassum	SW-vir_vRhyme_bin_2042single_line	10280	1	27921.7	435664	0	lytic
Sargasso-1	Sargassum	SW-vir_vRhyme_bin_2044single_line	28280	3	27921.7	435664	0	lytic
Sargasso-1	Sargassum	SW-vir_vRhyme_bin_2045single_line	27579	0	27921.7	435664	0	lytic
Sargasso-1	Sargassum	SW-vir_vRhyme_bin_2046single_line	22319	0	27921.7	435664	0	lytic
Sargasso-1	Sargassum	SW-vir_vRhyme_bin_2047single_line	69153	61	27921.7	435664	5.65E-05	lytic
Sargasso-1	Sargassum	SW-vir_vRhyme_bin_2048single_line	10508	0	27921.7	435664	0	lytic
Sargasso-1	Sargassum	SW-vir_vRhyme_bin_2050single_line	15527	4	27921.7	435664	0	lytic
Sargasso-1	Sargassum	SW-vir_vRhyme_bin_2051single_line	12515	0	27921.7	435664	0	lysogenic
Sargasso-1	Sargassum	SW-vir_vRhyme_bin_2052single_line	93251	39	27921.7	435664	2.68E-05	lysogenic
Sargasso-1	Sargassum	SW-vir_vRhyme_bin_2053single_line	36885	17	27921.7	435664	2.95E-05	lysogenic
Sargasso-1	Sargassum	SW-vir_vRhyme_bin_2055single_line	26533	12	27921.7	435664	2.90E-05	lysogenic
Sargasso-1	Sargassum	SW-vir_vRhyme_bin_2056single_line	35858	8	27921.7	435664	0	lytic
Sargasso-1	Sargassum	SW-vir_vRhyme_bin_2057single_line	13343	0	27921.7	435664	0	lytic
Sargasso-1	Sargassum	SW-vir_vRhyme_bin_2058single_line	30646	4	27921.7	435664	0	lytic
Sargasso-1	Sargassum	SW-vir_vRhyme_bin_2059single_line	18403	11	27921.7	435664	3.83E-05	lysogenic
Sargasso-1	Sargassum	SW-vir_vRhyme_bin_205single_line	17642	3	27921.7	435664	0	lytic
Sargasso-1	Sargassum	SW-vir_vRhyme_bin_2061single_line	12464	5	27921.7	435664	0	lytic
Sargasso-1	Sargassum	SW-vir_vRhyme_bin_2062single_line	15554	9	27921.7	435664	0	lytic
Sargasso-1	Sargassum	SW-vir_vRhyme_bin_2063single_line	47221	27	27921.7	435664	3.66E-05	lytic
Sargasso-1	Sargassum	SW-vir_vRhyme_bin_2064single_line	23447	0	27921.7	435664	0	lytic
Sargasso-1	Sargassum	SW-vir_vRhyme_bin_2065single_line	19476	7	27921.7	435664	0	lytic
Sargasso-1	Sargassum	SW-vir_vRhyme_bin_2066single_line	24058	22	27921.7	435664	5.86E-05	lytic
Sargasso-1	Sargassum	SW-vir_vRhyme_bin_2067single_line	17856	1	27921.7	435664	0	lytic
Sargasso-1	Sargassum	SW-vir_vRhyme_bin_2068single_line	53988	6	27921.7	435664	0	lytic
Sargasso-1	Sargassum	SW-vir_vRhyme_bin_2069single_line	35346	0	27921.7	435664	0	lytic
Sargasso-1	Sargassum	SW-vir_vRhyme_bin_206single_line	39754	384	27921.7	435664	0.000619071	lysogenic
Sargasso-1	Sargassum	SW-vir_vRhyme_bin_2070single_line	11651	3	27921.7	435664	0	lytic
Sargasso-1	Sargassum	SW-vir_vRhyme_bin_2071single_line	22200	2	27921.7	435664	0	lysogenic
Sargasso-1	Sargassum	SW-vir_vRhyme_bin_2072single_line	15409	0	27921.7	435664	0	lytic
Sargasso-1	Sargassum	SW-vir_vRhyme_bin_2073single_line	26156	26	27921.7	435664	6.37E-05	lytic
Sargasso-1	Sargassum	SW-vir_vRhyme_bin_2075single_line	26429	5	27921.7	435664	0	lytic
Sargasso-1	Sargassum	SW-vir_vRhyme_bin_2076single_line	11847	2	27921.7	435664	0	lytic
Sargasso-1	Sargassum	SW-vir_vRhyme_bin_2078single_line	22897	1	27921.7	435664	0	lytic
Sargasso-1	Sargassum	SW-vir_vRhyme_bin_2079single_line	36042	16	27921.7	435664	2.85E-05	lysogenic
Sargasso-1	Sargassum	SW-vir_vRhyme_bin_207single_line	36733	4	27921.7	435664	0	lytic
Sargasso-1	Sargassum	SW-vir_vRhyme_bin_2080single_line	40368	17	27921.7	435664	2.70E-05	lytic
Sargasso-1	Sargassum	SW-vir_vRhyme_bin_2083single_line	11506	9	27921.7	435664	0	lytic
Sargasso-1	Sargassum	SW-vir_vRhyme_bin_2085single_line	15634	8	27921.7	435664	0	lytic
Sargasso-1	Sargassum	SW-vir_vRhyme_bin_2086single_line	10495	1	27921.7	435664	0	lytic
Sargasso-1	Sargassum	SW-vir_vRhyme_bin_2087single_line	38577	10	27921.7	435664	1.66E-05	lytic
Sargasso-1	Sargassum	SW-vir_vRhyme_bin_2088single_line	49841	14	27921.7	435664	1.80E-05	lytic
Sargasso-1	Sargassum	SW-vir_vRhyme_bin_2089single_line	20068	2	27921.7	435664	0	lytic
Sargasso-1	Sargassum	SW-vir_vRhyme_bin_208single_line	21480	10	27921.7	435664	2.98E-05	lytic
Sargasso-1	Sargassum	SW-vir_vRhyme_bin_2090single_line	16366	11	27921.7	435664	4.31E-05	lytic
Sargasso-1	Sargassum	SW-vir_vRhyme_bin_2092single_line	45246	18	27921.7	435664	2.55E-05	lysogenic
Sargasso-1	Sargassum	SW-vir_vRhyme_bin_2093single_line	11261	8	27921.7	435664	0	lytic
Sargasso-1	Sargassum	SW-vir_vRhyme_bin_2094single_line	17702	0	27921.7	435664	0	lytic
Sargasso-1	Sargassum	SW-vir_vRhyme_bin_2096single_line	47646	8	27921.7	435664	0	lysogenic
Sargasso-1	Sargassum	SW-vir_vRhyme_bin_2097single_line	12001	0	27921.7	435664	0	lytic
Sargasso-1	Sargassum	SW-vir_vRhyme_bin_2098single_line	45126	49	27921.7	435664	6.96E-05	lysogenic
Sargasso-1	Sargassum	SW-vir_vRhyme_bin_2099single_line	12276	3	27921.7	435664	0	lysogenic
Sargasso-1	Sargassum	SW-vir_vRhyme_bin_209single_line	17438	1	27921.7	435664	0	lytic
Sargasso-1	Sargassum	SW-vir_vRhyme_bin_20single_line	67089	4	27921.7	435664	0	lysogenic
Sargasso-1	Sargassum	SW-vir_vRhyme_bin_2100single_line	25817	36	27921.7	435664	8.94E-05	lytic
Sargasso-1	Sargassum	SW-vir_vRhyme_bin_2101single_line	20688	4	27921.7	435664	0	lytic
Sargasso-1	Sargassum	SW-vir_vRhyme_bin_2102single_line	14129	19	27921.7	435664	8.62E-05	lytic
Sargasso-1	Sargassum	SW-vir_vRhyme_bin_2103single_line	17258	2	27921.7	435664	0	lytic
Sargasso-1	Sargassum	SW-vir_vRhyme_bin_2104single_line	34079	2	27921.7	435664	0	lytic
Sargasso-1	Sargassum	SW-vir_vRhyme_bin_2106single_line	42928	16	27921.7	435664	2.39E-05	lysogenic
Sargasso-1	Sargassum	SW-vir_vRhyme_bin_2107single_line	41863	11	27921.7	435664	1.68E-05	lytic
Sargasso-1	Sargassum	SW-vir_vRhyme_bin_2108single_line	17699	4	27921.7	435664	0	lytic
Sargasso-1	Sargassum	SW-vir_vRhyme_bin_2109single_line	14932	2	27921.7	435664	0	lytic
Sargasso-1	Sargassum	SW-vir_vRhyme_bin_210single_line	25479	0	27921.7	435664	0	lytic
Sargasso-1	Sargassum	SW-vir_vRhyme_bin_2110single_line	24305	2	27921.7	435664	0	lytic
Sargasso-1	Sargassum	SW-vir_vRhyme_bin_2111single_line	14323	11	27921.7	435664	4.92E-05	lytic
Sargasso-1	Sargassum	SW-vir_vRhyme_bin_2112single_line	95770	62	27921.7	435664	4.15E-05	lysogenic
Sargasso-1	Sargassum	SW-vir_vRhyme_bin_2113single_line	37631	18	27921.7	435664	3.07E-05	lytic
Sargasso-1	Sargassum	SW-vir_vRhyme_bin_2114single_line	11019	6	27921.7	435664	0	lysogenic
Sargasso-1	Sargassum	SW-vir_vRhyme_bin_2115single_line	15476	15	27921.7	435664	6.21E-05	lytic
Sargasso-1	Sargassum	SW-vir_vRhyme_bin_2116single_line	10968	0	27921.7	435664	0	lysogenic
Sargasso-1	Sargassum	SW-vir_vRhyme_bin_2118single_line	14647	0	27921.7	435664	0	lytic
Sargasso-1	Sargassum	SW-vir_vRhyme_bin_211single_line	12861	0	27921.7	435664	0	lysogenic
Sargasso-1	Sargassum	SW-vir_vRhyme_bin_2120single_line	23020	0	27921.7	435664	0	lytic
Sargasso-1	Sargassum	SW-vir_vRhyme_bin_2121single_line	30409	2	27921.7	435664	0	lysogenic
Sargasso-1	Sargassum	SW-vir_vRhyme_bin_2122single_line	42182	73	27921.7	435664	0.000110914	lytic
Sargasso-1	Sargassum	SW-vir_vRhyme_bin_2123single_line	11251	2	27921.7	435664	0	lytic
Sargasso-1	Sargassum	SW-vir_vRhyme_bin_2125single_line	20120	0	27921.7	435664	0	lysogenic
[truncated: 57,446 more rows]
