# Supplementary material for: Genomic and induction evidence for bacteriophage contributions to sargassum-bacteria symbioses
Source: Microbiome. 2024 Aug 1;12:143. doi: 10.1186/s40168-024-01860-7 (PMC11295528; doi:10.1186/s40168-024-01860-7)
Supplement: Supplementary file 9 — Supplementary Material 8: Supplementary Data 7. Viral-encoded metabolic genes in the SSVdb grouped by KEGG pathway indicated by the KO number. [file 40168_2024_1860_MOESM8_ESM.csv]

Genome	Metabolic Pathway	KO
Sargassum_bacterial_bin_10_2single_line	Folate_biosynthesis	K01495
Sargassum_bacterial_bin_10_2single_line	Folate_biosynthesis	K06920
Sargassum_bacterial_bin_10_2single_line	Folate_biosynthesis	K09457
Sargassum_bacterial_bin_103_1single_line	Amino_sugar_and_nucleotide_sugar_metabolism	K02473
Sargassum_bacterial_bin_103_1single_line	Amino_sugar_and_nucleotide_sugar_metabolism	K08678
Sargassum_bacterial_bin_103_1single_line	Nicotinate_and_nicotinamide_metabolism	K03462
Sargassum_bacterial_bin_103_3single_line	Cysteine_and_methionine_metabolism	K17398
Sargassum_bacterial_bin_103_3single_line	Lipopolysaccharide_biosynthesis	K03270
Sargassum_bacterial_bin_103_5single_line	Alanine_aspartate_and_glutamate_metabolism	K00764
Sargassum_bacterial_bin_103_5single_line	Nicotinate_and_nicotinamide_metabolism	K03462
Sargassum_bacterial_bin_103_5single_line	Nicotinate_and_nicotinamide_metabolism	K13522
Sargassum_bacterial_bin_103_5single_line	Purine_metabolism	K00764
Sargassum_bacterial_bin_103_7single_line	Sulfur_metabolism	K00390
Sargassum_bacterial_bin_105_3single_line	Nicotinate_and_nicotinamide_metabolism	K03462
Sargassum_bacterial_bin_16_1single_line	Cysteine_and_methionine_metabolism	K17398
Sargassum_bacterial_bin_16_1single_line	Cysteine_and_methionine_metabolism	K17398
Sargassum_bacterial_bin_16_3single_line	Biosynthesis_of_unsaturated_fatty_acids	K00507
Sargassum_bacterial_bin_16_3single_line	Folate_biosynthesis	K00287
Sargassum_bacterial_bin_16_3single_line	One_carbon_pool_by_folate	K00287
Sargassum_bacterial_bin_16_6single_line	betaAlanine_metabolism	K01579
Sargassum_bacterial_bin_16_6single_line	Pantothenate_and_CoA_biosynthesis	K01579
Sargassum_bacterial_bin_16_6single_line	Phenylalanine_metabolism	K00285
Sargassum_bacterial_bin_26_1single_line	Sulfur_relay_system	K21029
Sargassum_bacterial_bin_26_2single_line	Nicotinate_and_nicotinamide_metabolism	K03462
Sargassum_bacterial_bin_61_7single_line	Porphyrin_and_chlorophyll_metabolism	K09883
Sargassum_bacterial_bin_72_1single_line	Carbon_fixation_pathways_in_prokaryotes	K01491
Sargassum_bacterial_bin_72_1single_line	Cysteine_and_methionine_metabolism	K00558
Sargassum_bacterial_bin_72_1single_line	One_carbon_pool_by_folate	K01491
Sargassum_bacterial_bin_73_1single_line	Cysteine_and_methionine_metabolism	K20249
Sargassum_bacterial_bin_73_1single_line	Folate_biosynthesis	K01737
Sargassum_bacterial_bin_73_1single_line	Folate_biosynthesis	K10026
Sargassum_bacterial_bin_73_1single_line	Sulfur_metabolism	K00390
Sargassum_bacterial_bin_74_10single_line	Alanine_aspartate_and_glutamate_metabolism	K00820
Sargassum_bacterial_bin_74_10single_line	Amino_sugar_and_nucleotide_sugar_metabolism	K00820
Sargassum_bacterial_bin_74_10single_line	NGlycan_biosynthesis	K00737
Sargassum_bacterial_bin_74_11single_line	Alanine_aspartate_and_glutamate_metabolism	K00820
Sargassum_bacterial_bin_74_11single_line	Amino_sugar_and_nucleotide_sugar_metabolism	K00820
Sargassum_bacterial_bin_74_11single_line	Cysteine_and_methionine_metabolism	K20249
Sargassum_bacterial_bin_74_17single_line	Cysteine_and_methionine_metabolism	K00558
Sargassum_bacterial_bin_74_25single_line	Nicotinate_and_nicotinamide_metabolism	K03462
Sargassum_bacterial_bin_74_27single_line	Nicotinate_and_nicotinamide_metabolism	K03462
Sargassum_bacterial_bin_74_32single_line	Cysteine_and_methionine_metabolism	K00558
Sargassum_bacterial_bin_74_35single_line	Porphyrin_and_chlorophyll_metabolism	K09882
Sargassum_bacterial_bin_74_4single_line	Arginine_and_proline_metabolism	K00472
Sargassum_bacterial_bin_74_6single_line	Acarbose_and_validamycin_biosynthesis	K01710
Sargassum_bacterial_bin_74_6single_line	Biosynthesis_of_vancomycin_group_antibiotics	K01710
Sargassum_bacterial_bin_74_6single_line	NGlycan_biosynthesis	K00737
Sargassum_bacterial_bin_74_6single_line	Polyketide_sugar_unit_biosynthesis	K01710
Sargassum_bacterial_bin_74_6single_line	Streptomycin_biosynthesis	K01710
Sargassum_bacterial_bin_74_7single_line	Cysteine_and_methionine_metabolism	K00558
Sargassum_bacterial_bin_78_2single_line	Cysteine_and_methionine_metabolism	K00558
Sargassum_bacterial_bin_82_1single_line	Cysteine_and_methionine_metabolism	K00558
Sargassum_bacterial_bin_92_6single_line	Cysteine_and_methionine_metabolism	K00558
Sargassum_bacterial_bin_92_7single_line	Cysteine_and_methionine_metabolism	K00558
sarg_contig.k127_1225563	Alanine_aspartate_and_glutamate_metabolism	K00820
sarg_contig.k127_1225563	Amino_sugar_and_nucleotide_sugar_metabolism	K00820
sarg_contig.k127_131075	Cysteine_and_methionine_metabolism	K00558
sarg_contig.k127_15774	Benzoate_degradation	K01055
sarg_contig.k127_1600953	Cysteine_and_methionine_metabolism	K17398
sarg_contig.k127_1630762	Amino_sugar_and_nucleotide_sugar_metabolism	K08679
sarg_contig.k127_1630762	Porphyrin_and_chlorophyll_metabolism	K22227
sarg_contig.k127_1683369	Cysteine_and_methionine_metabolism	K00558
sarg_contig.k127_1799119	Cysteine_and_methionine_metabolism	K00558
sarg_contig.k127_1885491	Alanine_aspartate_and_glutamate_metabolism	K01939
sarg_contig.k127_1885491	Cysteine_and_methionine_metabolism	K17398
sarg_contig.k127_1885491	Purine_metabolism	K01939
sarg_contig.k127_1906720	Cysteine_and_methionine_metabolism	K00558
sarg_contig.k127_1906720	Sulfur_metabolism	K00390
sarg_contig.k127_1938193	Folate_biosynthesis	K01495
sarg_contig.k127_1938193	Folate_biosynthesis	K06920
sarg_contig.k127_1938193	Folate_biosynthesis	K09457
sarg_contig.k127_1938193	Folate_biosynthesis	K10026
sarg_contig.k127_1987571	Nicotinate_and_nicotinamide_metabolism	K03462
sarg_contig.k127_1999399	Cysteine_and_methionine_metabolism	K00558
sarg_contig.k127_1999399	Sulfur_metabolism	K00390
sarg_contig.k127_2037649	Alanine_aspartate_and_glutamate_metabolism	K00820
sarg_contig.k127_2037649	Amino_sugar_and_nucleotide_sugar_metabolism	K00820
sarg_contig.k127_2102508	Cysteine_and_methionine_metabolism	K00558
sarg_contig.k127_2102520	Nicotinate_and_nicotinamide_metabolism	K03462
sarg_contig.k127_2102535	Cysteine_and_methionine_metabolism	K00558
sarg_contig.k127_2102555	Cysteine_and_methionine_metabolism	K00558
sarg_contig.k127_2102738	Sulfur_metabolism	K00390
sarg_contig.k127_305164	Cysteine_and_methionine_metabolism	K00640
sarg_contig.k127_305164	Sulfur_metabolism	K00640
sarg_contig.k127_309940	Alanine_aspartate_and_glutamate_metabolism	K00820
sarg_contig.k127_309940	Amino_sugar_and_nucleotide_sugar_metabolism	K00820
sarg_contig.k127_333372	Nicotinate_and_nicotinamide_metabolism	K03462
sarg_contig.k127_740506	Alanine_aspartate_and_glutamate_metabolism	K00820
sarg_contig.k127_740506	Amino_sugar_and_nucleotide_sugar_metabolism	K00820
sarg_contig.k127_740506	Nicotinate_and_nicotinamide_metabolism	K03462
sarg_contig.k127_946398	Acarbose_and_validamycin_biosynthesis	K00973
sarg_contig.k127_946398	Acarbose_and_validamycin_biosynthesis	K01710
sarg_contig.k127_946398	Amino_sugar_and_nucleotide_sugar_metabolism	K12450
sarg_contig.k127_946398	Amino_sugar_and_nucleotide_sugar_metabolism	K13010
sarg_contig.k127_946398	Biosynthesis_of_vancomycin_group_antibiotics	K01710
sarg_contig.k127_946398	Lipopolysaccharide_biosynthesis	K02843
sarg_contig.k127_946398	Lipopolysaccharide_biosynthesis	K02843
sarg_contig.k127_946398	Nicotinate_and_nicotinamide_metabolism	K03462
sarg_contig.k127_946398	Nicotinate_and_nicotinamide_metabolism	K13522
sarg_contig.k127_946398	Polyketide_sugar_unit_biosynthesis	K00973
sarg_contig.k127_946398	Polyketide_sugar_unit_biosynthesis	K01710
sarg_contig.k127_946398	Porphyrin_and_chlorophyll_metabolism	K00798
sarg_contig.k127_946398	Streptomycin_biosynthesis	K00973
sarg_contig.k127_946398	Streptomycin_biosynthesis	K01710
Sarg_vRhyme_bin_109single_line	Arginine_and_proline_metabolism	K00613
Sarg_vRhyme_bin_109single_line	Cysteine_and_methionine_metabolism	K01243
Sarg_vRhyme_bin_109single_line	Folate_biosynthesis	K06920
Sarg_vRhyme_bin_109single_line	Glycine_serine_and_threonine_metabolism	K00613
Sarg_vRhyme_bin_109single_line	Porphyrin_and_chlorophyll_metabolism	K22227
Sarg_vRhyme_bin_109single_line	Porphyrin_and_chlorophyll_metabolism	K22227
Sarg_vRhyme_bin_109single_line	Porphyrin_and_chlorophyll_metabolism	K22227
Sarg_vRhyme_bin_109single_line	Porphyrin_and_chlorophyll_metabolism	K22227
Sarg_vRhyme_bin_109single_line	Porphyrin_and_chlorophyll_metabolism	K22227
Sarg_vRhyme_bin_111single_line	Porphyrin_and_chlorophyll_metabolism	K22316
Sarg_vRhyme_bin_114single_line	Amino_sugar_and_nucleotide_sugar_metabolism	K02377
Sarg_vRhyme_bin_114single_line	Fructose_and_mannose_metabolism	K02377
Sarg_vRhyme_bin_134single_line	betaAlanine_metabolism	K01579
Sarg_vRhyme_bin_134single_line	Pantothenate_and_CoA_biosynthesis	K01579
Sarg_vRhyme_bin_135single_line	Alanine_aspartate_and_glutamate_metabolism	K00820
Sarg_vRhyme_bin_135single_line	Amino_sugar_and_nucleotide_sugar_metabolism	K00820
Sarg_vRhyme_bin_137single_line	Alanine_aspartate_and_glutamate_metabolism	K00820
Sarg_vRhyme_bin_137single_line	Amino_sugar_and_nucleotide_sugar_metabolism	K00820
Sarg_vRhyme_bin_140single_line	Alanine_aspartate_and_glutamate_metabolism	K00820
Sarg_vRhyme_bin_140single_line	Amino_sugar_and_nucleotide_sugar_metabolism	K00820
Sarg_vRhyme_bin_142single_line	Alanine_aspartate_and_glutamate_metabolism	K00820
Sarg_vRhyme_bin_142single_line	Amino_sugar_and_nucleotide_sugar_metabolism	K00820
Sarg_vRhyme_bin_152single_line	Other_glycan_degradation	K01186
Sarg_vRhyme_bin_152single_line	Sphingolipid_metabolism	K01186
Sarg_vRhyme_bin_156single_line	Porphyrin_and_chlorophyll_metabolism	K09883
Sarg_vRhyme_bin_157single_line	Lipopolysaccharide_biosynthesis	K03273
Sarg_vRhyme_bin_157single_line	Lipopolysaccharide_biosynthesis	K03273
Sarg_vRhyme_bin_15single_line	Acarbose_and_validamycin_biosynthesis	K01710
Sarg_vRhyme_bin_15single_line	Biosynthesis_of_vancomycin_group_antibiotics	K01710
Sarg_vRhyme_bin_15single_line	Nicotinate_and_nicotinamide_metabolism	K00952
Sarg_vRhyme_bin_15single_line	Polyketide_sugar_unit_biosynthesis	K01710
Sarg_vRhyme_bin_15single_line	Propanoate_metabolism	K01734
Sarg_vRhyme_bin_15single_line	Streptomycin_biosynthesis	K01710
Sarg_vRhyme_bin_166single_line	Folate_biosynthesis	K01737
Sarg_vRhyme_bin_168single_line	Folate_biosynthesis	K01495
Sarg_vRhyme_bin_168single_line	Folate_biosynthesis	K06879
Sarg_vRhyme_bin_168single_line	Folate_biosynthesis	K06920
Sarg_vRhyme_bin_168single_line	Folate_biosynthesis	K10026
Sarg_vRhyme_bin_168single_line	Nicotinate_and_nicotinamide_metabolism	K13522
Sarg_vRhyme_bin_16single_line	Arginine_and_proline_metabolism	K00274
Sarg_vRhyme_bin_16single_line	Arginine_and_proline_metabolism	K00472
Sarg_vRhyme_bin_16single_line	Glycine_serine_and_threonine_metabolism	K00274
Sarg_vRhyme_bin_16single_line	Histidine_Tryptophan_Tyrosine_metabolism	K00274
Sarg_vRhyme_bin_16single_line	Phenylalanine_metabolism	K00274
Sarg_vRhyme_bin_171single_line	Amino_sugar_and_nucleotide_sugar_metabolism	K01784
Sarg_vRhyme_bin_171single_line	Galactose_metabolism	K01784
Sarg_vRhyme_bin_175single_line	Alanine_aspartate_and_glutamate_metabolism	K01939
Sarg_vRhyme_bin_175single_line	Purine_metabolism	K01939
Sarg_vRhyme_bin_179single_line	Cysteine_and_methionine_metabolism	K00558
Sarg_vRhyme_bin_188single_line	Porphyrin_and_chlorophyll_metabolism	K22227
Sarg_vRhyme_bin_18single_line	Acarbose_and_validamycin_biosynthesis	K01710
Sarg_vRhyme_bin_18single_line	Amino_sugar_and_nucleotide_sugar_metabolism	K12450
Sarg_vRhyme_bin_18single_line	Biosynthesis_of_vancomycin_group_antibiotics	K01710
Sarg_vRhyme_bin_18single_line	Folate_biosynthesis	K00287
Sarg_vRhyme_bin_18single_line	One_carbon_pool_by_folate	K00287
Sarg_vRhyme_bin_18single_line	Polyketide_sugar_unit_biosynthesis	K01710
Sarg_vRhyme_bin_18single_line	Streptomycin_biosynthesis	K01710
Sarg_vRhyme_bin_196single_line	Cysteine_and_methionine_metabolism	K20249
Sarg_vRhyme_bin_196single_line	Sulfur_metabolism	K00390
Sarg_vRhyme_bin_198single_line	Cysteine_and_methionine_metabolism	K00558
Sarg_vRhyme_bin_199single_line	Porphyrin_and_chlorophyll_metabolism	K09882
Sarg_vRhyme_bin_202single_line	Alanine_aspartate_and_glutamate_metabolism	K01953
Sarg_vRhyme_bin_202single_line	Cysteine_and_methionine_metabolism	K00558
Sarg_vRhyme_bin_202single_line	Photosynthesis	K02703
Sarg_vRhyme_bin_205single_line	Nicotinate_and_nicotinamide_metabolism	K03462
Sarg_vRhyme_bin_20single_line	Nicotinate_and_nicotinamide_metabolism	K00952
Sarg_vRhyme_bin_225single_line	Folate_biosynthesis	K01495
Sarg_vRhyme_bin_225single_line	Folate_biosynthesis	K06920
Sarg_vRhyme_bin_225single_line	Folate_biosynthesis	K10026
Sarg_vRhyme_bin_230single_line	Cysteine_and_methionine_metabolism	K00558
Sarg_vRhyme_bin_23single_line	Amino_sugar_and_nucleotide_sugar_metabolism	K00966
Sarg_vRhyme_bin_23single_line	Fructose_and_mannose_metabolism	K00966
Sarg_vRhyme_bin_24single_line	Cysteine_and_methionine_metabolism	K17398
Sarg_vRhyme_bin_24single_line	Folate_biosynthesis	K00287
Sarg_vRhyme_bin_24single_line	Nicotinate_and_nicotinamide_metabolism	K03462
Sarg_vRhyme_bin_24single_line	Nicotinate_and_nicotinamide_metabolism	K13522
Sarg_vRhyme_bin_24single_line	One_carbon_pool_by_folate	K00287
Sarg_vRhyme_bin_254single_line	Folate_biosynthesis	K00287
Sarg_vRhyme_bin_254single_line	One_carbon_pool_by_folate	K00287
Sarg_vRhyme_bin_254single_line	Purine_metabolism	K00860
Sarg_vRhyme_bin_254single_line	Sulfur_metabolism	K00860
Sarg_vRhyme_bin_256single_line	Folate_biosynthesis	K01495
Sarg_vRhyme_bin_256single_line	Folate_biosynthesis	K01737
Sarg_vRhyme_bin_256single_line	Folate_biosynthesis	K10026
Sarg_vRhyme_bin_260single_line	Porphyrin_and_chlorophyll_metabolism	K09882
Sarg_vRhyme_bin_266single_line	Acarbose_and_validamycin_biosynthesis	K01710
Sarg_vRhyme_bin_266single_line	Biosynthesis_of_vancomycin_group_antibiotics	K01710
Sarg_vRhyme_bin_266single_line	Polyketide_sugar_unit_biosynthesis	K01710
Sarg_vRhyme_bin_266single_line	Streptomycin_biosynthesis	K01710
Sarg_vRhyme_bin_266single_line	Sulfur_metabolism	K00390
Sarg_vRhyme_bin_268single_line	Arginine_and_proline_metabolism	K00472
Sarg_vRhyme_bin_26single_line	Amino_sugar_and_nucleotide_sugar_metabolism	K13010
Sarg_vRhyme_bin_271single_line	Alanine_aspartate_and_glutamate_metabolism	K00820
Sarg_vRhyme_bin_271single_line	Amino_sugar_and_nucleotide_sugar_metabolism	K00820
Sarg_vRhyme_bin_271single_line	Amino_sugar_and_nucleotide_sugar_metabolism	K01784
Sarg_vRhyme_bin_271single_line	Galactose_metabolism	K01784
Sarg_vRhyme_bin_271single_line	Lipopolysaccharide_biosynthesis	K02841
Sarg_vRhyme_bin_272single_line	Folate_biosynthesis	K00287
Sarg_vRhyme_bin_272single_line	One_carbon_pool_by_folate	K00287
Sarg_vRhyme_bin_27single_line	Cysteine_and_methionine_metabolism	K00558
Sarg_vRhyme_bin_27single_line	Cysteine_and_methionine_metabolism	K00558
Sarg_vRhyme_bin_280single_line	Cysteine_and_methionine_metabolism	K00558
Sarg_vRhyme_bin_288single_line	Nicotinate_and_nicotinamide_metabolism	K03462
Sarg_vRhyme_bin_28single_line	Biosynthesis_of_secondary_metabolites__other_antibiotics	K02078
Sarg_vRhyme_bin_291single_line	Photosynthesis	K02703
Sarg_vRhyme_bin_293single_line	Porphyrin_and_chlorophyll_metabolism	K22226
Sarg_vRhyme_bin_294single_line	Folate_biosynthesis	K01737
Sarg_vRhyme_bin_298single_line	Folate_biosynthesis	K01737
Sarg_vRhyme_bin_298single_line	Folate_biosynthesis	K10026
Sarg_vRhyme_bin_301single_line	Phenylalanine_metabolism	K00285
Sarg_vRhyme_bin_312single_line	Cysteine_and_methionine_metabolism	K00558
Sarg_vRhyme_bin_31single_line	Amino_sugar_and_nucleotide_sugar_metabolism	K01711
Sarg_vRhyme_bin_31single_line	Amino_sugar_and_nucleotide_sugar_metabolism	K02377
Sarg_vRhyme_bin_31single_line	Amino_sugar_and_nucleotide_sugar_metabolism	K16011
Sarg_vRhyme_bin_31single_line	Fructose_and_mannose_metabolism	K01711
Sarg_vRhyme_bin_31single_line	Fructose_and_mannose_metabolism	K02377
Sarg_vRhyme_bin_31single_line	Fructose_and_mannose_metabolism	K16011
Sarg_vRhyme_bin_31single_line	Nicotinate_and_nicotinamide_metabolism	K03462
Sarg_vRhyme_bin_327single_line	Lipopolysaccharide_biosynthesis	K03273
Sarg_vRhyme_bin_335single_line	Cysteine_and_methionine_metabolism	K17398
Sarg_vRhyme_bin_339single_line	Lipopolysaccharide_biosynthesis	K02536
Sarg_vRhyme_bin_342single_line	Nicotinate_and_nicotinamide_metabolism	K03462
Sarg_vRhyme_bin_344single_line	Alanine_aspartate_and_glutamate_metabolism	K00764
Sarg_vRhyme_bin_344single_line	Purine_metabolism	K00764
Sarg_vRhyme_bin_34single_line	Cysteine_and_methionine_metabolism	K00558
Sarg_vRhyme_bin_350single_line	Nicotinate_and_nicotinamide_metabolism	K03462
Sarg_vRhyme_bin_351single_line	Alanine_aspartate_and_glutamate_metabolism	K00820
Sarg_vRhyme_bin_351single_line	Alanine_aspartate_and_glutamate_metabolism	K00820
Sarg_vRhyme_bin_351single_line	Amino_sugar_and_nucleotide_sugar_metabolism	K00820
Sarg_vRhyme_bin_351single_line	Amino_sugar_and_nucleotide_sugar_metabolism	K00820
Sarg_vRhyme_bin_351single_line	Cysteine_and_methionine_metabolism	K20249
Sarg_vRhyme_bin_371single_line	Sulfur_relay_system	K21029
Sarg_vRhyme_bin_375single_line	Arginine_and_proline_metabolism	K00613
Sarg_vRhyme_bin_375single_line	Glycine_serine_and_threonine_metabolism	K00613
Sarg_vRhyme_bin_375single_line	Lipopolysaccharide_biosynthesis	K03272
Sarg_vRhyme_bin_376single_line	Porphyrin_and_chlorophyll_metabolism	K22316
Sarg_vRhyme_bin_387single_line	Sulfur_relay_system	K21029
Sarg_vRhyme_bin_38single_line	Nicotinate_and_nicotinamide_metabolism	K03462
Sarg_vRhyme_bin_399single_line	Lipopolysaccharide_biosynthesis	K03270
Sarg_vRhyme_bin_399single_line	Lipopolysaccharide_biosynthesis	K06041
Sarg_vRhyme_bin_39single_line	Fructose_and_mannose_metabolism	K01628
Sarg_vRhyme_bin_3single_line	Cysteine_and_methionine_metabolism	K00558
Sarg_vRhyme_bin_404single_line	Amino_sugar_and_nucleotide_sugar_metabolism	K01784
Sarg_vRhyme_bin_404single_line	Galactose_metabolism	K01784
Sarg_vRhyme_bin_404single_line	Polyketide_sugar_unit_biosynthesis	K01790
Sarg_vRhyme_bin_404single_line	Streptomycin_biosynthesis	K01790
Sarg_vRhyme_bin_404single_line	Ubiquinone_and_other_terpenoidquinone_biosynthesis	K00355
Sarg_vRhyme_bin_408single_line	Cysteine_and_methionine_metabolism	K00558
Sarg_vRhyme_bin_40single_line	Lipoarabinomannan_(LAM)_biosynthesis	K14335
Sarg_vRhyme_bin_415single_line	Cysteine_and_methionine_metabolism	K00640
Sarg_vRhyme_bin_415single_line	Sulfur_metabolism	K00640
Sarg_vRhyme_bin_416single_line	Folate_biosynthesis	K00287
Sarg_vRhyme_bin_416single_line	One_carbon_pool_by_folate	K00287
Sarg_vRhyme_bin_424single_line	Cysteine_and_methionine_metabolism	K00558
Sarg_vRhyme_bin_429single_line	Folate_biosynthesis	K00287
Sarg_vRhyme_bin_429single_line	One_carbon_pool_by_folate	K00287
Sarg_vRhyme_bin_42single_line	Acarbose_and_validamycin_biosynthesis	K00973
Sarg_vRhyme_bin_42single_line	Polyketide_sugar_unit_biosynthesis	K00067
Sarg_vRhyme_bin_42single_line	Polyketide_sugar_unit_biosynthesis	K00973
Sarg_vRhyme_bin_42single_line	Polyketide_sugar_unit_biosynthesis	K01790
Sarg_vRhyme_bin_42single_line	Streptomycin_biosynthesis	K00067
Sarg_vRhyme_bin_42single_line	Streptomycin_biosynthesis	K00973
Sarg_vRhyme_bin_42single_line	Streptomycin_biosynthesis	K01790
Sarg_vRhyme_bin_431single_line	Nicotinate_and_nicotinamide_metabolism	K03462
Sarg_vRhyme_bin_435single_line	Cysteine_and_methionine_metabolism	K00558
Sarg_vRhyme_bin_435single_line	Porphyrin_and_chlorophyll_metabolism	K09882
Sarg_vRhyme_bin_452single_line	Biotin_metabolism	K00833
Sarg_vRhyme_bin_459single_line	Folate_biosynthesis	K01495
Sarg_vRhyme_bin_459single_line	Folate_biosynthesis	K06920
Sarg_vRhyme_bin_459single_line	Folate_biosynthesis	K09457
Sarg_vRhyme_bin_459single_line	Folate_biosynthesis	K10026
Sarg_vRhyme_bin_46single_line	Lipopolysaccharide_biosynthesis	K02536
Sarg_vRhyme_bin_471single_line	Arginine_and_proline_metabolism	K00472
Sarg_vRhyme_bin_471single_line	Photosynthesis	K02703
Sarg_vRhyme_bin_472single_line	Amino_sugar_and_nucleotide_sugar_metabolism	K01784
Sarg_vRhyme_bin_472single_line	Amino_sugar_and_nucleotide_sugar_metabolism	K12452
Sarg_vRhyme_bin_472single_line	Galactose_metabolism	K01784
Sarg_vRhyme_bin_472single_line	Glycosphingolipid_biosynthesis__lacto_and_neolacto_series	K00709
Sarg_vRhyme_bin_477single_line	Amino_sugar_and_nucleotide_sugar_metabolism	K01784
Sarg_vRhyme_bin_477single_line	Galactose_metabolism	K01784
Sarg_vRhyme_bin_478single_line	Arginine_and_proline_metabolism	K00472
Sarg_vRhyme_bin_479single_line	Alanine_aspartate_and_glutamate_metabolism	K00820
Sarg_vRhyme_bin_479single_line	Amino_sugar_and_nucleotide_sugar_metabolism	K00820
Sarg_vRhyme_bin_488single_line	Inositol_phosphate_metabolism	K01858
Sarg_vRhyme_bin_488single_line	Streptomycin_biosynthesis	K01858
Sarg_vRhyme_bin_489single_line	Amino_sugar_and_nucleotide_sugar_metabolism	K01784
Sarg_vRhyme_bin_489single_line	Amino_sugar_and_nucleotide_sugar_metabolism	K01854
Sarg_vRhyme_bin_489single_line	Galactose_metabolism	K01784
Sarg_vRhyme_bin_489single_line	Galactose_metabolism	K01854
Sarg_vRhyme_bin_498single_line	Nicotinate_and_nicotinamide_metabolism	K03462
Sarg_vRhyme_bin_4single_line	Lipopolysaccharide_biosynthesis	K00979
Sarg_vRhyme_bin_4single_line	Lipopolysaccharide_biosynthesis	K02843
Sarg_vRhyme_bin_50single_line	Amino_sugar_and_nucleotide_sugar_metabolism	K01784
Sarg_vRhyme_bin_50single_line	Galactose_metabolism	K01784
Sarg_vRhyme_bin_52single_line	Folate_biosynthesis	K10026
Sarg_vRhyme_bin_549single_line	Cysteine_and_methionine_metabolism	K00558
Sarg_vRhyme_bin_55single_line	Folate_biosynthesis	K06879
Sarg_vRhyme_bin_55single_line	One_carbon_pool_by_folate	K11175
Sarg_vRhyme_bin_55single_line	Purine_metabolism	K11175
Sarg_vRhyme_bin_560single_line	Fructose_and_mannose_metabolism	K01628
Sarg_vRhyme_bin_588single_line	Folate_biosynthesis	K01737
Sarg_vRhyme_bin_58single_line	Amino_sugar_and_nucleotide_sugar_metabolism	K00012
Sarg_vRhyme_bin_58single_line	Ascorbate_and_aldarate_metabolism	K00012
Sarg_vRhyme_bin_58single_line	Pentose_and_glucuronate_interconversions	K00012
Sarg_vRhyme_bin_58single_line	Polyketide_sugar_unit_biosynthesis	K00067
Sarg_vRhyme_bin_58single_line	Streptomycin_biosynthesis	K00067
Sarg_vRhyme_bin_617single_line	Amino_sugar_and_nucleotide_sugar_metabolism	K12452
Sarg_vRhyme_bin_62single_line	Ubiquinone_and_other_terpenoidquinone_biosynthesis	K00568
Sarg_vRhyme_bin_642single_line	Acarbose_and_validamycin_biosynthesis	K01710
Sarg_vRhyme_bin_642single_line	Biosynthesis_of_vancomycin_group_antibiotics	K01710
Sarg_vRhyme_bin_642single_line	Polyketide_sugar_unit_biosynthesis	K01710
Sarg_vRhyme_bin_642single_line	Streptomycin_biosynthesis	K01710
Sarg_vRhyme_bin_647single_line	Porphyrin_and_chlorophyll_metabolism	K09882
Sarg_vRhyme_bin_648single_line	Cysteine_and_methionine_metabolism	K00558
Sarg_vRhyme_bin_66single_line	Amino_sugar_and_nucleotide_sugar_metabolism	K01711
Sarg_vRhyme_bin_66single_line	Fructose_and_mannose_metabolism	K01711
Sarg_vRhyme_bin_68single_line	Folate_biosynthesis	K01495
Sarg_vRhyme_bin_69single_line	Cysteine_and_methionine_metabolism	K00558
Sarg_vRhyme_bin_69single_line	Cysteine_and_methionine_metabolism	K00558
Sarg_vRhyme_bin_70single_line	Cysteine_and_methionine_metabolism	K00558
Sarg_vRhyme_bin_70single_line	Porphyrin_and_chlorophyll_metabolism	K22227
Sarg_vRhyme_bin_75single_line	Cysteine_and_methionine_metabolism	K00558
Sarg_vRhyme_bin_7single_line	Arginine_and_proline_metabolism	K00613
Sarg_vRhyme_bin_7single_line	Arginine_and_proline_metabolism	K00613
Sarg_vRhyme_bin_7single_line	Glycine_serine_and_threonine_metabolism	K00613
Sarg_vRhyme_bin_7single_line	Glycine_serine_and_threonine_metabolism	K00613
Sarg_vRhyme_bin_7single_line	Porphyrin_and_chlorophyll_metabolism	K22227
Sarg_vRhyme_bin_7single_line	Porphyrin_and_chlorophyll_metabolism	K22227
Sarg_vRhyme_bin_89single_line	Pentose_and_glucuronate_interconversions	K01728
Sarg_vRhyme_bin_8single_line	Nicotinate_and_nicotinamide_metabolism	K03462
Sarg_vRhyme_bin_8single_line	Nicotinate_and_nicotinamide_metabolism	K13522
Sarg_vRhyme_bin_8single_line	Porphyrin_and_chlorophyll_metabolism	K09882
Sarg_vRhyme_bin_90single_line	Folate_biosynthesis	K00287
Sarg_vRhyme_bin_90single_line	Lipopolysaccharide_biosynthesis	K03273
Sarg_vRhyme_bin_90single_line	One_carbon_pool_by_folate	K00287
Sarg_vRhyme_bin_90single_line	Porphyrin_and_chlorophyll_metabolism	K22227
Sarg_vRhyme_bin_90single_line	Porphyrin_and_chlorophyll_metabolism	K22227
Sarg_vRhyme_bin_90single_line	Staurosporine_biosynthesis	K14266
Sarg_vRhyme_bin_93single_line	Other_glycan_degradation	K01186
Sarg_vRhyme_bin_93single_line	Sphingolipid_metabolism	K01186
Sarg_vRhyme_bin_94single_line	Acarbose_and_validamycin_biosynthesis	K01710
Sarg_vRhyme_bin_94single_line	Amino_sugar_and_nucleotide_sugar_metabolism	K01711
Sarg_vRhyme_bin_94single_line	Amino_sugar_and_nucleotide_sugar_metabolism	K13010
Sarg_vRhyme_bin_94single_line	Biosynthesis_of_vancomycin_group_antibiotics	K01710
Sarg_vRhyme_bin_94single_line	Fructose_and_mannose_metabolism	K01711
Sarg_vRhyme_bin_94single_line	Polyketide_sugar_unit_biosynthesis	K01710
Sarg_vRhyme_bin_94single_line	Streptomycin_biosynthesis	K01710
Sarg_vRhyme_bin_95single_line	Amino_sugar_and_nucleotide_sugar_metabolism	K02473
Sarg_vRhyme_bin_95single_line	Cysteine_and_methionine_metabolism	K17398
Sarg_vRhyme_bin_96single_line	Porphyrin_and_chlorophyll_metabolism	K09882
Sarg_vRhyme_bin_9single_line	Fructose_and_mannose_metabolism	K01628
Sarg_vRhyme_bin_9single_line	Lipopolysaccharide_biosynthesis	K03269
Sarg_vRhyme_bin_9single_line	Phenylalanine_metabolism	K02612
SW-St_vRhyme_bin_103single_line	Amino_sugar_and_nucleotide_sugar_metabolism	K01784
SW-St_vRhyme_bin_103single_line	Galactose_metabolism	K01784
SW-St_vRhyme_bin_103single_line	Staurosporine_biosynthesis	K14266
SW-St_vRhyme_bin_104single_line	Alanine_aspartate_and_glutamate_metabolism	K13821
SW-St_vRhyme_bin_104single_line	Arginine_and_proline_metabolism	K00613
SW-St_vRhyme_bin_104single_line	Arginine_and_proline_metabolism	K13821
SW-St_vRhyme_bin_104single_line	Folate_biosynthesis	K00287
SW-St_vRhyme_bin_104single_line	Glycine_serine_and_threonine_metabolism	K00613
SW-St_vRhyme_bin_104single_line	One_carbon_pool_by_folate	K00287
SW-St_vRhyme_bin_105single_line	Arginine_and_proline_metabolism	K00613
SW-St_vRhyme_bin_105single_line	Biosynthesis_of_secondary_metabolites__other_antibiotics	K02078
SW-St_vRhyme_bin_105single_line	Glycine_serine_and_threonine_metabolism	K00613
SW-St_vRhyme_bin_107single_line	Porphyrin_and_chlorophyll_metabolism	K21480
SW-St_vRhyme_bin_10single_line	Amino_sugar_and_nucleotide_sugar_metabolism	K12452
SW-St_vRhyme_bin_10single_line	Arginine_and_proline_metabolism	K00542
SW-St_vRhyme_bin_10single_line	Glycine_serine_and_threonine_metabolism	K00542
SW-St_vRhyme_bin_10single_line	Polyketide_sugar_unit_biosynthesis	K00067
SW-St_vRhyme_bin_10single_line	Streptomycin_biosynthesis	K00067
SW-St_vRhyme_bin_111single_line	Cysteine_and_methionine_metabolism	K17398
SW-St_vRhyme_bin_117single_line	Porphyrin_and_chlorophyll_metabolism	K09882
SW-St_vRhyme_bin_117single_line	Porphyrin_and_chlorophyll_metabolism	K09883
SW-St_vRhyme_bin_11single_line	Biosynthesis_of_unsaturated_fatty_acids	K00507
SW-St_vRhyme_bin_11single_line	Folate_biosynthesis	K01495
SW-St_vRhyme_bin_11single_line	Folate_biosynthesis	K10026
SW-St_vRhyme_bin_11single_line	Purine_metabolism	K00860
SW-St_vRhyme_bin_11single_line	Sulfur_metabolism	K00860
SW-St_vRhyme_bin_123single_line	Cysteine_and_methionine_metabolism	K00558
SW-St_vRhyme_bin_126single_line	Alanine_aspartate_and_glutamate_metabolism	K01953
SW-St_vRhyme_bin_129single_line	Cysteine_and_methionine_metabolism	K01243
SW-St_vRhyme_bin_12single_line	Folate_biosynthesis	K08310
SW-St_vRhyme_bin_12single_line	Lipopolysaccharide_biosynthesis	K03274
SW-St_vRhyme_bin_133single_line	Phenylalanine_metabolism	K00285
SW-St_vRhyme_bin_13single_line	Porphyrin_and_chlorophyll_metabolism	K22227
SW-St_vRhyme_bin_143single_line	Lipopolysaccharide_biosynthesis	K03269
SW-St_vRhyme_bin_14single_line	Amino_sugar_and_nucleotide_sugar_metabolism	K00621
SW-St_vRhyme_bin_14single_line	Amino_sugar_and_nucleotide_sugar_metabolism	K01711
SW-St_vRhyme_bin_14single_line	Amino_sugar_and_nucleotide_sugar_metabolism	K01784
SW-St_vRhyme_bin_14single_line	Fructose_and_mannose_metabolism	K01711
SW-St_vRhyme_bin_14single_line	Galactose_metabolism	K01784
SW-St_vRhyme_bin_14single_line	Lipopolysaccharide_biosynthesis	K02843
SW-St_vRhyme_bin_14single_line	Lipopolysaccharide_biosynthesis	K02843
SW-St_vRhyme_bin_150single_line	Various_types_of_Nglycan_biosynthesis	K09673
SW-St_vRhyme_bin_151single_line	Folate_biosynthesis	K01495
SW-St_vRhyme_bin_152single_line	Lipopolysaccharide_biosynthesis	K03272
SW-St_vRhyme_bin_152single_line	Staurosporine_biosynthesis	K14266
SW-St_vRhyme_bin_152single_line	Staurosporine_biosynthesis	K14266
SW-St_vRhyme_bin_157single_line	Arginine_and_proline_metabolism	K12256
SW-St_vRhyme_bin_15single_line	Folate_biosynthesis	K01737
SW-St_vRhyme_bin_15single_line	Porphyrin_and_chlorophyll_metabolism	K04034
SW-St_vRhyme_bin_15single_line	Porphyrin_and_chlorophyll_metabolism	K22227
SW-St_vRhyme_bin_16single_line	One_carbon_pool_by_folate	K11175
SW-St_vRhyme_bin_16single_line	Purine_metabolism	K11175
SW-St_vRhyme_bin_173single_line	Cysteine_and_methionine_metabolism	K00558
SW-St_vRhyme_bin_175single_line	Cysteine_and_methionine_metabolism	K00558
SW-St_vRhyme_bin_17single_line	Arginine_and_proline_metabolism	K00613
SW-St_vRhyme_bin_17single_line	Folate_biosynthesis	K01495
SW-St_vRhyme_bin_17single_line	Folate_biosynthesis	K10026
SW-St_vRhyme_bin_17single_line	Glycine_serine_and_threonine_metabolism	K00613
SW-St_vRhyme_bin_17single_line	Lipopolysaccharide_biosynthesis	K03273
SW-St_vRhyme_bin_17single_line	Porphyrin_and_chlorophyll_metabolism	K22227
SW-St_vRhyme_bin_187single_line	Glyoxylate_and_dicarboxylate_metabolism	K01637
SW-St_vRhyme_bin_18single_line	Cysteine_and_methionine_metabolism	K00558
SW-St_vRhyme_bin_19single_line	Arginine_and_proline_metabolism	K00472
SW-St_vRhyme_bin_19single_line	Arginine_and_proline_metabolism	K00613
SW-St_vRhyme_bin_19single_line	Glycerolipid_metabolism	K01046
SW-St_vRhyme_bin_19single_line	Glycine_serine_and_threonine_metabolism	K00613
SW-St_vRhyme_bin_1single_line	Acarbose_and_validamycin_biosynthesis	K01710
SW-St_vRhyme_bin_1single_line	Alanine_aspartate_and_glutamate_metabolism	K00820
SW-St_vRhyme_bin_1single_line	Amino_sugar_and_nucleotide_sugar_metabolism	K00012
SW-St_vRhyme_bin_1single_line	Amino_sugar_and_nucleotide_sugar_metabolism	K00820
SW-St_vRhyme_bin_1single_line	Amino_sugar_and_nucleotide_sugar_metabolism	K01784
SW-St_vRhyme_bin_1single_line	Amino_sugar_and_nucleotide_sugar_metabolism	K16011
SW-St_vRhyme_bin_1single_line	Ascorbate_and_aldarate_metabolism	K00012
SW-St_vRhyme_bin_1single_line	Biosynthesis_of_vancomycin_group_antibiotics	K01710
SW-St_vRhyme_bin_1single_line	Folate_biosynthesis	K01495
SW-St_vRhyme_bin_1single_line	Folate_biosynthesis	K08310
SW-St_vRhyme_bin_1single_line	Folate_biosynthesis	K10026
SW-St_vRhyme_bin_1single_line	Fructose_and_mannose_metabolism	K16011
SW-St_vRhyme_bin_1single_line	Galactose_metabolism	K01784
SW-St_vRhyme_bin_1single_line	Lipopolysaccharide_biosynthesis	K03272
SW-St_vRhyme_bin_1single_line	Lipopolysaccharide_biosynthesis	K03274
SW-St_vRhyme_bin_1single_line	NGlycan_biosynthesis	K00737
SW-St_vRhyme_bin_1single_line	Pentose_and_glucuronate_interconversions	K00012
SW-St_vRhyme_bin_1single_line	Polyketide_sugar_unit_biosynthesis	K01710
SW-St_vRhyme_bin_1single_line	Streptomycin_biosynthesis	K01710
SW-St_vRhyme_bin_202single_line	Lipopolysaccharide_biosynthesis	K03269
SW-St_vRhyme_bin_206single_line	Porphyrin_and_chlorophyll_metabolism	K09882
SW-St_vRhyme_bin_216single_line	Folate_biosynthesis	K00287
SW-St_vRhyme_bin_216single_line	One_carbon_pool_by_folate	K00287
SW-St_vRhyme_bin_22single_line	Folate_biosynthesis	K10026
SW-St_vRhyme_bin_22single_line	Glycerolipid_metabolism	K19002
SW-St_vRhyme_bin_22single_line	Lipopolysaccharide_biosynthesis	K00979
SW-St_vRhyme_bin_22single_line	Lipopolysaccharide_biosynthesis	K01627
SW-St_vRhyme_bin_26single_line	Arginine_and_proline_metabolism	K00613
SW-St_vRhyme_bin_26single_line	Glycine_serine_and_threonine_metabolism	K00613
SW-St_vRhyme_bin_2single_line	Amino_sugar_and_nucleotide_sugar_metabolism	K16011
SW-St_vRhyme_bin_2single_line	Arginine_and_proline_metabolism	K00472
SW-St_vRhyme_bin_2single_line	Folate_biosynthesis	K01495
SW-St_vRhyme_bin_2single_line	Folate_biosynthesis	K01737
SW-St_vRhyme_bin_2single_line	Fructose_and_mannose_metabolism	K16011
SW-St_vRhyme_bin_2single_line	Lipopolysaccharide_biosynthesis	K01627
SW-St_vRhyme_bin_30single_line	Amino_sugar_and_nucleotide_sugar_metabolism	K00012
SW-St_vRhyme_bin_30single_line	Amino_sugar_and_nucleotide_sugar_metabolism	K01784
SW-St_vRhyme_bin_30single_line	Ascorbate_and_aldarate_metabolism	K00012
SW-St_vRhyme_bin_30single_line	Galactose_metabolism	K01784
SW-St_vRhyme_bin_30single_line	Lipopolysaccharide_biosynthesis	K03269
SW-St_vRhyme_bin_30single_line	Pentose_and_glucuronate_interconversions	K00012
SW-St_vRhyme_bin_33single_line	Amino_sugar_and_nucleotide_sugar_metabolism	K00523
SW-St_vRhyme_bin_33single_line	Folate_biosynthesis	K06920
SW-St_vRhyme_bin_34single_line	Amino_sugar_and_nucleotide_sugar_metabolism	K01854
SW-St_vRhyme_bin_34single_line	Cysteine_and_methionine_metabolism	K00558
SW-St_vRhyme_bin_34single_line	Galactose_metabolism	K01854
SW-St_vRhyme_bin_35single_line	Acarbose_and_validamycin_biosynthesis	K01710
SW-St_vRhyme_bin_35single_line	Amino_sugar_and_nucleotide_sugar_metabolism	K00012
SW-St_vRhyme_bin_35single_line	Ascorbate_and_aldarate_metabolism	K00012
SW-St_vRhyme_bin_35single_line	Biosynthesis_of_vancomycin_group_antibiotics	K01710
SW-St_vRhyme_bin_35single_line	Folate_biosynthesis	K06879
SW-St_vRhyme_bin_35single_line	Pentose_and_glucuronate_interconversions	K00012
SW-St_vRhyme_bin_35single_line	Polyketide_sugar_unit_biosynthesis	K01710
SW-St_vRhyme_bin_35single_line	Streptomycin_biosynthesis	K01710
SW-St_vRhyme_bin_38single_line	Cysteine_and_methionine_metabolism	K00558
SW-St_vRhyme_bin_38single_line	Cysteine_and_methionine_metabolism	K00558
SW-St_vRhyme_bin_39single_line	Amino_sugar_and_nucleotide_sugar_metabolism	K16011
SW-St_vRhyme_bin_39single_line	Arginine_and_proline_metabolism	K00472
SW-St_vRhyme_bin_39single_line	Fructose_and_mannose_metabolism	K16011
SW-St_vRhyme_bin_39single_line	Lipopolysaccharide_biosynthesis	K03273
SW-St_vRhyme_bin_3single_line	Porphyrin_and_chlorophyll_metabolism	K21480
SW-St_vRhyme_bin_40single_line	Folate_biosynthesis	K01495
SW-St_vRhyme_bin_40single_line	Folate_biosynthesis	K10026
SW-St_vRhyme_bin_41single_line	Amino_sugar_and_nucleotide_sugar_metabolism	K00012
SW-St_vRhyme_bin_41single_line	Amino_sugar_and_nucleotide_sugar_metabolism	K01784
SW-St_vRhyme_bin_41single_line	Ascorbate_and_aldarate_metabolism	K00012
SW-St_vRhyme_bin_41single_line	Galactose_metabolism	K01784
SW-St_vRhyme_bin_41single_line	Pentose_and_glucuronate_interconversions	K00012
SW-St_vRhyme_bin_42single_line	Folate_biosynthesis	K01495
SW-St_vRhyme_bin_42single_line	Folate_biosynthesis	K10026
SW-St_vRhyme_bin_45single_line	Porphyrin_and_chlorophyll_metabolism	K09882
SW-St_vRhyme_bin_46single_line	Folate_biosynthesis	K01495
SW-St_vRhyme_bin_4single_line	Porphyrin_and_chlorophyll_metabolism	K22227
SW-St_vRhyme_bin_4single_line	Porphyrin_and_chlorophyll_metabolism	K22227
SW-St_vRhyme_bin_4single_line	Porphyrin_and_chlorophyll_metabolism	K22227
SW-St_vRhyme_bin_4single_line	Porphyrin_and_chlorophyll_metabolism	K22227
SW-St_vRhyme_bin_4single_line	Porphyrin_and_chlorophyll_metabolism	K22227
SW-St_vRhyme_bin_54single_line	Amino_sugar_and_nucleotide_sugar_metabolism	K13010
SW-St_vRhyme_bin_55single_line	Alanine_aspartate_and_glutamate_metabolism	K13821
SW-St_vRhyme_bin_55single_line	Arginine_and_proline_metabolism	K00613
SW-St_vRhyme_bin_55single_line	Arginine_and_proline_metabolism	K00613
SW-St_vRhyme_bin_55single_line	Arginine_and_proline_metabolism	K13821
SW-St_vRhyme_bin_55single_line	Fructose_and_mannose_metabolism	K01628
SW-St_vRhyme_bin_55single_line	Glycine_serine_and_threonine_metabolism	K00613
SW-St_vRhyme_bin_55single_line	Glycine_serine_and_threonine_metabolism	K00613
SW-St_vRhyme_bin_55single_line	Phenylalanine_metabolism	K02612
SW-St_vRhyme_bin_56single_line	Amino_sugar_and_nucleotide_sugar_metabolism	K00012
SW-St_vRhyme_bin_56single_line	Ascorbate_and_aldarate_metabolism	K00012
SW-St_vRhyme_bin_56single_line	Cysteine_and_methionine_metabolism	K00789
SW-St_vRhyme_bin_56single_line	Folate_biosynthesis	K01495
SW-St_vRhyme_bin_56single_line	Folate_biosynthesis	K10026
SW-St_vRhyme_bin_56single_line	Glutathione_metabolism	K01255
SW-St_vRhyme_bin_56single_line	Glycine_serine_and_threonine_metabolism	K00303
SW-St_vRhyme_bin_56single_line	Lipopolysaccharide_biosynthesis	K03272
SW-St_vRhyme_bin_56single_line	Pentose_and_glucuronate_interconversions	K00012
SW-St_vRhyme_bin_56single_line	Porphyrin_and_chlorophyll_metabolism	K22227
SW-St_vRhyme_bin_56single_line	Porphyrin_and_chlorophyll_metabolism	K22227
SW-St_vRhyme_bin_56single_line	Staurosporine_biosynthesis	K14266
SW-St_vRhyme_bin_56single_line	Staurosporine_biosynthesis	K14266
SW-St_vRhyme_bin_57single_line	Arginine_and_proline_metabolism	K00613
SW-St_vRhyme_bin_57single_line	Arginine_and_proline_metabolism	K00613
SW-St_vRhyme_bin_57single_line	Glycine_serine_and_threonine_metabolism	K00613
SW-St_vRhyme_bin_57single_line	Glycine_serine_and_threonine_metabolism	K00613
SW-St_vRhyme_bin_57single_line	Porphyrin_and_chlorophyll_metabolism	K22227
SW-St_vRhyme_bin_57single_line	Porphyrin_and_chlorophyll_metabolism	K22227
SW-St_vRhyme_bin_58single_line	Arginine_and_proline_metabolism	K00613
SW-St_vRhyme_bin_58single_line	Folate_biosynthesis	K00287
SW-St_vRhyme_bin_58single_line	Glycine_serine_and_threonine_metabolism	K00613
SW-St_vRhyme_bin_58single_line	One_carbon_pool_by_folate	K00287
SW-St_vRhyme_bin_59single_line	Arginine_and_proline_metabolism	K00613
SW-St_vRhyme_bin_59single_line	Folate_biosynthesis	K06920
SW-St_vRhyme_bin_59single_line	Fructose_and_mannose_metabolism	K01628
SW-St_vRhyme_bin_59single_line	Glycine_serine_and_threonine_metabolism	K00613
SW-St_vRhyme_bin_5single_line	Folate_biosynthesis	K01737
SW-St_vRhyme_bin_5single_line	Glycine_serine_and_threonine_metabolism	K00643
SW-St_vRhyme_bin_5single_line	Lipopolysaccharide_biosynthesis	K02849
SW-St_vRhyme_bin_5single_line	Porphyrin_and_chlorophyll_metabolism	K00643
SW-St_vRhyme_bin_60single_line	Folate_biosynthesis	K00287
SW-St_vRhyme_bin_60single_line	One_carbon_pool_by_folate	K00287
SW-St_vRhyme_bin_61single_line	Lipopolysaccharide_biosynthesis	K03272
SW-St_vRhyme_bin_61single_line	Nicotinate_and_nicotinamide_metabolism	K00952
SW-St_vRhyme_bin_65single_line	Folate_biosynthesis	K01737
SW-St_vRhyme_bin_65single_line	Lipopolysaccharide_biosynthesis	K00979
SW-St_vRhyme_bin_65single_line	Lipopolysaccharide_biosynthesis	K01627
SW-St_vRhyme_bin_65single_line	Phenylalanine_metabolism	K02612
SW-St_vRhyme_bin_65single_line	Porphyrin_and_chlorophyll_metabolism	K22227
SW-St_vRhyme_bin_65single_line	Porphyrin_and_chlorophyll_metabolism	K22227
SW-St_vRhyme_bin_65single_line	Porphyrin_and_chlorophyll_metabolism	K22227
SW-St_vRhyme_bin_65single_line	Porphyrin_and_chlorophyll_metabolism	K22227
SW-St_vRhyme_bin_65single_line	Porphyrin_and_chlorophyll_metabolism	K22227
SW-St_vRhyme_bin_65single_line	Valine_leucine_and_isoleucine_biosynthesis	K00263
SW-St_vRhyme_bin_65single_line	Valine_leucine_and_isoleucine_degradation	K00263
SW-St_vRhyme_bin_68single_line	Amino_sugar_and_nucleotide_sugar_metabolism	K01854
SW-St_vRhyme_bin_68single_line	Galactose_metabolism	K01854
SW-St_vRhyme_bin_6single_line	Alanine_aspartate_and_glutamate_metabolism	K00820
SW-St_vRhyme_bin_6single_line	Amino_sugar_and_nucleotide_sugar_metabolism	K00820
SW-St_vRhyme_bin_6single_line	Amino_sugar_and_nucleotide_sugar_metabolism	K01784
SW-St_vRhyme_bin_6single_line	Amino_sugar_and_nucleotide_sugar_metabolism	K16011
SW-St_vRhyme_bin_6single_line	Folate_biosynthesis	K00287
SW-St_vRhyme_bin_6single_line	Fructose_and_mannose_metabolism	K16011
SW-St_vRhyme_bin_6single_line	Galactose_metabolism	K01784
SW-St_vRhyme_bin_6single_line	Lipopolysaccharide_biosynthesis	K00979
SW-St_vRhyme_bin_6single_line	Lipopolysaccharide_biosynthesis	K01627
SW-St_vRhyme_bin_6single_line	Lipopolysaccharide_biosynthesis	K03269
SW-St_vRhyme_bin_6single_line	One_carbon_pool_by_folate	K00287
SW-St_vRhyme_bin_6single_line	Porphyrin_and_chlorophyll_metabolism	K22227
SW-St_vRhyme_bin_6single_line	Staurosporine_biosynthesis	K14266
SW-St_vRhyme_bin_6single_line	Staurosporine_biosynthesis	K14266
SW-St_vRhyme_bin_7single_line	Lipopolysaccharide_biosynthesis	K03274
SW-St_vRhyme_bin_7single_line	Porphyrin_and_chlorophyll_metabolism	K22227
SW-St_vRhyme_bin_7single_line	Porphyrin_and_chlorophyll_metabolism	K22227
SW-St_vRhyme_bin_83single_line	Amino_sugar_and_nucleotide_sugar_metabolism	K16011
SW-St_vRhyme_bin_83single_line	Fructose_and_mannose_metabolism	K16011
SW-St_vRhyme_bin_87single_line	Amino_sugar_and_nucleotide_sugar_metabolism	K16011
SW-St_vRhyme_bin_87single_line	Fructose_and_mannose_metabolism	K16011
SW-St_vRhyme_bin_8single_line	Amino_sugar_and_nucleotide_sugar_metabolism	K01854
SW-St_vRhyme_bin_8single_line	Galactose_metabolism	K01854
SW-St_vRhyme_bin_91single_line	Cysteine_and_methionine_metabolism	K00558
SW-St_vRhyme_bin_94single_line	Lipopolysaccharide_biosynthesis	K03269
SW-St_vRhyme_bin_94single_line	Photosynthesis	K02703
SW-St_vRhyme_bin_94single_line	Photosynthesis	K02706
SW-St_vRhyme_bin_95single_line	Cysteine_and_methionine_metabolism	K01243
SW-St_vRhyme_bin_95single_line	Folate_biosynthesis	K00287
SW-St_vRhyme_bin_95single_line	One_carbon_pool_by_folate	K00287
SW-St_vRhyme_bin_95single_line	Porphyrin_and_chlorophyll_metabolism	K22227
SW-St_vRhyme_bin_95single_line	Porphyrin_and_chlorophyll_metabolism	K22227
SW-St_vRhyme_bin_95single_line	Purine_metabolism	K00860
SW-St_vRhyme_bin_95single_line	Staurosporine_biosynthesis	K14266
SW-St_vRhyme_bin_95single_line	Sulfur_metabolism	K00860
sw-virome-1.NODE_108_length_30623_cov_7.455869	Cysteine_and_methionine_metabolism	K00558
sw-virome-1.NODE_16_length_47026_cov_8.386515	Alanine_aspartate_and_glutamate_metabolism	K00820
sw-virome-1.NODE_16_length_47026_cov_8.386515	Amino_sugar_and_nucleotide_sugar_metabolism	K00820
sw-virome-1.NODE_202_length_23424_cov_5.414224	Amino_sugar_and_nucleotide_sugar_metabolism	K00012
sw-virome-1.NODE_202_length_23424_cov_5.414224	Amino_sugar_and_nucleotide_sugar_metabolism	K02473
sw-virome-1.NODE_202_length_23424_cov_5.414224	Ascorbate_and_aldarate_metabolism	K00012
sw-virome-1.NODE_202_length_23424_cov_5.414224	Pentose_and_glucuronate_interconversions	K00012
sw-virome-1.NODE_23_length_42533_cov_6.451269	Alanine_aspartate_and_glutamate_metabolism	K00820
sw-virome-1.NODE_23_length_42533_cov_6.451269	Amino_sugar_and_nucleotide_sugar_metabolism	K00820
sw-virome-1.NODE_412_length_16439_cov_5.391174	Cysteine_and_methionine_metabolism	K00558
sw-virome-1.NODE_599_length_12879_cov_5.475125	Ubiquinone_and_other_terpenoidquinone_biosynthesis	K03183
sw-virome-1.NODE_65_length_35517_cov_7.939851	Cysteine_and_methionine_metabolism	K00558
sw-virome-1.NODE_65_length_35517_cov_7.939851	Sulfur_metabolism	K00390
sw-virome-1.NODE_68_length_34704_cov_9.085168	Starch_and_sucrose_metabolism	K19668
sw-virome-1.NODE_68_length_34704_cov_9.085168	Sulfur_metabolism	K00390
sw-virome-2.NODE_17_length_44518_cov_10.031105	Cysteine_and_methionine_metabolism	K00558
sw-virome-2.NODE_96_length_29466_cov_11.588895	Cysteine_and_methionine_metabolism	K00558
sw-virome-3.NODE_105_length_29081_cov_4.675429	Amino_sugar_and_nucleotide_sugar_metabolism	K18430
sw-virome-3.NODE_105_length_29081_cov_4.675429	Porphyrin_and_chlorophyll_metabolism	K22227
sw-virome-3.NODE_15_length_47506_cov_9.853154	Cysteine_and_methionine_metabolism	K00558
sw-virome-5.NODE_161_length_22027_cov_6.804023	Cysteine_and_methionine_metabolism	K00558
sw-virome-6.NODE_165_length_22610_cov_23.725781	Cysteine_and_methionine_metabolism	K00558
sw-virome-6.NODE_234_length_19664_cov_7.123617	Porphyrin_and_chlorophyll_metabolism	K09882
sw-virome-6.NODE_720_length_10389_cov_4.578189	Photosynthesis	K02703
SW-vir_vRhyme_bin_1011single_line	Cysteine_and_methionine_metabolism	K00558
SW-vir_vRhyme_bin_1027single_line	Lipopolysaccharide_biosynthesis	K03269
SW-vir_vRhyme_bin_1027single_line	Porphyrin_and_chlorophyll_metabolism	K22227
SW-vir_vRhyme_bin_1028single_line	Amino_sugar_and_nucleotide_sugar_metabolism	K13018
SW-vir_vRhyme_bin_1035single_line	Arginine_and_proline_metabolism	K00472
SW-vir_vRhyme_bin_1037single_line	Amino_sugar_and_nucleotide_sugar_metabolism	K01784
SW-vir_vRhyme_bin_1037single_line	Galactose_metabolism	K01784
SW-vir_vRhyme_bin_1044single_line	Nicotinate_and_nicotinamide_metabolism	K00952
SW-vir_vRhyme_bin_1046single_line	Arginine_and_proline_metabolism	K00472
SW-vir_vRhyme_bin_1047single_line	Lipopolysaccharide_biosynthesis	K03272
SW-vir_vRhyme_bin_1055single_line	Cysteine_and_methionine_metabolism	K00558
SW-vir_vRhyme_bin_1062single_line	Amino_sugar_and_nucleotide_sugar_metabolism	K01784
SW-vir_vRhyme_bin_1062single_line	Galactose_metabolism	K01784
SW-vir_vRhyme_bin_1065single_line	Porphyrin_and_chlorophyll_metabolism	K09882
SW-vir_vRhyme_bin_1065single_line	Porphyrin_and_chlorophyll_metabolism	K09883
SW-vir_vRhyme_bin_1074single_line	Cysteine_and_methionine_metabolism	K17398
SW-vir_vRhyme_bin_1082single_line	Cysteine_and_methionine_metabolism	K00558
SW-vir_vRhyme_bin_1083single_line	Amino_sugar_and_nucleotide_sugar_metabolism	K01784
SW-vir_vRhyme_bin_1083single_line	Arginine_and_proline_metabolism	K00472
SW-vir_vRhyme_bin_1083single_line	Galactose_metabolism	K01784
SW-vir_vRhyme_bin_1098single_line	Amino_sugar_and_nucleotide_sugar_metabolism	K01784
SW-vir_vRhyme_bin_1098single_line	Amino_sugar_and_nucleotide_sugar_metabolism	K01784
SW-vir_vRhyme_bin_1098single_line	Amino_sugar_and_nucleotide_sugar_metabolism	K13010
SW-vir_vRhyme_bin_1098single_line	Galactose_metabolism	K01784
SW-vir_vRhyme_bin_1098single_line	Galactose_metabolism	K01784
SW-vir_vRhyme_bin_1098single_line	Steroid_biosynthesis	K00559
SW-vir_vRhyme_bin_1109single_line	Amino_sugar_and_nucleotide_sugar_metabolism	K01784
SW-vir_vRhyme_bin_1109single_line	Arginine_and_proline_metabolism	K00613
SW-vir_vRhyme_bin_1109single_line	Folate_biosynthesis	K01495
SW-vir_vRhyme_bin_1109single_line	Folate_biosynthesis	K10026
SW-vir_vRhyme_bin_1109single_line	Galactose_metabolism	K01784
SW-vir_vRhyme_bin_1109single_line	Glycine_serine_and_threonine_metabolism	K00613
SW-vir_vRhyme_bin_1109single_line	Porphyrin_and_chlorophyll_metabolism	K22227
SW-vir_vRhyme_bin_1110single_line	Sulfur_relay_system	K21140
SW-vir_vRhyme_bin_1112single_line	Sulfur_metabolism	K00390
SW-vir_vRhyme_bin_1123single_line	Cysteine_and_methionine_metabolism	K00558
SW-vir_vRhyme_bin_1127single_line	Cysteine_and_methionine_metabolism	K00558
SW-vir_vRhyme_bin_1128single_line	Amino_sugar_and_nucleotide_sugar_metabolism	K01784
SW-vir_vRhyme_bin_1128single_line	Galactose_metabolism	K01784
SW-vir_vRhyme_bin_1129single_line	Cysteine_and_methionine_metabolism	K17398
SW-vir_vRhyme_bin_1138single_line	Folate_biosynthesis	K08310
SW-vir_vRhyme_bin_1138single_line	Lipopolysaccharide_biosynthesis	K00979
SW-vir_vRhyme_bin_1138single_line	Staurosporine_biosynthesis	K14266
SW-vir_vRhyme_bin_1138single_line	Staurosporine_biosynthesis	K14266
SW-vir_vRhyme_bin_1138single_line	Staurosporine_biosynthesis	K14266
SW-vir_vRhyme_bin_1138single_line	Staurosporine_biosynthesis	K14266
SW-vir_vRhyme_bin_1152single_line	Nicotinate_and_nicotinamide_metabolism	K00952
SW-vir_vRhyme_bin_1152single_line	Porphyrin_and_chlorophyll_metabolism	K22227
SW-vir_vRhyme_bin_1152single_line	Sulfur_relay_system	K21140
SW-vir_vRhyme_bin_1155single_line	Lipopolysaccharide_biosynthesis	K03269
SW-vir_vRhyme_bin_115single_line	Porphyrin_and_chlorophyll_metabolism	K09882
SW-vir_vRhyme_bin_115single_line	Porphyrin_and_chlorophyll_metabolism	K09883
SW-vir_vRhyme_bin_1162single_line	Cysteine_and_methionine_metabolism	K00558
SW-vir_vRhyme_bin_1166single_line	Arginine_and_proline_metabolism	K00472
SW-vir_vRhyme_bin_1171single_line	Arginine_and_proline_metabolism	K00472
SW-vir_vRhyme_bin_1175single_line	Cysteine_and_methionine_metabolism	K00558
SW-vir_vRhyme_bin_1175single_line	Sulfur_metabolism	K00390
SW-vir_vRhyme_bin_117single_line	Amino_sugar_and_nucleotide_sugar_metabolism	K01711
SW-vir_vRhyme_bin_117single_line	Fructose_and_mannose_metabolism	K01711
SW-vir_vRhyme_bin_117single_line	Staurosporine_biosynthesis	K14266
SW-vir_vRhyme_bin_1181single_line	Peptidoglycan_biosynthesis	K07260
SW-vir_vRhyme_bin_1183single_line	Sulfur_metabolism	K00390
SW-vir_vRhyme_bin_1185single_line	Cysteine_and_methionine_metabolism	K00558
SW-vir_vRhyme_bin_1188single_line	Steroid_biosynthesis	K00559
SW-vir_vRhyme_bin_1195single_line	Amino_sugar_and_nucleotide_sugar_metabolism	K01784
SW-vir_vRhyme_bin_1195single_line	Galactose_metabolism	K01784
SW-vir_vRhyme_bin_1196single_line	Arginine_and_proline_metabolism	K00472
SW-vir_vRhyme_bin_1205single_line	Amino_sugar_and_nucleotide_sugar_metabolism	K00012
SW-vir_vRhyme_bin_1205single_line	Ascorbate_and_aldarate_metabolism	K00012
SW-vir_vRhyme_bin_1205single_line	Pentose_and_glucuronate_interconversions	K00012
SW-vir_vRhyme_bin_1209single_line	Cysteine_and_methionine_metabolism	K00558
SW-vir_vRhyme_bin_1209single_line	Porphyrin_and_chlorophyll_metabolism	K22227
SW-vir_vRhyme_bin_1215single_line	Cysteine_and_methionine_metabolism	K00558
SW-vir_vRhyme_bin_1215single_line	Sulfur_metabolism	K00390
SW-vir_vRhyme_bin_1223single_line	Cysteine_and_methionine_metabolism	K00558
SW-vir_vRhyme_bin_1226single_line	Sulfur_metabolism	K00390
SW-vir_vRhyme_bin_1252single_line	Folate_biosynthesis	K10026
SW-vir_vRhyme_bin_1258single_line	Arginine_and_proline_metabolism	K00472
SW-vir_vRhyme_bin_1259single_line	Folate_biosynthesis	K01737
SW-vir_vRhyme_bin_1259single_line	Lipopolysaccharide_biosynthesis	K00979
SW-vir_vRhyme_bin_1259single_line	Lipopolysaccharide_biosynthesis	K01627
SW-vir_vRhyme_bin_125single_line	Lipopolysaccharide_biosynthesis	K03269
SW-vir_vRhyme_bin_1271single_line	Porphyrin_and_chlorophyll_metabolism	K22227
SW-vir_vRhyme_bin_1287single_line	Lipopolysaccharide_biosynthesis	K03269
SW-vir_vRhyme_bin_1290single_line	Porphyrin_and_chlorophyll_metabolism	K09882
SW-vir_vRhyme_bin_1293single_line	Folate_biosynthesis	K01737
SW-vir_vRhyme_bin_1294single_line	Arginine_and_proline_metabolism	K00472
SW-vir_vRhyme_bin_1312single_line	Folate_biosynthesis	K01737
SW-vir_vRhyme_bin_1341single_line	Sulfur_metabolism	K00390
SW-vir_vRhyme_bin_1343single_line	Lipopolysaccharide_biosynthesis	K03272
SW-vir_vRhyme_bin_1343single_line	Lipopolysaccharide_biosynthesis	K03274
SW-vir_vRhyme_bin_1354single_line	Folate_biosynthesis	K01737
SW-vir_vRhyme_bin_1354single_line	Porphyrin_and_chlorophyll_metabolism	K04034
SW-vir_vRhyme_bin_1362single_line	Cysteine_and_methionine_metabolism	K17398
SW-vir_vRhyme_bin_137single_line	Cysteine_and_methionine_metabolism	K17398
SW-vir_vRhyme_bin_1392single_line	Photosynthesis	K02703
SW-vir_vRhyme_bin_1400single_line	Cysteine_and_methionine_metabolism	K00789
SW-vir_vRhyme_bin_1405single_line	Amino_sugar_and_nucleotide_sugar_metabolism	K01784
SW-vir_vRhyme_bin_1405single_line	Arginine_and_proline_metabolism	K00472
SW-vir_vRhyme_bin_1405single_line	Galactose_metabolism	K01784
SW-vir_vRhyme_bin_1416single_line	Cysteine_and_methionine_metabolism	K00558
SW-vir_vRhyme_bin_141single_line	Cysteine_and_methionine_metabolism	K00558
SW-vir_vRhyme_bin_141single_line	Staurosporine_biosynthesis	K14266
SW-vir_vRhyme_bin_1432single_line	Biosynthesis_of_enediyne_antibiotics	K21224
SW-vir_vRhyme_bin_1432single_line	Porphyrin_and_chlorophyll_metabolism	K22227
SW-vir_vRhyme_bin_1434single_line	Sulfur_metabolism	K00390
SW-vir_vRhyme_bin_1436single_line	Amino_sugar_and_nucleotide_sugar_metabolism	K16011
SW-vir_vRhyme_bin_1436single_line	Folate_biosynthesis	K01737
SW-vir_vRhyme_bin_1436single_line	Fructose_and_mannose_metabolism	K16011
SW-vir_vRhyme_bin_1436single_line	Lipopolysaccharide_biosynthesis	K00979
SW-vir_vRhyme_bin_1436single_line	Lipopolysaccharide_biosynthesis	K01627
SW-vir_vRhyme_bin_1436single_line	Purine_metabolism	K00860
SW-vir_vRhyme_bin_1436single_line	Sulfur_metabolism	K00860
SW-vir_vRhyme_bin_1448single_line	Cysteine_and_methionine_metabolism	K00558
SW-vir_vRhyme_bin_144single_line	Staurosporine_biosynthesis	K14266
SW-vir_vRhyme_bin_1455single_line	Amino_sugar_and_nucleotide_sugar_metabolism	K01784
SW-vir_vRhyme_bin_1455single_line	Galactose_metabolism	K01784
SW-vir_vRhyme_bin_145single_line	Staurosporine_biosynthesis	K14266
SW-vir_vRhyme_bin_1461single_line	Cysteine_and_methionine_metabolism	K00558
SW-vir_vRhyme_bin_1465single_line	Cysteine_and_methionine_metabolism	K00558
SW-vir_vRhyme_bin_1468single_line	Amino_sugar_and_nucleotide_sugar_metabolism	K01784
SW-vir_vRhyme_bin_1468single_line	Arginine_and_proline_metabolism	K00613
SW-vir_vRhyme_bin_1468single_line	Biosynthesis_of_unsaturated_fatty_acids	K00507
SW-vir_vRhyme_bin_1468single_line	Folate_biosynthesis	K01495
SW-vir_vRhyme_bin_1468single_line	Folate_biosynthesis	K10026
SW-vir_vRhyme_bin_1468single_line	Galactose_metabolism	K01784
SW-vir_vRhyme_bin_1468single_line	Glycine_serine_and_threonine_metabolism	K00613
SW-vir_vRhyme_bin_1468single_line	Porphyrin_and_chlorophyll_metabolism	K22227
SW-vir_vRhyme_bin_146single_line	Sulfur_relay_system	K21140
SW-vir_vRhyme_bin_1472single_line	Porphyrin_and_chlorophyll_metabolism	K22227
SW-vir_vRhyme_bin_1472single_line	Porphyrin_and_chlorophyll_metabolism	K22227
SW-vir_vRhyme_bin_1495single_line	Cysteine_and_methionine_metabolism	K00558
SW-vir_vRhyme_bin_1498single_line	Cysteine_and_methionine_metabolism	K00558
SW-vir_vRhyme_bin_14single_line	Cysteine_and_methionine_metabolism	K00558
SW-vir_vRhyme_bin_1503single_line	Staurosporine_biosynthesis	K14266
SW-vir_vRhyme_bin_150single_line	Sulfur_relay_system	K21140
SW-vir_vRhyme_bin_1514single_line	Sulfur_relay_system	K21140
SW-vir_vRhyme_bin_1534single_line	Amino_sugar_and_nucleotide_sugar_metabolism	K00012
SW-vir_vRhyme_bin_1534single_line	Ascorbate_and_aldarate_metabolism	K00012
SW-vir_vRhyme_bin_1534single_line	Pentose_and_glucuronate_interconversions	K00012
SW-vir_vRhyme_bin_1543single_line	Staurosporine_biosynthesis	K14266
SW-vir_vRhyme_bin_1548single_line	Porphyrin_and_chlorophyll_metabolism	K22227
SW-vir_vRhyme_bin_1554single_line	Cysteine_and_methionine_metabolism	K17398
SW-vir_vRhyme_bin_1567single_line	Arginine_and_proline_metabolism	K00472
SW-vir_vRhyme_bin_1571single_line	Folate_biosynthesis	K01495
SW-vir_vRhyme_bin_1571single_line	Folate_biosynthesis	K10026
SW-vir_vRhyme_bin_1576single_line	Cysteine_and_methionine_metabolism	K00558
SW-vir_vRhyme_bin_1578single_line	Butanoate_metabolism	K01640
SW-vir_vRhyme_bin_1578single_line	Geraniol_degradation	K01640
SW-vir_vRhyme_bin_1578single_line	Sulfur_metabolism	K00390
SW-vir_vRhyme_bin_1578single_line	Synthesis_and_degradation_of_ketone_bodies	K01640
SW-vir_vRhyme_bin_1578single_line	Valine_leucine_and_isoleucine_degradation	K01640
SW-vir_vRhyme_bin_1589single_line	Staurosporine_biosynthesis	K14266
SW-vir_vRhyme_bin_1590single_line	Staurosporine_biosynthesis	K14266
SW-vir_vRhyme_bin_1608single_line	Folate_biosynthesis	K03639
SW-vir_vRhyme_bin_1608single_line	Sulfur_relay_system	K03639
SW-vir_vRhyme_bin_1609single_line	Staurosporine_biosynthesis	K14266
SW-vir_vRhyme_bin_1618single_line	Amino_sugar_and_nucleotide_sugar_metabolism	K01784
SW-vir_vRhyme_bin_1618single_line	Galactose_metabolism	K01784
SW-vir_vRhyme_bin_161single_line	Amino_sugar_and_nucleotide_sugar_metabolism	K01784
SW-vir_vRhyme_bin_161single_line	Arginine_and_proline_metabolism	K00472
SW-vir_vRhyme_bin_161single_line	Galactose_metabolism	K01784
SW-vir_vRhyme_bin_1626single_line	Cysteine_and_methionine_metabolism	K00558
SW-vir_vRhyme_bin_1629single_line	Photosynthesis	K02703
SW-vir_vRhyme_bin_162single_line	Cysteine_and_methionine_metabolism	K00558
SW-vir_vRhyme_bin_1635single_line	Amino_sugar_and_nucleotide_sugar_metabolism	K01784
SW-vir_vRhyme_bin_1635single_line	Galactose_metabolism	K01784
SW-vir_vRhyme_bin_163single_line	Porphyrin_and_chlorophyll_metabolism	K22227
SW-vir_vRhyme_bin_1649single_line	Alanine_aspartate_and_glutamate_metabolism	K00820
SW-vir_vRhyme_bin_1649single_line	Amino_sugar_and_nucleotide_sugar_metabolism	K00820
SW-vir_vRhyme_bin_1655single_line	Sulfur_relay_system	K21140
SW-vir_vRhyme_bin_1664single_line	Porphyrin_and_chlorophyll_metabolism	K09883
SW-vir_vRhyme_bin_1670single_line	Folate_biosynthesis	K03639
SW-vir_vRhyme_bin_1670single_line	Sulfur_relay_system	K03639
SW-vir_vRhyme_bin_1679single_line	Cysteine_and_methionine_metabolism	K17398
SW-vir_vRhyme_bin_1679single_line	Pentose_phosphate_pathway	K07404
SW-vir_vRhyme_bin_1679single_line	Pentose_phosphate_pathway	K07404
SW-vir_vRhyme_bin_1683single_line	Sulfur_metabolism	K00390
SW-vir_vRhyme_bin_1687single_line	Cysteine_and_methionine_metabolism	K00558
SW-vir_vRhyme_bin_1696single_line	Staurosporine_biosynthesis	K14266
SW-vir_vRhyme_bin_170single_line	Amino_sugar_and_nucleotide_sugar_metabolism	K00012
SW-vir_vRhyme_bin_170single_line	Ascorbate_and_aldarate_metabolism	K00012
SW-vir_vRhyme_bin_170single_line	Folate_biosynthesis	K01737
SW-vir_vRhyme_bin_170single_line	Pentose_and_glucuronate_interconversions	K00012
SW-vir_vRhyme_bin_1716single_line	Cysteine_and_methionine_metabolism	K00558
SW-vir_vRhyme_bin_1721single_line	Staurosporine_biosynthesis	K14266
SW-vir_vRhyme_bin_1733single_line	Lipopolysaccharide_biosynthesis	K03274
SW-vir_vRhyme_bin_1754single_line	Folate_biosynthesis	K01495
SW-vir_vRhyme_bin_1754single_line	Folate_biosynthesis	K10026
SW-vir_vRhyme_bin_1765single_line	Sulfur_metabolism	K00390
SW-vir_vRhyme_bin_1773single_line	Cysteine_and_methionine_metabolism	K00558
SW-vir_vRhyme_bin_1795single_line	Ubiquinone_and_other_terpenoidquinone_biosynthesis	K03183
SW-vir_vRhyme_bin_1815single_line	Porphyrin_and_chlorophyll_metabolism	K09882
SW-vir_vRhyme_bin_1815single_line	Porphyrin_and_chlorophyll_metabolism	K09883
SW-vir_vRhyme_bin_1829single_line	Cysteine_and_methionine_metabolism	K00558
SW-vir_vRhyme_bin_1831single_line	Amino_sugar_and_nucleotide_sugar_metabolism	K01784
SW-vir_vRhyme_bin_1831single_line	Galactose_metabolism	K01784
SW-vir_vRhyme_bin_1833single_line	Folate_biosynthesis	K00287
SW-vir_vRhyme_bin_1833single_line	One_carbon_pool_by_folate	K00287
SW-vir_vRhyme_bin_1842single_line	Porphyrin_and_chlorophyll_metabolism	K09883
SW-vir_vRhyme_bin_1847single_line	Porphyrin_and_chlorophyll_metabolism	K21480
SW-vir_vRhyme_bin_184single_line	Cysteine_and_methionine_metabolism	K00558
SW-vir_vRhyme_bin_1889single_line	Sulfur_metabolism	K00390
SW-vir_vRhyme_bin_189single_line	Folate_biosynthesis	K01495
SW-vir_vRhyme_bin_189single_line	Folate_biosynthesis	K10026
SW-vir_vRhyme_bin_1901single_line	Cysteine_and_methionine_metabolism	K00558
SW-vir_vRhyme_bin_1905single_line	Porphyrin_and_chlorophyll_metabolism	K22227
SW-vir_vRhyme_bin_1916single_line	Sulfur_metabolism	K00390
SW-vir_vRhyme_bin_1918single_line	Porphyrin_and_chlorophyll_metabolism	K09882
SW-vir_vRhyme_bin_1923single_line	Amino_sugar_and_nucleotide_sugar_metabolism	K16011
SW-vir_vRhyme_bin_1923single_line	Fructose_and_mannose_metabolism	K16011
SW-vir_vRhyme_bin_1937single_line	Cysteine_and_methionine_metabolism	K00558
SW-vir_vRhyme_bin_1939single_line	Folate_biosynthesis	K01737
SW-vir_vRhyme_bin_1943single_line	Folate_biosynthesis	K01737
SW-vir_vRhyme_bin_1943single_line	Porphyrin_and_chlorophyll_metabolism	K04034
SW-vir_vRhyme_bin_1943single_line	Porphyrin_and_chlorophyll_metabolism	K22227
SW-vir_vRhyme_bin_194single_line	Cysteine_and_methionine_metabolism	K17398
SW-vir_vRhyme_bin_1954single_line	Sulfur_metabolism	K00390
SW-vir_vRhyme_bin_1958single_line	Folate_biosynthesis	K06920
SW-vir_vRhyme_bin_1963single_line	Lipopolysaccharide_biosynthesis	K03269
SW-vir_vRhyme_bin_1969single_line	Sulfur_relay_system	K21140
SW-vir_vRhyme_bin_1970single_line	Porphyrin_and_chlorophyll_metabolism	K22227
SW-vir_vRhyme_bin_1974single_line	Amino_sugar_and_nucleotide_sugar_metabolism	K00012
SW-vir_vRhyme_bin_1974single_line	Ascorbate_and_aldarate_metabolism	K00012
SW-vir_vRhyme_bin_1974single_line	Pentose_and_glucuronate_interconversions	K00012
SW-vir_vRhyme_bin_1987single_line	Lipopolysaccharide_biosynthesis	K02843
SW-vir_vRhyme_bin_2011single_line	Cysteine_and_methionine_metabolism	K00558
SW-vir_vRhyme_bin_2013single_line	Folate_biosynthesis	K01495
SW-vir_vRhyme_bin_2013single_line	Folate_biosynthesis	K10026
SW-vir_vRhyme_bin_2015single_line	Lipopolysaccharide_biosynthesis	K03269
SW-vir_vRhyme_bin_2023single_line	Porphyrin_and_chlorophyll_metabolism	K21480
SW-vir_vRhyme_bin_2027single_line	Acarbose_and_validamycin_biosynthesis	K01710
SW-vir_vRhyme_bin_2027single_line	Biosynthesis_of_vancomycin_group_antibiotics	K01710
SW-vir_vRhyme_bin_2027single_line	Polyketide_sugar_unit_biosynthesis	K01710
SW-vir_vRhyme_bin_2027single_line	Streptomycin_biosynthesis	K01710
SW-vir_vRhyme_bin_2030single_line	Lipopolysaccharide_biosynthesis	K03269
SW-vir_vRhyme_bin_2031single_line	Cysteine_and_methionine_metabolism	K00558
SW-vir_vRhyme_bin_2033single_line	Sulfur_metabolism	K00390
SW-vir_vRhyme_bin_2039single_line	Cysteine_and_methionine_metabolism	K17398
SW-vir_vRhyme_bin_203single_line	Sulfur_metabolism	K00390
SW-vir_vRhyme_bin_2045single_line	Staurosporine_biosynthesis	K14266
SW-vir_vRhyme_bin_2045single_line	Staurosporine_biosynthesis	K14266
SW-vir_vRhyme_bin_2048single_line	Lipopolysaccharide_biosynthesis	K02843
SW-vir_vRhyme_bin_2063single_line	Cysteine_and_methionine_metabolism	K00558
SW-vir_vRhyme_bin_2069single_line	Porphyrin_and_chlorophyll_metabolism	K09882
SW-vir_vRhyme_bin_2069single_line	Porphyrin_and_chlorophyll_metabolism	K09883
SW-vir_vRhyme_bin_2088single_line	Cysteine_and_methionine_metabolism	K17398
SW-vir_vRhyme_bin_2090single_line	Folate_biosynthesis	K01495
SW-vir_vRhyme_bin_2090single_line	Folate_biosynthesis	K10026
SW-vir_vRhyme_bin_210single_line	Cysteine_and_methionine_metabolism	K00558
SW-vir_vRhyme_bin_2112single_line	Porphyrin_and_chlorophyll_metabolism	K22227
SW-vir_vRhyme_bin_2112single_line	Porphyrin_and_chlorophyll_metabolism	K22227
SW-vir_vRhyme_bin_2112single_line	Sulfur_relay_system	K21140
SW-vir_vRhyme_bin_2120single_line	Lipopolysaccharide_biosynthesis	K03274
SW-vir_vRhyme_bin_2139single_line	Amino_sugar_and_nucleotide_sugar_metabolism	K01711
SW-vir_vRhyme_bin_2139single_line	Fructose_and_mannose_metabolism	K01711
SW-vir_vRhyme_bin_2146single_line	Pentose_phosphate_pathway	K07404
SW-vir_vRhyme_bin_2152single_line	Staurosporine_biosynthesis	K14266
SW-vir_vRhyme_bin_2152single_line	Staurosporine_biosynthesis	K14266
SW-vir_vRhyme_bin_2156single_line	Amino_sugar_and_nucleotide_sugar_metabolism	K16011
SW-vir_vRhyme_bin_2156single_line	Arginine_and_proline_metabolism	K00472
SW-vir_vRhyme_bin_2156single_line	Fructose_and_mannose_metabolism	K16011
SW-vir_vRhyme_bin_215single_line	Amino_sugar_and_nucleotide_sugar_metabolism	K00012
SW-vir_vRhyme_bin_215single_line	Ascorbate_and_aldarate_metabolism	K00012
SW-vir_vRhyme_bin_215single_line	Nicotinate_and_nicotinamide_metabolism	K00952
SW-vir_vRhyme_bin_215single_line	Pentose_and_glucuronate_interconversions	K00012
SW-vir_vRhyme_bin_2162single_line	Amino_sugar_and_nucleotide_sugar_metabolism	K01784
SW-vir_vRhyme_bin_2162single_line	Arginine_and_proline_metabolism	K00472
SW-vir_vRhyme_bin_2162single_line	Galactose_metabolism	K01784
SW-vir_vRhyme_bin_2166single_line	Staurosporine_biosynthesis	K14266
SW-vir_vRhyme_bin_2180single_line	Cysteine_and_methionine_metabolism	K17398
SW-vir_vRhyme_bin_2182single_line	Cysteine_and_methionine_metabolism	K17398
SW-vir_vRhyme_bin_2194single_line	Cysteine_and_methionine_metabolism	K00558
SW-vir_vRhyme_bin_2195single_line	Lipopolysaccharide_biosynthesis	K03269
SW-vir_vRhyme_bin_2199single_line	Amino_sugar_and_nucleotide_sugar_metabolism	K20844
SW-vir_vRhyme_bin_21single_line	Porphyrin_and_chlorophyll_metabolism	K09882
SW-vir_vRhyme_bin_2205single_line	Folate_biosynthesis	K06920
SW-vir_vRhyme_bin_2214single_line	Amino_sugar_and_nucleotide_sugar_metabolism	K01784
SW-vir_vRhyme_bin_2214single_line	Galactose_metabolism	K01784
SW-vir_vRhyme_bin_2218single_line	Staurosporine_biosynthesis	K14266
SW-vir_vRhyme_bin_2233single_line	Amino_sugar_and_nucleotide_sugar_metabolism	K00012
SW-vir_vRhyme_bin_2233single_line	Ascorbate_and_aldarate_metabolism	K00012
SW-vir_vRhyme_bin_2233single_line	Pentose_and_glucuronate_interconversions	K00012
SW-vir_vRhyme_bin_2235single_line	Sulfur_metabolism	K00390
SW-vir_vRhyme_bin_226single_line	Staurosporine_biosynthesis	K14266
SW-vir_vRhyme_bin_2275single_line	Porphyrin_and_chlorophyll_metabolism	K09882
SW-vir_vRhyme_bin_2275single_line	Porphyrin_and_chlorophyll_metabolism	K09883
SW-vir_vRhyme_bin_2287single_line	Sulfur_metabolism	K00390
SW-vir_vRhyme_bin_2297single_line	Cysteine_and_methionine_metabolism	K00558
SW-vir_vRhyme_bin_2297single_line	Sulfur_metabolism	K00390
SW-vir_vRhyme_bin_2298single_line	Lipopolysaccharide_biosynthesis	K03269
SW-vir_vRhyme_bin_229single_line	Sulfur_relay_system	K21140
SW-vir_vRhyme_bin_2306single_line	Cysteine_and_methionine_metabolism	K00558
SW-vir_vRhyme_bin_2312single_line	Peptidoglycan_biosynthesis	K07260
SW-vir_vRhyme_bin_2314single_line	Cysteine_and_methionine_metabolism	K00558
SW-vir_vRhyme_bin_2315single_line	Porphyrin_and_chlorophyll_metabolism	K09882
SW-vir_vRhyme_bin_2315single_line	Porphyrin_and_chlorophyll_metabolism	K09883
SW-vir_vRhyme_bin_2324single_line	Nicotinate_and_nicotinamide_metabolism	K00952
SW-vir_vRhyme_bin_2325single_line	Porphyrin_and_chlorophyll_metabolism	K22227
SW-vir_vRhyme_bin_2325single_line	Porphyrin_and_chlorophyll_metabolism	K22227
SW-vir_vRhyme_bin_2325single_line	Porphyrin_and_chlorophyll_metabolism	K22227
SW-vir_vRhyme_bin_2325single_line	Porphyrin_and_chlorophyll_metabolism	K22227
SW-vir_vRhyme_bin_2327single_line	Alanine_aspartate_and_glutamate_metabolism	K00820
SW-vir_vRhyme_bin_2327single_line	Amino_sugar_and_nucleotide_sugar_metabolism	K00820
SW-vir_vRhyme_bin_2336single_line	Amino_sugar_and_nucleotide_sugar_metabolism	K01784
SW-vir_vRhyme_bin_2336single_line	Galactose_metabolism	K01784
SW-vir_vRhyme_bin_2362single_line	Cysteine_and_methionine_metabolism	K00558
SW-vir_vRhyme_bin_237single_line	Acarbose_and_validamycin_biosynthesis	K01710
SW-vir_vRhyme_bin_237single_line	Acarbose_and_validamycin_biosynthesis	K23144
SW-vir_vRhyme_bin_237single_line	Amino_sugar_and_nucleotide_sugar_metabolism	K00012
SW-vir_vRhyme_bin_237single_line	Ascorbate_and_aldarate_metabolism	K00012
SW-vir_vRhyme_bin_237single_line	Biosynthesis_of_vancomycin_group_antibiotics	K01710
SW-vir_vRhyme_bin_237single_line	Lipopolysaccharide_biosynthesis	K00979
SW-vir_vRhyme_bin_237single_line	Lipopolysaccharide_biosynthesis	K01627
SW-vir_vRhyme_bin_237single_line	Lipopolysaccharide_biosynthesis	K03272
SW-vir_vRhyme_bin_237single_line	Pentose_and_glucuronate_interconversions	K00012
SW-vir_vRhyme_bin_237single_line	Polyketide_sugar_unit_biosynthesis	K01710
SW-vir_vRhyme_bin_237single_line	Polyketide_sugar_unit_biosynthesis	K23144
SW-vir_vRhyme_bin_237single_line	Streptomycin_biosynthesis	K01710
SW-vir_vRhyme_bin_237single_line	Streptomycin_biosynthesis	K23144
SW-vir_vRhyme_bin_2388single_line	Folate_biosynthesis	K01737
SW-vir_vRhyme_bin_2400single_line	Amino_sugar_and_nucleotide_sugar_metabolism	K01711
SW-vir_vRhyme_bin_2400single_line	Fructose_and_mannose_metabolism	K01711
SW-vir_vRhyme_bin_240single_line	Cysteine_and_methionine_metabolism	K00558
SW-vir_vRhyme_bin_2429single_line	Sulfur_metabolism	K00390
SW-vir_vRhyme_bin_2431single_line	Acarbose_and_validamycin_biosynthesis	K01710
SW-vir_vRhyme_bin_2431single_line	Amino_sugar_and_nucleotide_sugar_metabolism	K01784
SW-vir_vRhyme_bin_2431single_line	Amino_sugar_and_nucleotide_sugar_metabolism	K13010
SW-vir_vRhyme_bin_2431single_line	Biosynthesis_of_vancomycin_group_antibiotics	K01710
SW-vir_vRhyme_bin_2431single_line	Galactose_metabolism	K01784
SW-vir_vRhyme_bin_2431single_line	Polyketide_sugar_unit_biosynthesis	K01710
SW-vir_vRhyme_bin_2431single_line	Porphyrin_and_chlorophyll_metabolism	K22227
SW-vir_vRhyme_bin_2431single_line	Steroid_biosynthesis	K00559
SW-vir_vRhyme_bin_2431single_line	Streptomycin_biosynthesis	K01710
SW-vir_vRhyme_bin_2434single_line	Folate_biosynthesis	K03639
SW-vir_vRhyme_bin_2434single_line	Porphyrin_and_chlorophyll_metabolism	K04034
SW-vir_vRhyme_bin_2434single_line	Sulfur_relay_system	K03639
SW-vir_vRhyme_bin_2442single_line	Staurosporine_biosynthesis	K14266
SW-vir_vRhyme_bin_2443single_line	Folate_biosynthesis	K01495
SW-vir_vRhyme_bin_2443single_line	Folate_biosynthesis	K10026
SW-vir_vRhyme_bin_2443single_line	Lipopolysaccharide_biosynthesis	K03272
SW-vir_vRhyme_bin_2443single_line	Lipopolysaccharide_biosynthesis	K03273
SW-vir_vRhyme_bin_2443single_line	Lipopolysaccharide_biosynthesis	K03274
SW-vir_vRhyme_bin_2443single_line	Porphyrin_and_chlorophyll_metabolism	K22227
SW-vir_vRhyme_bin_2444single_line	Amino_sugar_and_nucleotide_sugar_metabolism	K16011
SW-vir_vRhyme_bin_2444single_line	Fructose_and_mannose_metabolism	K16011
SW-vir_vRhyme_bin_2449single_line	Sulfur_relay_system	K21140
SW-vir_vRhyme_bin_2457single_line	Cysteine_and_methionine_metabolism	K00558
SW-vir_vRhyme_bin_2474single_line	Acarbose_and_validamycin_biosynthesis	K01710
SW-vir_vRhyme_bin_2474single_line	Amino_sugar_and_nucleotide_sugar_metabolism	K00012
SW-vir_vRhyme_bin_2474single_line	Ascorbate_and_aldarate_metabolism	K00012
SW-vir_vRhyme_bin_2474single_line	Biosynthesis_of_vancomycin_group_antibiotics	K01710
SW-vir_vRhyme_bin_2474single_line	Pentose_and_glucuronate_interconversions	K00012
SW-vir_vRhyme_bin_2474single_line	Polyketide_sugar_unit_biosynthesis	K01710
SW-vir_vRhyme_bin_2474single_line	Streptomycin_biosynthesis	K01710
SW-vir_vRhyme_bin_2484single_line	Sulfur_metabolism	K00390
SW-vir_vRhyme_bin_2487single_line	Amino_sugar_and_nucleotide_sugar_metabolism	K01854
SW-vir_vRhyme_bin_2487single_line	Galactose_metabolism	K01854
SW-vir_vRhyme_bin_2487single_line	Starch_and_sucrose_metabolism	K19668
SW-vir_vRhyme_bin_2492single_line	Acarbose_and_validamycin_biosynthesis	K01710
SW-vir_vRhyme_bin_2492single_line	Acarbose_and_validamycin_biosynthesis	K01710
SW-vir_vRhyme_bin_2492single_line	Amino_sugar_and_nucleotide_sugar_metabolism	K13010
SW-vir_vRhyme_bin_2492single_line	Arginine_and_proline_metabolism	K00613
SW-vir_vRhyme_bin_2492single_line	Arginine_and_proline_metabolism	K00613
SW-vir_vRhyme_bin_2492single_line	Biosynthesis_of_vancomycin_group_antibiotics	K01710
SW-vir_vRhyme_bin_2492single_line	Biosynthesis_of_vancomycin_group_antibiotics	K01710
SW-vir_vRhyme_bin_2492single_line	Glycine_serine_and_threonine_metabolism	K00613
SW-vir_vRhyme_bin_2492single_line	Glycine_serine_and_threonine_metabolism	K00613
SW-vir_vRhyme_bin_2492single_line	Polyketide_sugar_unit_biosynthesis	K01710
SW-vir_vRhyme_bin_2492single_line	Polyketide_sugar_unit_biosynthesis	K01710
SW-vir_vRhyme_bin_2492single_line	Streptomycin_biosynthesis	K01710
SW-vir_vRhyme_bin_2492single_line	Streptomycin_biosynthesis	K01710
SW-vir_vRhyme_bin_2498single_line	Porphyrin_and_chlorophyll_metabolism	K22227
SW-vir_vRhyme_bin_2522single_line	Cysteine_and_methionine_metabolism	K17398
SW-vir_vRhyme_bin_2532single_line	Folate_biosynthesis	K01737
SW-vir_vRhyme_bin_2534single_line	Porphyrin_and_chlorophyll_metabolism	K00798
SW-vir_vRhyme_bin_2541single_line	Folate_biosynthesis	K01113
SW-vir_vRhyme_bin_2542single_line	Porphyrin_and_chlorophyll_metabolism	K09882
SW-vir_vRhyme_bin_2547single_line	Arginine_and_proline_metabolism	K00472
SW-vir_vRhyme_bin_2554single_line	Cysteine_and_methionine_metabolism	K00558
SW-vir_vRhyme_bin_2560single_line	Amino_sugar_and_nucleotide_sugar_metabolism	K12452
SW-vir_vRhyme_bin_2570single_line	Amino_sugar_and_nucleotide_sugar_metabolism	K01784
SW-vir_vRhyme_bin_2570single_line	Folate_biosynthesis	K01495
SW-vir_vRhyme_bin_2570single_line	Folate_biosynthesis	K10026
SW-vir_vRhyme_bin_2570single_line	Galactose_metabolism	K01784
SW-vir_vRhyme_bin_2576single_line	Porphyrin_and_chlorophyll_metabolism	K09882
SW-vir_vRhyme_bin_2595single_line	Cysteine_and_methionine_metabolism	K00558
SW-vir_vRhyme_bin_2603single_line	Arginine_and_proline_metabolism	K00613
SW-vir_vRhyme_bin_2603single_line	Folate_biosynthesis	K01737
SW-vir_vRhyme_bin_2603single_line	Glycine_serine_and_threonine_metabolism	K00613
SW-vir_vRhyme_bin_2603single_line	Porphyrin_and_chlorophyll_metabolism	K04034
SW-vir_vRhyme_bin_2603single_line	Porphyrin_and_chlorophyll_metabolism	K22227
SW-vir_vRhyme_bin_2614single_line	Arginine_and_proline_metabolism	K00472
SW-vir_vRhyme_bin_2618single_line	Cysteine_and_methionine_metabolism	K00558
SW-vir_vRhyme_bin_2621single_line	Staurosporine_biosynthesis	K14266
SW-vir_vRhyme_bin_2630single_line	Sulfur_relay_system	K21140
SW-vir_vRhyme_bin_2631single_line	Cysteine_and_methionine_metabolism	K00558
SW-vir_vRhyme_bin_2635single_line	Cysteine_and_methionine_metabolism	K00558
SW-vir_vRhyme_bin_2635single_line	Sulfur_metabolism	K00390
SW-vir_vRhyme_bin_2656single_line	Folate_biosynthesis	K01737
SW-vir_vRhyme_bin_2671single_line	Porphyrin_and_chlorophyll_metabolism	K09882
SW-vir_vRhyme_bin_2692single_line	Folate_biosynthesis	K01737
SW-vir_vRhyme_bin_2729single_line	Folate_biosynthesis	K01113
SW-vir_vRhyme_bin_272single_line	Amino_sugar_and_nucleotide_sugar_metabolism	K16011
SW-vir_vRhyme_bin_272single_line	Fructose_and_mannose_metabolism	K16011
SW-vir_vRhyme_bin_2738single_line	Cysteine_and_methionine_metabolism	K00558
SW-vir_vRhyme_bin_2746single_line	Staurosporine_biosynthesis	K14266
SW-vir_vRhyme_bin_2747single_line	Cysteine_and_methionine_metabolism	K00558
SW-vir_vRhyme_bin_2749single_line	Lipopolysaccharide_biosynthesis	K00979
SW-vir_vRhyme_bin_2749single_line	Lipopolysaccharide_biosynthesis	K01627
SW-vir_vRhyme_bin_2750single_line	Folate_biosynthesis	K08310
SW-vir_vRhyme_bin_2750single_line	Lipopolysaccharide_biosynthesis	K03272
SW-vir_vRhyme_bin_2750single_line	Lipopolysaccharide_biosynthesis	K03274
SW-vir_vRhyme_bin_2755single_line	Sulfur_metabolism	K00390
SW-vir_vRhyme_bin_2759single_line	Porphyrin_and_chlorophyll_metabolism	K22227
SW-vir_vRhyme_bin_2768single_line	Amino_sugar_and_nucleotide_sugar_metabolism	K01711
SW-vir_vRhyme_bin_2768single_line	Amino_sugar_and_nucleotide_sugar_metabolism	K16011
SW-vir_vRhyme_bin_2768single_line	Fructose_and_mannose_metabolism	K01711
SW-vir_vRhyme_bin_2768single_line	Fructose_and_mannose_metabolism	K16011
SW-vir_vRhyme_bin_2777single_line	Arginine_and_proline_metabolism	K00472
SW-vir_vRhyme_bin_2780single_line	Cysteine_and_methionine_metabolism	K00558
SW-vir_vRhyme_bin_2797single_line	Amino_sugar_and_nucleotide_sugar_metabolism	K01784
SW-vir_vRhyme_bin_2797single_line	Amino_sugar_and_nucleotide_sugar_metabolism	K01784
SW-vir_vRhyme_bin_2797single_line	Galactose_metabolism	K01784
SW-vir_vRhyme_bin_2797single_line	Galactose_metabolism	K01784
SW-vir_vRhyme_bin_280single_line	Acarbose_and_validamycin_biosynthesis	K01710
SW-vir_vRhyme_bin_280single_line	Acarbose_and_validamycin_biosynthesis	K01710
SW-vir_vRhyme_bin_280single_line	Amino_sugar_and_nucleotide_sugar_metabolism	K13010
SW-vir_vRhyme_bin_280single_line	Arginine_and_proline_metabolism	K00613
SW-vir_vRhyme_bin_280single_line	Arginine_and_proline_metabolism	K00613
SW-vir_vRhyme_bin_280single_line	Biosynthesis_of_vancomycin_group_antibiotics	K01710
SW-vir_vRhyme_bin_280single_line	Biosynthesis_of_vancomycin_group_antibiotics	K01710
SW-vir_vRhyme_bin_280single_line	Glycine_serine_and_threonine_metabolism	K00613
SW-vir_vRhyme_bin_280single_line	Glycine_serine_and_threonine_metabolism	K00613
SW-vir_vRhyme_bin_280single_line	Polyketide_sugar_unit_biosynthesis	K01710
SW-vir_vRhyme_bin_280single_line	Polyketide_sugar_unit_biosynthesis	K01710
SW-vir_vRhyme_bin_280single_line	Streptomycin_biosynthesis	K01710
SW-vir_vRhyme_bin_280single_line	Streptomycin_biosynthesis	K01710
SW-vir_vRhyme_bin_281single_line	Amino_sugar_and_nucleotide_sugar_metabolism	K01711
SW-vir_vRhyme_bin_281single_line	Amino_sugar_and_nucleotide_sugar_metabolism	K01784
SW-vir_vRhyme_bin_281single_line	Fructose_and_mannose_metabolism	K01711
SW-vir_vRhyme_bin_281single_line	Galactose_metabolism	K01784
SW-vir_vRhyme_bin_281single_line	Lipopolysaccharide_biosynthesis	K02843
SW-vir_vRhyme_bin_281single_line	Lipopolysaccharide_biosynthesis	K02843
SW-vir_vRhyme_bin_281single_line	Lipopolysaccharide_biosynthesis	K03269
SW-vir_vRhyme_bin_2821single_line	Staurosporine_biosynthesis	K14266
SW-vir_vRhyme_bin_2832single_line	Porphyrin_and_chlorophyll_metabolism	K04034
SW-vir_vRhyme_bin_2835single_line	Arginine_and_proline_metabolism	K00472
SW-vir_vRhyme_bin_2844single_line	Cysteine_and_methionine_metabolism	K00558
SW-vir_vRhyme_bin_2845single_line	Cysteine_and_methionine_metabolism	K00558
SW-vir_vRhyme_bin_2847single_line	Amino_sugar_and_nucleotide_sugar_metabolism	K16011
SW-vir_vRhyme_bin_2847single_line	Fructose_and_mannose_metabolism	K16011
SW-vir_vRhyme_bin_2850single_line	Amino_sugar_and_nucleotide_sugar_metabolism	K16011
SW-vir_vRhyme_bin_2850single_line	Fructose_and_mannose_metabolism	K16011
SW-vir_vRhyme_bin_2873single_line	Lipopolysaccharide_biosynthesis	K00979
SW-vir_vRhyme_bin_2873single_line	Lipopolysaccharide_biosynthesis	K01627
SW-vir_vRhyme_bin_2888single_line	Lipopolysaccharide_biosynthesis	K03269
SW-vir_vRhyme_bin_2894single_line	Arginine_and_proline_metabolism	K00472
SW-vir_vRhyme_bin_28single_line	Cysteine_and_methionine_metabolism	K00558
SW-vir_vRhyme_bin_2904single_line	Amino_sugar_and_nucleotide_sugar_metabolism	K01784
SW-vir_vRhyme_bin_2904single_line	Galactose_metabolism	K01784
SW-vir_vRhyme_bin_2904single_line	Sulfur_relay_system	K03148
SW-vir_vRhyme_bin_2904single_line	Thiamine_metabolism	K03148
SW-vir_vRhyme_bin_2915single_line	Biosynthesis_of_unsaturated_fatty_acids	K00507
SW-vir_vRhyme_bin_2951single_line	Arginine_and_proline_metabolism	K00613
SW-vir_vRhyme_bin_2951single_line	Arginine_and_proline_metabolism	K00613
SW-vir_vRhyme_bin_2951single_line	Cysteine_and_methionine_metabolism	K00558
SW-vir_vRhyme_bin_2951single_line	Glycine_serine_and_threonine_metabolism	K00613
SW-vir_vRhyme_bin_2951single_line	Glycine_serine_and_threonine_metabolism	K00613
SW-vir_vRhyme_bin_295single_line	Arginine_and_proline_metabolism	K00472
SW-vir_vRhyme_bin_2962single_line	Lipopolysaccharide_biosynthesis	K03269
SW-vir_vRhyme_bin_2970single_line	Porphyrin_and_chlorophyll_metabolism	K09883
SW-vir_vRhyme_bin_297single_line	Lipopolysaccharide_biosynthesis	K03269
SW-vir_vRhyme_bin_2983single_line	Cysteine_and_methionine_metabolism	K00558
SW-vir_vRhyme_bin_2996single_line	Acarbose_and_validamycin_biosynthesis	K01710
SW-vir_vRhyme_bin_2996single_line	Acarbose_and_validamycin_biosynthesis	K01710
SW-vir_vRhyme_bin_2996single_line	Biosynthesis_of_vancomycin_group_antibiotics	K01710
SW-vir_vRhyme_bin_2996single_line	Biosynthesis_of_vancomycin_group_antibiotics	K01710
SW-vir_vRhyme_bin_2996single_line	Polyketide_sugar_unit_biosynthesis	K01710
SW-vir_vRhyme_bin_2996single_line	Polyketide_sugar_unit_biosynthesis	K01710
SW-vir_vRhyme_bin_2996single_line	Streptomycin_biosynthesis	K01710
SW-vir_vRhyme_bin_2996single_line	Streptomycin_biosynthesis	K01710
SW-vir_vRhyme_bin_3019single_line	Amino_sugar_and_nucleotide_sugar_metabolism	K00012
SW-vir_vRhyme_bin_3019single_line	Ascorbate_and_aldarate_metabolism	K00012
SW-vir_vRhyme_bin_3019single_line	Pentose_and_glucuronate_interconversions	K00012
SW-vir_vRhyme_bin_3022single_line	Porphyrin_and_chlorophyll_metabolism	K09882
SW-vir_vRhyme_bin_302single_line	Sulfur_metabolism	K00390
SW-vir_vRhyme_bin_3040single_line	Arginine_and_proline_metabolism	K00472
SW-vir_vRhyme_bin_3058single_line	Lipopolysaccharide_biosynthesis	K02843
SW-vir_vRhyme_bin_306single_line	Arginine_and_proline_metabolism	K00472
SW-vir_vRhyme_bin_3076single_line	Porphyrin_and_chlorophyll_metabolism	K09882
SW-vir_vRhyme_bin_3088single_line	Sulfur_metabolism	K00390
SW-vir_vRhyme_bin_3113single_line	Sulfur_metabolism	K00390
SW-vir_vRhyme_bin_3116single_line	Folate_biosynthesis	K06920
SW-vir_vRhyme_bin_3151single_line	Arginine_and_proline_metabolism	K00472
SW-vir_vRhyme_bin_3169single_line	Cysteine_and_methionine_metabolism	K17398
SW-vir_vRhyme_bin_3176single_line	Cysteine_and_methionine_metabolism	K00558
SW-vir_vRhyme_bin_3206single_line	Folate_biosynthesis	K01495
SW-vir_vRhyme_bin_3206single_line	Folate_biosynthesis	K10026
SW-vir_vRhyme_bin_3239single_line	Folate_biosynthesis	K01113
SW-vir_vRhyme_bin_3255single_line	Amino_sugar_and_nucleotide_sugar_metabolism	K01784
SW-vir_vRhyme_bin_3255single_line	Amino_sugar_and_nucleotide_sugar_metabolism	K12452
SW-vir_vRhyme_bin_3255single_line	Galactose_metabolism	K01784
SW-vir_vRhyme_bin_3257single_line	Arginine_and_proline_metabolism	K00472
SW-vir_vRhyme_bin_3258single_line	Folate_biosynthesis	K06920
SW-vir_vRhyme_bin_3282single_line	Staurosporine_biosynthesis	K14266
SW-vir_vRhyme_bin_3282single_line	Staurosporine_biosynthesis	K14266
SW-vir_vRhyme_bin_3293single_line	Cysteine_and_methionine_metabolism	K00558
SW-vir_vRhyme_bin_3300single_line	Arginine_and_proline_metabolism	K00472
SW-vir_vRhyme_bin_3304single_line	Arginine_and_proline_metabolism	K00472
SW-vir_vRhyme_bin_3313single_line	Lipopolysaccharide_biosynthesis	K03273
SW-vir_vRhyme_bin_3323single_line	Folate_biosynthesis	K08310
SW-vir_vRhyme_bin_3348single_line	Cysteine_and_methionine_metabolism	K17398
SW-vir_vRhyme_bin_3356single_line	Pentose_phosphate_pathway	K07404
SW-vir_vRhyme_bin_3371single_line	Staurosporine_biosynthesis	K14266
SW-vir_vRhyme_bin_3375single_line	Cysteine_and_methionine_metabolism	K00558
SW-vir_vRhyme_bin_3402single_line	Folate_biosynthesis	K08310
SW-vir_vRhyme_bin_3403single_line	Cysteine_and_methionine_metabolism	K00558
SW-vir_vRhyme_bin_3418single_line	Lipopolysaccharide_biosynthesis	K00979
SW-vir_vRhyme_bin_3418single_line	Lipopolysaccharide_biosynthesis	K01627
SW-vir_vRhyme_bin_344single_line	Pentose_phosphate_pathway	K07404
SW-vir_vRhyme_bin_3502single_line	Cysteine_and_methionine_metabolism	K00558
SW-vir_vRhyme_bin_3504single_line	Folate_biosynthesis	K01737
SW-vir_vRhyme_bin_3513single_line	Amino_sugar_and_nucleotide_sugar_metabolism	K00012
SW-vir_vRhyme_bin_3513single_line	Amino_sugar_and_nucleotide_sugar_metabolism	K08679
SW-vir_vRhyme_bin_3513single_line	Ascorbate_and_aldarate_metabolism	K00012
SW-vir_vRhyme_bin_3513single_line	Pentose_and_glucuronate_interconversions	K00012
SW-vir_vRhyme_bin_3538single_line	Sulfur_metabolism	K00390
SW-vir_vRhyme_bin_3545single_line	Purine_metabolism	K00860
SW-vir_vRhyme_bin_3545single_line	Sulfur_metabolism	K00860
SW-vir_vRhyme_bin_3566single_line	Cysteine_and_methionine_metabolism	K00558
SW-vir_vRhyme_bin_3578single_line	Cysteine_and_methionine_metabolism	K00558
SW-vir_vRhyme_bin_3596single_line	Folate_biosynthesis	K01737
SW-vir_vRhyme_bin_3596single_line	Folate_biosynthesis	K10026
SW-vir_vRhyme_bin_3600single_line	Amino_sugar_and_nucleotide_sugar_metabolism	K01711
SW-vir_vRhyme_bin_3600single_line	Fructose_and_mannose_metabolism	K01711
SW-vir_vRhyme_bin_3604single_line	Lipopolysaccharide_biosynthesis	K03269
SW-vir_vRhyme_bin_361single_line	Cysteine_and_methionine_metabolism	K00558
SW-vir_vRhyme_bin_3630single_line	Cysteine_and_methionine_metabolism	K17398
SW-vir_vRhyme_bin_3631single_line	Cysteine_and_methionine_metabolism	K17398
SW-vir_vRhyme_bin_3632single_line	Biosynthesis_of_unsaturated_fatty_acids	K00507
SW-vir_vRhyme_bin_3662single_line	Cysteine_and_methionine_metabolism	K00558
SW-vir_vRhyme_bin_3667single_line	Arginine_and_proline_metabolism	K00472
SW-vir_vRhyme_bin_3670single_line	Staurosporine_biosynthesis	K14266
SW-vir_vRhyme_bin_3681single_line	Cysteine_and_methionine_metabolism	K00558
SW-vir_vRhyme_bin_3682single_line	Porphyrin_and_chlorophyll_metabolism	K09882
SW-vir_vRhyme_bin_3682single_line	Porphyrin_and_chlorophyll_metabolism	K09883
SW-vir_vRhyme_bin_3701single_line	Folate_biosynthesis	K01495
SW-vir_vRhyme_bin_3701single_line	Folate_biosynthesis	K10026
SW-vir_vRhyme_bin_3703single_line	Sulfur_metabolism	K00390
SW-vir_vRhyme_bin_371single_line	Cysteine_and_methionine_metabolism	K00558
SW-vir_vRhyme_bin_3720single_line	Sulfur_metabolism	K00390
SW-vir_vRhyme_bin_372single_line	Folate_biosynthesis	K08310
SW-vir_vRhyme_bin_3753single_line	Cysteine_and_methionine_metabolism	K00558
SW-vir_vRhyme_bin_3757single_line	Cysteine_and_methionine_metabolism	K00558
SW-vir_vRhyme_bin_375single_line	Lipopolysaccharide_biosynthesis	K03269
SW-vir_vRhyme_bin_376single_line	Porphyrin_and_chlorophyll_metabolism	K22227
SW-vir_vRhyme_bin_3778single_line	Cysteine_and_methionine_metabolism	K00558
SW-vir_vRhyme_bin_3791single_line	Sulfur_metabolism	K00390
SW-vir_vRhyme_bin_3792single_line	Cysteine_and_methionine_metabolism	K00558
SW-vir_vRhyme_bin_3835single_line	Cysteine_and_methionine_metabolism	K00558
SW-vir_vRhyme_bin_3855single_line	Cysteine_and_methionine_metabolism	K17398
SW-vir_vRhyme_bin_3868single_line	Cysteine_and_methionine_metabolism	K17398
SW-vir_vRhyme_bin_389single_line	Cysteine_and_methionine_metabolism	K00558
SW-vir_vRhyme_bin_389single_line	Cysteine_and_methionine_metabolism	K17398
SW-vir_vRhyme_bin_3901single_line	Amino_sugar_and_nucleotide_sugar_metabolism	K16011
SW-vir_vRhyme_bin_3901single_line	Fructose_and_mannose_metabolism	K16011
SW-vir_vRhyme_bin_3907single_line	Folate_biosynthesis	K00287
SW-vir_vRhyme_bin_3907single_line	One_carbon_pool_by_folate	K00287
SW-vir_vRhyme_bin_3910single_line	Alanine_aspartate_and_glutamate_metabolism	K00820
SW-vir_vRhyme_bin_3910single_line	Amino_sugar_and_nucleotide_sugar_metabolism	K00820
SW-vir_vRhyme_bin_3910single_line	Amino_sugar_and_nucleotide_sugar_metabolism	K01784
SW-vir_vRhyme_bin_3910single_line	Amino_sugar_and_nucleotide_sugar_metabolism	K01854
SW-vir_vRhyme_bin_3910single_line	Galactose_metabolism	K01784
SW-vir_vRhyme_bin_3910single_line	Galactose_metabolism	K01854
SW-vir_vRhyme_bin_3910single_line	Lipopolysaccharide_biosynthesis	K02841
SW-vir_vRhyme_bin_3910single_line	Starch_and_sucrose_metabolism	K20811
SW-vir_vRhyme_bin_3935single_line	Folate_biosynthesis	K08310
SW-vir_vRhyme_bin_3935single_line	Lipopolysaccharide_biosynthesis	K03272
SW-vir_vRhyme_bin_3935single_line	Lipopolysaccharide_biosynthesis	K03274
SW-vir_vRhyme_bin_3937single_line	Cysteine_and_methionine_metabolism	K00558
SW-vir_vRhyme_bin_393single_line	Cysteine_and_methionine_metabolism	K00558
SW-vir_vRhyme_bin_395single_line	Pentose_phosphate_pathway	K07404
SW-vir_vRhyme_bin_3966single_line	Cysteine_and_methionine_metabolism	K00558
SW-vir_vRhyme_bin_396single_line	Sulfur_metabolism	K00390
SW-vir_vRhyme_bin_3977single_line	Arginine_and_proline_metabolism	K00472
SW-vir_vRhyme_bin_3985single_line	Cysteine_and_methionine_metabolism	K00558
SW-vir_vRhyme_bin_4000single_line	Sulfur_relay_system	K03148
SW-vir_vRhyme_bin_4000single_line	Thiamine_metabolism	K03148
SW-vir_vRhyme_bin_4003single_line	Porphyrin_and_chlorophyll_metabolism	K21480
SW-vir_vRhyme_bin_4011single_line	Lipopolysaccharide_biosynthesis	K02843
SW-vir_vRhyme_bin_4039single_line	Amino_sugar_and_nucleotide_sugar_metabolism	K01784
SW-vir_vRhyme_bin_4039single_line	Galactose_metabolism	K01784
SW-vir_vRhyme_bin_4051single_line	Cysteine_and_methionine_metabolism	K00558
SW-vir_vRhyme_bin_4054single_line	Porphyrin_and_chlorophyll_metabolism	K09882
SW-vir_vRhyme_bin_405single_line	Cysteine_and_methionine_metabolism	K00558
SW-vir_vRhyme_bin_409single_line	Pentose_phosphate_pathway	K07404
SW-vir_vRhyme_bin_422single_line	Amino_sugar_and_nucleotide_sugar_metabolism	K01784
SW-vir_vRhyme_bin_422single_line	Cysteine_and_methionine_metabolism	K00558
SW-vir_vRhyme_bin_422single_line	Galactose_metabolism	K01784
SW-vir_vRhyme_bin_422single_line	Staurosporine_biosynthesis	K14266
SW-vir_vRhyme_bin_42single_line	Cysteine_and_methionine_metabolism	K00558
SW-vir_vRhyme_bin_431single_line	Sulfur_metabolism	K00390
SW-vir_vRhyme_bin_438single_line	Butanoate_metabolism	K01640
SW-vir_vRhyme_bin_438single_line	Geraniol_degradation	K01640
SW-vir_vRhyme_bin_438single_line	Synthesis_and_degradation_of_ketone_bodies	K01640
SW-vir_vRhyme_bin_438single_line	Valine_leucine_and_isoleucine_degradation	K01640
SW-vir_vRhyme_bin_43single_line	Amino_sugar_and_nucleotide_sugar_metabolism	K16011
SW-vir_vRhyme_bin_43single_line	Fructose_and_mannose_metabolism	K16011
SW-vir_vRhyme_bin_43single_line	Staurosporine_biosynthesis	K14266
SW-vir_vRhyme_bin_440single_line	Arginine_and_proline_metabolism	K00472
SW-vir_vRhyme_bin_441single_line	Arginine_and_proline_metabolism	K00472
SW-vir_vRhyme_bin_447single_line	Cysteine_and_methionine_metabolism	K00558
SW-vir_vRhyme_bin_447single_line	Sulfur_metabolism	K00390
SW-vir_vRhyme_bin_454single_line	Cysteine_and_methionine_metabolism	K17398
SW-vir_vRhyme_bin_456single_line	Staurosporine_biosynthesis	K14266
SW-vir_vRhyme_bin_456single_line	Staurosporine_biosynthesis	K14266
SW-vir_vRhyme_bin_457single_line	Arginine_and_proline_metabolism	K00472
SW-vir_vRhyme_bin_468single_line	Cysteine_and_methionine_metabolism	K00558
SW-vir_vRhyme_bin_472single_line	Staurosporine_biosynthesis	K14266
SW-vir_vRhyme_bin_480single_line	Cysteine_and_methionine_metabolism	K00558
SW-vir_vRhyme_bin_484single_line	Cysteine_and_methionine_metabolism	K00558
SW-vir_vRhyme_bin_486single_line	Cysteine_and_methionine_metabolism	K00558
SW-vir_vRhyme_bin_492single_line	Cysteine_and_methionine_metabolism	K00558
SW-vir_vRhyme_bin_499single_line	Porphyrin_and_chlorophyll_metabolism	K22227
SW-vir_vRhyme_bin_49single_line	Cysteine_and_methionine_metabolism	K00558
SW-vir_vRhyme_bin_517single_line	Glutathione_metabolism	K01270
SW-vir_vRhyme_bin_521single_line	Cysteine_and_methionine_metabolism	K17398
SW-vir_vRhyme_bin_521single_line	Lipopolysaccharide_biosynthesis	K00979
SW-vir_vRhyme_bin_521single_line	Lipopolysaccharide_biosynthesis	K01627
SW-vir_vRhyme_bin_521single_line	Porphyrin_and_chlorophyll_metabolism	K22227
SW-vir_vRhyme_bin_522single_line	Folate_biosynthesis	K03639
SW-vir_vRhyme_bin_522single_line	Porphyrin_and_chlorophyll_metabolism	K22227
SW-vir_vRhyme_bin_522single_line	Sulfur_relay_system	K03639
SW-vir_vRhyme_bin_525single_line	Porphyrin_and_chlorophyll_metabolism	K22227
SW-vir_vRhyme_bin_525single_line	Sulfur_relay_system	K21140
SW-vir_vRhyme_bin_526single_line	Cysteine_and_methionine_metabolism	K00558
SW-vir_vRhyme_bin_528single_line	Arginine_and_proline_metabolism	K00472
SW-vir_vRhyme_bin_528single_line	Lipopolysaccharide_biosynthesis	K03272
SW-vir_vRhyme_bin_528single_line	Lipopolysaccharide_biosynthesis	K03273
SW-vir_vRhyme_bin_534single_line	Arginine_and_proline_metabolism	K00472
SW-vir_vRhyme_bin_544single_line	Nicotinate_and_nicotinamide_metabolism	K00952
SW-vir_vRhyme_bin_551single_line	Folate_biosynthesis	K01495
SW-vir_vRhyme_bin_55single_line	Cysteine_and_methionine_metabolism	K00558
SW-vir_vRhyme_bin_560single_line	Cysteine_and_methionine_metabolism	K00558
SW-vir_vRhyme_bin_566single_line	Folate_biosynthesis	K08310
SW-vir_vRhyme_bin_566single_line	Staurosporine_biosynthesis	K14266
SW-vir_vRhyme_bin_566single_line	Staurosporine_biosynthesis	K14266
SW-vir_vRhyme_bin_574single_line	Folate_biosynthesis	K10026
SW-vir_vRhyme_bin_578single_line	Cysteine_and_methionine_metabolism	K00558
SW-vir_vRhyme_bin_582single_line	Cysteine_and_methionine_metabolism	K00558
SW-vir_vRhyme_bin_582single_line	Sulfur_metabolism	K00390
SW-vir_vRhyme_bin_591single_line	Sulfur_metabolism	K00390
SW-vir_vRhyme_bin_592single_line	Lipopolysaccharide_biosynthesis	K03269
SW-vir_vRhyme_bin_5single_line	Pentose_phosphate_pathway	K07404
SW-vir_vRhyme_bin_602single_line	Cysteine_and_methionine_metabolism	K00558
SW-vir_vRhyme_bin_603single_line	Porphyrin_and_chlorophyll_metabolism	K09882
SW-vir_vRhyme_bin_604single_line	Folate_biosynthesis	K01495
SW-vir_vRhyme_bin_604single_line	Folate_biosynthesis	K10026
SW-vir_vRhyme_bin_60single_line	Arginine_and_proline_metabolism	K00472
SW-vir_vRhyme_bin_60single_line	Cysteine_and_methionine_metabolism	K00558
SW-vir_vRhyme_bin_612single_line	Folate_biosynthesis	K01495
SW-vir_vRhyme_bin_616single_line	Cysteine_and_methionine_metabolism	K00558
SW-vir_vRhyme_bin_616single_line	Sulfur_metabolism	K00390
SW-vir_vRhyme_bin_626single_line	Sulfur_metabolism	K00390
SW-vir_vRhyme_bin_65single_line	Arginine_and_proline_metabolism	K00472
SW-vir_vRhyme_bin_664single_line	Arginine_and_proline_metabolism	K00472
SW-vir_vRhyme_bin_669single_line	Folate_biosynthesis	K10026
SW-vir_vRhyme_bin_669single_line	Staurosporine_biosynthesis	K14266
SW-vir_vRhyme_bin_671single_line	Folate_biosynthesis	K01495
SW-vir_vRhyme_bin_671single_line	Folate_biosynthesis	K01737
SW-vir_vRhyme_bin_671single_line	Folate_biosynthesis	K10026
SW-vir_vRhyme_bin_671single_line	Lipopolysaccharide_biosynthesis	K00979
SW-vir_vRhyme_bin_671single_line	Lipopolysaccharide_biosynthesis	K01627
SW-vir_vRhyme_bin_682single_line	Cysteine_and_methionine_metabolism	K00558
SW-vir_vRhyme_bin_683single_line	Sulfur_relay_system	K21140
SW-vir_vRhyme_bin_686single_line	Alanine_aspartate_and_glutamate_metabolism	K00820
SW-vir_vRhyme_bin_686single_line	Amino_sugar_and_nucleotide_sugar_metabolism	K00820
SW-vir_vRhyme_bin_686single_line	Amino_sugar_and_nucleotide_sugar_metabolism	K01784
SW-vir_vRhyme_bin_686single_line	Arginine_and_proline_metabolism	K00472
SW-vir_vRhyme_bin_686single_line	Galactose_metabolism	K01784
SW-vir_vRhyme_bin_686single_line	Lipopolysaccharide_biosynthesis	K02841
SW-vir_vRhyme_bin_687single_line	Amino_sugar_and_nucleotide_sugar_metabolism	K01784
SW-vir_vRhyme_bin_687single_line	Arginine_and_proline_metabolism	K00472
SW-vir_vRhyme_bin_687single_line	Galactose_metabolism	K01784
SW-vir_vRhyme_bin_691single_line	Cysteine_and_methionine_metabolism	K00558
SW-vir_vRhyme_bin_692single_line	Cysteine_and_methionine_metabolism	K00558
SW-vir_vRhyme_bin_700single_line	Cysteine_and_methionine_metabolism	K00558
SW-vir_vRhyme_bin_700single_line	Folate_biosynthesis	K01495
SW-vir_vRhyme_bin_700single_line	Folate_biosynthesis	K01737
SW-vir_vRhyme_bin_700single_line	Folate_biosynthesis	K10026
SW-vir_vRhyme_bin_704single_line	Cysteine_and_methionine_metabolism	K00558
SW-vir_vRhyme_bin_725single_line	Cysteine_and_methionine_metabolism	K00558
SW-vir_vRhyme_bin_725single_line	Nicotinate_and_nicotinamide_metabolism	K00952
SW-vir_vRhyme_bin_725single_line	Purine_metabolism	K00860
SW-vir_vRhyme_bin_725single_line	Sulfur_metabolism	K00860
SW-vir_vRhyme_bin_726single_line	Amino_sugar_and_nucleotide_sugar_metabolism	K16011
SW-vir_vRhyme_bin_726single_line	Fructose_and_mannose_metabolism	K16011
SW-vir_vRhyme_bin_734single_line	Staurosporine_biosynthesis	K14266
SW-vir_vRhyme_bin_738single_line	Folate_biosynthesis	K10026
SW-vir_vRhyme_bin_739single_line	Porphyrin_and_chlorophyll_metabolism	K22227
SW-vir_vRhyme_bin_739single_line	Porphyrin_and_chlorophyll_metabolism	K22227
SW-vir_vRhyme_bin_739single_line	Porphyrin_and_chlorophyll_metabolism	K22227
SW-vir_vRhyme_bin_739single_line	Porphyrin_and_chlorophyll_metabolism	K22227
SW-vir_vRhyme_bin_73single_line	Staurosporine_biosynthesis	K14266
SW-vir_vRhyme_bin_766single_line	Amino_sugar_and_nucleotide_sugar_metabolism	K01784
SW-vir_vRhyme_bin_766single_line	Arginine_and_proline_metabolism	K00472
SW-vir_vRhyme_bin_766single_line	Cysteine_and_methionine_metabolism	K17398
SW-vir_vRhyme_bin_766single_line	Cysteine_and_methionine_metabolism	K17398
SW-vir_vRhyme_bin_766single_line	Galactose_metabolism	K01784
SW-vir_vRhyme_bin_775single_line	Amino_sugar_and_nucleotide_sugar_metabolism	K16011
SW-vir_vRhyme_bin_775single_line	Fructose_and_mannose_metabolism	K16011
SW-vir_vRhyme_bin_77single_line	Staurosporine_biosynthesis	K14266
SW-vir_vRhyme_bin_784single_line	Amino_sugar_and_nucleotide_sugar_metabolism	K01784
SW-vir_vRhyme_bin_784single_line	Galactose_metabolism	K01784
SW-vir_vRhyme_bin_784single_line	Porphyrin_and_chlorophyll_metabolism	K04034
SW-vir_vRhyme_bin_784single_line	Porphyrin_and_chlorophyll_metabolism	K22227
SW-vir_vRhyme_bin_788single_line	Cysteine_and_methionine_metabolism	K00558
SW-vir_vRhyme_bin_794single_line	Acarbose_and_validamycin_biosynthesis	K01710
SW-vir_vRhyme_bin_794single_line	Acarbose_and_validamycin_biosynthesis	K23144
SW-vir_vRhyme_bin_794single_line	Amino_sugar_and_nucleotide_sugar_metabolism	K00012
SW-vir_vRhyme_bin_794single_line	Ascorbate_and_aldarate_metabolism	K00012
SW-vir_vRhyme_bin_794single_line	Biosynthesis_of_vancomycin_group_antibiotics	K01710
SW-vir_vRhyme_bin_794single_line	Lipopolysaccharide_biosynthesis	K03272
SW-vir_vRhyme_bin_794single_line	Pentose_and_glucuronate_interconversions	K00012
SW-vir_vRhyme_bin_794single_line	Polyketide_sugar_unit_biosynthesis	K01710
SW-vir_vRhyme_bin_794single_line	Polyketide_sugar_unit_biosynthesis	K23144
SW-vir_vRhyme_bin_794single_line	Streptomycin_biosynthesis	K01710
SW-vir_vRhyme_bin_794single_line	Streptomycin_biosynthesis	K23144
SW-vir_vRhyme_bin_795single_line	Amino_sugar_and_nucleotide_sugar_metabolism	K00012
SW-vir_vRhyme_bin_795single_line	Ascorbate_and_aldarate_metabolism	K00012
SW-vir_vRhyme_bin_795single_line	Pentose_and_glucuronate_interconversions	K00012
SW-vir_vRhyme_bin_796single_line	Staurosporine_biosynthesis	K14266
SW-vir_vRhyme_bin_79single_line	Porphyrin_and_chlorophyll_metabolism	K22227
SW-vir_vRhyme_bin_79single_line	Porphyrin_and_chlorophyll_metabolism	K22227
SW-vir_vRhyme_bin_79single_line	Porphyrin_and_chlorophyll_metabolism	K22227
SW-vir_vRhyme_bin_79single_line	Staurosporine_biosynthesis	K14266
SW-vir_vRhyme_bin_81single_line	Porphyrin_and_chlorophyll_metabolism	K22227
SW-vir_vRhyme_bin_821single_line	Porphyrin_and_chlorophyll_metabolism	K09882
SW-vir_vRhyme_bin_837single_line	Porphyrin_and_chlorophyll_metabolism	K22227
SW-vir_vRhyme_bin_837single_line	Porphyrin_and_chlorophyll_metabolism	K22227
SW-vir_vRhyme_bin_837single_line	Sulfur_relay_system	K21140
SW-vir_vRhyme_bin_842single_line	Folate_biosynthesis	K08310
SW-vir_vRhyme_bin_842single_line	Staurosporine_biosynthesis	K14266
SW-vir_vRhyme_bin_84single_line	Lipopolysaccharide_biosynthesis	K03269
SW-vir_vRhyme_bin_851single_line	Cysteine_and_methionine_metabolism	K00558
SW-vir_vRhyme_bin_859single_line	Amino_sugar_and_nucleotide_sugar_metabolism	K16011
SW-vir_vRhyme_bin_859single_line	Fructose_and_mannose_metabolism	K16011
SW-vir_vRhyme_bin_860single_line	Amino_sugar_and_nucleotide_sugar_metabolism	K16011
SW-vir_vRhyme_bin_860single_line	Folate_biosynthesis	K01737
SW-vir_vRhyme_bin_860single_line	Fructose_and_mannose_metabolism	K16011
SW-vir_vRhyme_bin_879single_line	Arginine_and_proline_metabolism	K00472
SW-vir_vRhyme_bin_88single_line	Porphyrin_and_chlorophyll_metabolism	K09882
SW-vir_vRhyme_bin_88single_line	Porphyrin_and_chlorophyll_metabolism	K09883
SW-vir_vRhyme_bin_890single_line	Arginine_and_proline_metabolism	K00472
SW-vir_vRhyme_bin_890single_line	Staurosporine_biosynthesis	K14266
SW-vir_vRhyme_bin_890single_line	Staurosporine_biosynthesis	K14266
SW-vir_vRhyme_bin_894single_line	Folate_biosynthesis	K08310
SW-vir_vRhyme_bin_8single_line	Lipopolysaccharide_biosynthesis	K03269
SW-vir_vRhyme_bin_903single_line	Amino_sugar_and_nucleotide_sugar_metabolism	K00012
SW-vir_vRhyme_bin_903single_line	Ascorbate_and_aldarate_metabolism	K00012
SW-vir_vRhyme_bin_903single_line	Folate_biosynthesis	K08310
SW-vir_vRhyme_bin_903single_line	Pentose_and_glucuronate_interconversions	K00012
SW-vir_vRhyme_bin_913single_line	Cysteine_and_methionine_metabolism	K00558
SW-vir_vRhyme_bin_918single_line	Amino_sugar_and_nucleotide_sugar_metabolism	K01784
SW-vir_vRhyme_bin_918single_line	Amino_sugar_and_nucleotide_sugar_metabolism	K01784
SW-vir_vRhyme_bin_918single_line	Amino_sugar_and_nucleotide_sugar_metabolism	K13010
SW-vir_vRhyme_bin_918single_line	Galactose_metabolism	K01784
SW-vir_vRhyme_bin_918single_line	Galactose_metabolism	K01784
SW-vir_vRhyme_bin_918single_line	Steroid_biosynthesis	K00559
SW-vir_vRhyme_bin_920single_line	Folate_biosynthesis	K08310
SW-vir_vRhyme_bin_920single_line	Lipopolysaccharide_biosynthesis	K03272
SW-vir_vRhyme_bin_920single_line	Lipopolysaccharide_biosynthesis	K03273
SW-vir_vRhyme_bin_920single_line	Lipopolysaccharide_biosynthesis	K03274
SW-vir_vRhyme_bin_926single_line	Pentose_phosphate_pathway	K07404
SW-vir_vRhyme_bin_92single_line	Cysteine_and_methionine_metabolism	K00558
SW-vir_vRhyme_bin_943single_line	Cysteine_and_methionine_metabolism	K00558
SW-vir_vRhyme_bin_962single_line	Arginine_and_proline_metabolism	K00472
SW-vir_vRhyme_bin_969single_line	Amino_sugar_and_nucleotide_sugar_metabolism	K01711
SW-vir_vRhyme_bin_969single_line	Fructose_and_mannose_metabolism	K01711
SW-vir_vRhyme_bin_973single_line	Folate_biosynthesis	K01737
SW-vir_vRhyme_bin_973single_line	Staurosporine_biosynthesis	K14266
SW-vir_vRhyme_bin_981single_line	Sulfur_metabolism	K00390
SW-vir_vRhyme_bin_991single_line	Acarbose_and_validamycin_biosynthesis	K01710
SW-vir_vRhyme_bin_991single_line	Acarbose_and_validamycin_biosynthesis	K01710
SW-vir_vRhyme_bin_991single_line	Amino_sugar_and_nucleotide_sugar_metabolism	K00012
SW-vir_vRhyme_bin_991single_line	Amino_sugar_and_nucleotide_sugar_metabolism	K13010
SW-vir_vRhyme_bin_991single_line	Arginine_and_proline_metabolism	K00613
SW-vir_vRhyme_bin_991single_line	Arginine_and_proline_metabolism	K00613
SW-vir_vRhyme_bin_991single_line	Ascorbate_and_aldarate_metabolism	K00012
SW-vir_vRhyme_bin_991single_line	Biosynthesis_of_vancomycin_group_antibiotics	K01710
SW-vir_vRhyme_bin_991single_line	Biosynthesis_of_vancomycin_group_antibiotics	K01710
SW-vir_vRhyme_bin_991single_line	Glycine_serine_and_threonine_metabolism	K00613
SW-vir_vRhyme_bin_991single_line	Glycine_serine_and_threonine_metabolism	K00613
SW-vir_vRhyme_bin_991single_line	Pentose_and_glucuronate_interconversions	K00012
SW-vir_vRhyme_bin_991single_line	Polyketide_sugar_unit_biosynthesis	K01710
SW-vir_vRhyme_bin_991single_line	Polyketide_sugar_unit_biosynthesis	K01710
SW-vir_vRhyme_bin_991single_line	Porphyrin_and_chlorophyll_metabolism	K22227
SW-vir_vRhyme_bin_991single_line	Porphyrin_and_chlorophyll_metabolism	K22227
SW-vir_vRhyme_bin_991single_line	Porphyrin_and_chlorophyll_metabolism	K22227
SW-vir_vRhyme_bin_991single_line	Streptomycin_biosynthesis	K01710
SW-vir_vRhyme_bin_991single_line	Streptomycin_biosynthesis	K01710
Sargassum_bacterial_bin_10_2single_line	Folate_biosynthesis	K01495
Sargassum_bacterial_bin_10_2single_line	Folate_biosynthesis	K06920
Sargassum_bacterial_bin_10_2single_line	Folate_biosynthesis	K09457
Sargassum_bacterial_bin_103_1single_line	Amino_sugar_and_nucleotide_sugar_metabolism	K02473
Sargassum_bacterial_bin_103_1single_line	Amino_sugar_and_nucleotide_sugar_metabolism	K08678
Sargassum_bacterial_bin_103_1single_line	Nicotinate_and_nicotinamide_metabolism	K03462
Sargassum_bacterial_bin_103_3single_line	Cysteine_and_methionine_metabolism	K17398
Sargassum_bacterial_bin_103_3single_line	Lipopolysaccharide_biosynthesis	K03270
Sargassum_bacterial_bin_103_5single_line	Alanine_aspartate_and_glutamate_metabolism	K00764
Sargassum_bacterial_bin_103_5single_line	Nicotinate_and_nicotinamide_metabolism	K03462
Sargassum_bacterial_bin_103_5single_line	Nicotinate_and_nicotinamide_metabolism	K13522
Sargassum_bacterial_bin_103_5single_line	Purine_metabolism	K00764
Sargassum_bacterial_bin_103_7single_line	Sulfur_metabolism	K00390
Sargassum_bacterial_bin_105_3single_line	Nicotinate_and_nicotinamide_metabolism	K03462
Sargassum_bacterial_bin_16_1single_line	Cysteine_and_methionine_metabolism	K17398
Sargassum_bacterial_bin_16_1single_line	Cysteine_and_methionine_metabolism	K17398
Sargassum_bacterial_bin_16_3single_line	Biosynthesis_of_unsaturated_fatty_acids	K00507
Sargassum_bacterial_bin_16_3single_line	Folate_biosynthesis	K00287
Sargassum_bacterial_bin_16_3single_line	One_carbon_pool_by_folate	K00287
Sargassum_bacterial_bin_16_6single_line	betaAlanine_metabolism	K01579
Sargassum_bacterial_bin_16_6single_line	Pantothenate_and_CoA_biosynthesis	K01579
Sargassum_bacterial_bin_16_6single_line	Phenylalanine_metabolism	K00285
Sargassum_bacterial_bin_26_1single_line	Sulfur_relay_system	K21029
Sargassum_bacterial_bin_26_2single_line	Nicotinate_and_nicotinamide_metabolism	K03462
Sargassum_bacterial_bin_61_7single_line	Porphyrin_and_chlorophyll_metabolism	K09883
Sargassum_bacterial_bin_72_1single_line	Carbon_fixation_pathways_in_prokaryotes	K01491
Sargassum_bacterial_bin_72_1single_line	Cysteine_and_methionine_metabolism	K00558
Sargassum_bacterial_bin_72_1single_line	One_carbon_pool_by_folate	K01491
Sargassum_bacterial_bin_73_1single_line	Cysteine_and_methionine_metabolism	K20249
Sargassum_bacterial_bin_73_1single_line	Folate_biosynthesis	K01737
Sargassum_bacterial_bin_73_1single_line	Folate_biosynthesis	K10026
Sargassum_bacterial_bin_73_1single_line	Sulfur_metabolism	K00390
Sargassum_bacterial_bin_74_10single_line	Alanine_aspartate_and_glutamate_metabolism	K00820
Sargassum_bacterial_bin_74_10single_line	Amino_sugar_and_nucleotide_sugar_metabolism	K00820
Sargassum_bacterial_bin_74_10single_line	NGlycan_biosynthesis	K00737
Sargassum_bacterial_bin_74_11single_line	Alanine_aspartate_and_glutamate_metabolism	K00820
Sargassum_bacterial_bin_74_11single_line	Amino_sugar_and_nucleotide_sugar_metabolism	K00820
Sargassum_bacterial_bin_74_11single_line	Cysteine_and_methionine_metabolism	K20249
Sargassum_bacterial_bin_74_17single_line	Cysteine_and_methionine_metabolism	K00558
Sargassum_bacterial_bin_74_25single_line	Nicotinate_and_nicotinamide_metabolism	K03462
Sargassum_bacterial_bin_74_27single_line	Nicotinate_and_nicotinamide_metabolism	K03462
Sargassum_bacterial_bin_74_32single_line	Cysteine_and_methionine_metabolism	K00558
Sargassum_bacterial_bin_74_35single_line	Porphyrin_and_chlorophyll_metabolism	K09882
Sargassum_bacterial_bin_74_4single_line	Arginine_and_proline_metabolism	K00472
Sargassum_bacterial_bin_74_6single_line	Acarbose_and_validamycin_biosynthesis	K01710
Sargassum_bacterial_bin_74_6single_line	Biosynthesis_of_vancomycin_group_antibiotics	K01710
Sargassum_bacterial_bin_74_6single_line	NGlycan_biosynthesis	K00737
Sargassum_bacterial_bin_74_6single_line	Polyketide_sugar_unit_biosynthesis	K01710
Sargassum_bacterial_bin_74_6single_line	Streptomycin_biosynthesis	K01710
Sargassum_bacterial_bin_74_7single_line	Cysteine_and_methionine_metabolism	K00558
Sargassum_bacterial_bin_78_2single_line	Cysteine_and_methionine_metabolism	K00558
Sargassum_bacterial_bin_82_1single_line	Cysteine_and_methionine_metabolism	K00558
Sargassum_bacterial_bin_92_6single_line	Cysteine_and_methionine_metabolism	K00558
Sargassum_bacterial_bin_92_7single_line	Cysteine_and_methionine_metabolism	K00558
sarg_contig.k127_1225563	Alanine_aspartate_and_glutamate_metabolism	K00820
sarg_contig.k127_1225563	Amino_sugar_and_nucleotide_sugar_metabolism	K00820
sarg_contig.k127_131075	Cysteine_and_methionine_metabolism	K00558
sarg_contig.k127_15774	Benzoate_degradation	K01055
sarg_contig.k127_1600953	Cysteine_and_methionine_metabolism	K17398
sarg_contig.k127_1630762	Amino_sugar_and_nucleotide_sugar_metabolism	K08679
sarg_contig.k127_1630762	Porphyrin_and_chlorophyll_metabolism	K22227
sarg_contig.k127_1683369	Cysteine_and_methionine_metabolism	K00558
sarg_contig.k127_1799119	Cysteine_and_methionine_metabolism	K00558
sarg_contig.k127_1885491	Alanine_aspartate_and_glutamate_metabolism	K01939
sarg_contig.k127_1885491	Cysteine_and_methionine_metabolism	K17398
sarg_contig.k127_1885491	Purine_metabolism	K01939
sarg_contig.k127_1906720	Cysteine_and_methionine_metabolism	K00558
sarg_contig.k127_1906720	Sulfur_metabolism	K00390
sarg_contig.k127_1938193	Folate_biosynthesis	K01495
sarg_contig.k127_1938193	Folate_biosynthesis	K06920
sarg_contig.k127_1938193	Folate_biosynthesis	K09457
sarg_contig.k127_1938193	Folate_biosynthesis	K10026
sarg_contig.k127_1987571	Nicotinate_and_nicotinamide_metabolism	K03462
sarg_contig.k127_1999399	Cysteine_and_methionine_metabolism	K00558
sarg_contig.k127_1999399	Sulfur_metabolism	K00390
sarg_contig.k127_2037649	Alanine_aspartate_and_glutamate_metabolism	K00820
sarg_contig.k127_2037649	Amino_sugar_and_nucleotide_sugar_metabolism	K00820
sarg_contig.k127_2102508	Cysteine_and_methionine_metabolism	K00558
sarg_contig.k127_2102520	Nicotinate_and_nicotinamide_metabolism	K03462
sarg_contig.k127_2102535	Cysteine_and_methionine_metabolism	K00558
sarg_contig.k127_2102555	Cysteine_and_methionine_metabolism	K00558
sarg_contig.k127_2102738	Sulfur_metabolism	K00390
sarg_contig.k127_305164	Cysteine_and_methionine_metabolism	K00640
sarg_contig.k127_305164	Sulfur_metabolism	K00640
sarg_contig.k127_309940	Alanine_aspartate_and_glutamate_metabolism	K00820
sarg_contig.k127_309940	Amino_sugar_and_nucleotide_sugar_metabolism	K00820
sarg_contig.k127_333372	Nicotinate_and_nicotinamide_metabolism	K03462
sarg_contig.k127_740506	Alanine_aspartate_and_glutamate_metabolism	K00820
sarg_contig.k127_740506	Amino_sugar_and_nucleotide_sugar_metabolism	K00820
sarg_contig.k127_740506	Nicotinate_and_nicotinamide_metabolism	K03462
sarg_contig.k127_946398	Acarbose_and_validamycin_biosynthesis	K00973
sarg_contig.k127_946398	Acarbose_and_validamycin_biosynthesis	K01710
sarg_contig.k127_946398	Amino_sugar_and_nucleotide_sugar_metabolism	K12450
sarg_contig.k127_946398	Amino_sugar_and_nucleotide_sugar_metabolism	K13010
sarg_contig.k127_946398	Biosynthesis_of_vancomycin_group_antibiotics	K01710
sarg_contig.k127_946398	Lipopolysaccharide_biosynthesis	K02843
sarg_contig.k127_946398	Lipopolysaccharide_biosynthesis	K02843
sarg_contig.k127_946398	Nicotinate_and_nicotinamide_metabolism	K03462
sarg_contig.k127_946398	Nicotinate_and_nicotinamide_metabolism	K13522
sarg_contig.k127_946398	Polyketide_sugar_unit_biosynthesis	K00973
sarg_contig.k127_946398	Polyketide_sugar_unit_biosynthesis	K01710
sarg_contig.k127_946398	Porphyrin_and_chlorophyll_metabolism	K00798
sarg_contig.k127_946398	Streptomycin_biosynthesis	K00973
sarg_contig.k127_946398	Streptomycin_biosynthesis	K01710
Sarg_vRhyme_bin_109single_line	Arginine_and_proline_metabolism	K00613
Sarg_vRhyme_bin_109single_line	Cysteine_and_methionine_metabolism	K01243
Sarg_vRhyme_bin_109single_line	Folate_biosynthesis	K06920
Sarg_vRhyme_bin_109single_line	Glycine_serine_and_threonine_metabolism	K00613
Sarg_vRhyme_bin_109single_line	Porphyrin_and_chlorophyll_metabolism	K22227
Sarg_vRhyme_bin_109single_line	Porphyrin_and_chlorophyll_metabolism	K22227
Sarg_vRhyme_bin_109single_line	Porphyrin_and_chlorophyll_metabolism	K22227
Sarg_vRhyme_bin_109single_line	Porphyrin_and_chlorophyll_metabolism	K22227
Sarg_vRhyme_bin_109single_line	Porphyrin_and_chlorophyll_metabolism	K22227
Sarg_vRhyme_bin_111single_line	Porphyrin_and_chlorophyll_metabolism	K22316
Sarg_vRhyme_bin_114single_line	Amino_sugar_and_nucleotide_sugar_metabolism	K02377
Sarg_vRhyme_bin_114single_line	Fructose_and_mannose_metabolism	K02377
Sarg_vRhyme_bin_134single_line	betaAlanine_metabolism	K01579
Sarg_vRhyme_bin_134single_line	Pantothenate_and_CoA_biosynthesis	K01579
Sarg_vRhyme_bin_135single_line	Alanine_aspartate_and_glutamate_metabolism	K00820
Sarg_vRhyme_bin_135single_line	Amino_sugar_and_nucleotide_sugar_metabolism	K00820
Sarg_vRhyme_bin_137single_line	Alanine_aspartate_and_glutamate_metabolism	K00820
Sarg_vRhyme_bin_137single_line	Amino_sugar_and_nucleotide_sugar_metabolism	K00820
Sarg_vRhyme_bin_140single_line	Alanine_aspartate_and_glutamate_metabolism	K00820
Sarg_vRhyme_bin_140single_line	Amino_sugar_and_nucleotide_sugar_metabolism	K00820
Sarg_vRhyme_bin_142single_line	Alanine_aspartate_and_glutamate_metabolism	K00820
Sarg_vRhyme_bin_142single_line	Amino_sugar_and_nucleotide_sugar_metabolism	K00820
Sarg_vRhyme_bin_152single_line	Other_glycan_degradation	K01186
Sarg_vRhyme_bin_152single_line	Sphingolipid_metabolism	K01186
Sarg_vRhyme_bin_156single_line	Porphyrin_and_chlorophyll_metabolism	K09883
Sarg_vRhyme_bin_157single_line	Lipopolysaccharide_biosynthesis	K03273
Sarg_vRhyme_bin_157single_line	Lipopolysaccharide_biosynthesis	K03273
Sarg_vRhyme_bin_15single_line	Acarbose_and_validamycin_biosynthesis	K01710
Sarg_vRhyme_bin_15single_line	Biosynthesis_of_vancomycin_group_antibiotics	K01710
Sarg_vRhyme_bin_15single_line	Nicotinate_and_nicotinamide_metabolism	K00952
Sarg_vRhyme_bin_15single_line	Polyketide_sugar_unit_biosynthesis	K01710
Sarg_vRhyme_bin_15single_line	Propanoate_metabolism	K01734
Sarg_vRhyme_bin_15single_line	Streptomycin_biosynthesis	K01710
Sarg_vRhyme_bin_166single_line	Folate_biosynthesis	K01737
Sarg_vRhyme_bin_168single_line	Folate_biosynthesis	K01495
Sarg_vRhyme_bin_168single_line	Folate_biosynthesis	K06879
Sarg_vRhyme_bin_168single_line	Folate_biosynthesis	K06920
Sarg_vRhyme_bin_168single_line	Folate_biosynthesis	K10026
Sarg_vRhyme_bin_168single_line	Nicotinate_and_nicotinamide_metabolism	K13522
Sarg_vRhyme_bin_16single_line	Arginine_and_proline_metabolism	K00274
Sarg_vRhyme_bin_16single_line	Arginine_and_proline_metabolism	K00472
Sarg_vRhyme_bin_16single_line	Glycine_serine_and_threonine_metabolism	K00274
Sarg_vRhyme_bin_16single_line	Histidine_Tryptophan_Tyrosine_metabolism	K00274
Sarg_vRhyme_bin_16single_line	Phenylalanine_metabolism	K00274
Sarg_vRhyme_bin_171single_line	Amino_sugar_and_nucleotide_sugar_metabolism	K01784
Sarg_vRhyme_bin_171single_line	Galactose_metabolism	K01784
Sarg_vRhyme_bin_175single_line	Alanine_aspartate_and_glutamate_metabolism	K01939
Sarg_vRhyme_bin_175single_line	Purine_metabolism	K01939
Sarg_vRhyme_bin_179single_line	Cysteine_and_methionine_metabolism	K00558
Sarg_vRhyme_bin_188single_line	Porphyrin_and_chlorophyll_metabolism	K22227
Sarg_vRhyme_bin_18single_line	Acarbose_and_validamycin_biosynthesis	K01710
Sarg_vRhyme_bin_18single_line	Amino_sugar_and_nucleotide_sugar_metabolism	K12450
Sarg_vRhyme_bin_18single_line	Biosynthesis_of_vancomycin_group_antibiotics	K01710
Sarg_vRhyme_bin_18single_line	Folate_biosynthesis	K00287
Sarg_vRhyme_bin_18single_line	One_carbon_pool_by_folate	K00287
Sarg_vRhyme_bin_18single_line	Polyketide_sugar_unit_biosynthesis	K01710
Sarg_vRhyme_bin_18single_line	Streptomycin_biosynthesis	K01710
Sarg_vRhyme_bin_196single_line	Cysteine_and_methionine_metabolism	K20249
Sarg_vRhyme_bin_196single_line	Sulfur_metabolism	K00390
Sarg_vRhyme_bin_198single_line	Cysteine_and_methionine_metabolism	K00558
Sarg_vRhyme_bin_199single_line	Porphyrin_and_chlorophyll_metabolism	K09882
Sarg_vRhyme_bin_202single_line	Alanine_aspartate_and_glutamate_metabolism	K01953
Sarg_vRhyme_bin_202single_line	Cysteine_and_methionine_metabolism	K00558
Sarg_vRhyme_bin_202single_line	Photosynthesis	K02703
Sarg_vRhyme_bin_205single_line	Nicotinate_and_nicotinamide_metabolism	K03462
Sarg_vRhyme_bin_20single_line	Nicotinate_and_nicotinamide_metabolism	K00952
Sarg_vRhyme_bin_225single_line	Folate_biosynthesis	K01495
Sarg_vRhyme_bin_225single_line	Folate_biosynthesis	K06920
Sarg_vRhyme_bin_225single_line	Folate_biosynthesis	K10026
Sarg_vRhyme_bin_230single_line	Cysteine_and_methionine_metabolism	K00558
Sarg_vRhyme_bin_23single_line	Amino_sugar_and_nucleotide_sugar_metabolism	K00966
Sarg_vRhyme_bin_23single_line	Fructose_and_mannose_metabolism	K00966
Sarg_vRhyme_bin_24single_line	Cysteine_and_methionine_metabolism	K17398
Sarg_vRhyme_bin_24single_line	Folate_biosynthesis	K00287
Sarg_vRhyme_bin_24single_line	Nicotinate_and_nicotinamide_metabolism	K03462
Sarg_vRhyme_bin_24single_line	Nicotinate_and_nicotinamide_metabolism	K13522
Sarg_vRhyme_bin_24single_line	One_carbon_pool_by_folate	K00287
Sarg_vRhyme_bin_254single_line	Folate_biosynthesis	K00287
Sarg_vRhyme_bin_254single_line	One_carbon_pool_by_folate	K00287
Sarg_vRhyme_bin_254single_line	Purine_metabolism	K00860
Sarg_vRhyme_bin_254single_line	Sulfur_metabolism	K00860
Sarg_vRhyme_bin_256single_line	Folate_biosynthesis	K01495
Sarg_vRhyme_bin_256single_line	Folate_biosynthesis	K01737
Sarg_vRhyme_bin_256single_line	Folate_biosynthesis	K10026
Sarg_vRhyme_bin_260single_line	Porphyrin_and_chlorophyll_metabolism	K09882
Sarg_vRhyme_bin_266single_line	Acarbose_and_validamycin_biosynthesis	K01710
Sarg_vRhyme_bin_266single_line	Biosynthesis_of_vancomycin_group_antibiotics	K01710
Sarg_vRhyme_bin_266single_line	Polyketide_sugar_unit_biosynthesis	K01710
Sarg_vRhyme_bin_266single_line	Streptomycin_biosynthesis	K01710
Sarg_vRhyme_bin_266single_line	Sulfur_metabolism	K00390
Sarg_vRhyme_bin_268single_line	Arginine_and_proline_metabolism	K00472
Sarg_vRhyme_bin_26single_line	Amino_sugar_and_nucleotide_sugar_metabolism	K13010
Sarg_vRhyme_bin_271single_line	Alanine_aspartate_and_glutamate_metabolism	K00820
Sarg_vRhyme_bin_271single_line	Amino_sugar_and_nucleotide_sugar_metabolism	K00820
Sarg_vRhyme_bin_271single_line	Amino_sugar_and_nucleotide_sugar_metabolism	K01784
Sarg_vRhyme_bin_271single_line	Galactose_metabolism	K01784
Sarg_vRhyme_bin_271single_line	Lipopolysaccharide_biosynthesis	K02841
Sarg_vRhyme_bin_272single_line	Folate_biosynthesis	K00287
Sarg_vRhyme_bin_272single_line	One_carbon_pool_by_folate	K00287
Sarg_vRhyme_bin_27single_line	Cysteine_and_methionine_metabolism	K00558
Sarg_vRhyme_bin_27single_line	Cysteine_and_methionine_metabolism	K00558
Sarg_vRhyme_bin_280single_line	Cysteine_and_methionine_metabolism	K00558
Sarg_vRhyme_bin_288single_line	Nicotinate_and_nicotinamide_metabolism	K03462
Sarg_vRhyme_bin_28single_line	Biosynthesis_of_secondary_metabolites__other_antibiotics	K02078
Sarg_vRhyme_bin_291single_line	Photosynthesis	K02703
Sarg_vRhyme_bin_293single_line	Porphyrin_and_chlorophyll_metabolism	K22226
Sarg_vRhyme_bin_294single_line	Folate_biosynthesis	K01737
Sarg_vRhyme_bin_298single_line	Folate_biosynthesis	K01737
Sarg_vRhyme_bin_298single_line	Folate_biosynthesis	K10026
Sarg_vRhyme_bin_301single_line	Phenylalanine_metabolism	K00285
Sarg_vRhyme_bin_312single_line	Cysteine_and_methionine_metabolism	K00558
Sarg_vRhyme_bin_31single_line	Amino_sugar_and_nucleotide_sugar_metabolism	K01711
Sarg_vRhyme_bin_31single_line	Amino_sugar_and_nucleotide_sugar_metabolism	K02377
Sarg_vRhyme_bin_31single_line	Amino_sugar_and_nucleotide_sugar_metabolism	K16011
Sarg_vRhyme_bin_31single_line	Fructose_and_mannose_metabolism	K01711
Sarg_vRhyme_bin_31single_line	Fructose_and_mannose_metabolism	K02377
Sarg_vRhyme_bin_31single_line	Fructose_and_mannose_metabolism	K16011
Sarg_vRhyme_bin_31single_line	Nicotinate_and_nicotinamide_metabolism	K03462
Sarg_vRhyme_bin_327single_line	Lipopolysaccharide_biosynthesis	K03273
Sarg_vRhyme_bin_335single_line	Cysteine_and_methionine_metabolism	K17398
Sarg_vRhyme_bin_339single_line	Lipopolysaccharide_biosynthesis	K02536
Sarg_vRhyme_bin_342single_line	Nicotinate_and_nicotinamide_metabolism	K03462
Sarg_vRhyme_bin_344single_line	Alanine_aspartate_and_glutamate_metabolism	K00764
Sarg_vRhyme_bin_344single_line	Purine_metabolism	K00764
Sarg_vRhyme_bin_34single_line	Cysteine_and_methionine_metabolism	K00558
Sarg_vRhyme_bin_350single_line	Nicotinate_and_nicotinamide_metabolism	K03462
Sarg_vRhyme_bin_351single_line	Alanine_aspartate_and_glutamate_metabolism	K00820
Sarg_vRhyme_bin_351single_line	Alanine_aspartate_and_glutamate_metabolism	K00820
Sarg_vRhyme_bin_351single_line	Amino_sugar_and_nucleotide_sugar_metabolism	K00820
Sarg_vRhyme_bin_351single_line	Amino_sugar_and_nucleotide_sugar_metabolism	K00820
Sarg_vRhyme_bin_351single_line	Cysteine_and_methionine_metabolism	K20249
Sarg_vRhyme_bin_371single_line	Sulfur_relay_system	K21029
Sarg_vRhyme_bin_375single_line	Arginine_and_proline_metabolism	K00613
Sarg_vRhyme_bin_375single_line	Glycine_serine_and_threonine_metabolism	K00613
Sarg_vRhyme_bin_375single_line	Lipopolysaccharide_biosynthesis	K03272
Sarg_vRhyme_bin_376single_line	Porphyrin_and_chlorophyll_metabolism	K22316
Sarg_vRhyme_bin_387single_line	Sulfur_relay_system	K21029
Sarg_vRhyme_bin_38single_line	Nicotinate_and_nicotinamide_metabolism	K03462
Sarg_vRhyme_bin_399single_line	Lipopolysaccharide_biosynthesis	K03270
Sarg_vRhyme_bin_399single_line	Lipopolysaccharide_biosynthesis	K06041
Sarg_vRhyme_bin_39single_line	Fructose_and_mannose_metabolism	K01628
Sarg_vRhyme_bin_3single_line	Cysteine_and_methionine_metabolism	K00558
Sarg_vRhyme_bin_404single_line	Amino_sugar_and_nucleotide_sugar_metabolism	K01784
Sarg_vRhyme_bin_404single_line	Galactose_metabolism	K01784
Sarg_vRhyme_bin_404single_line	Polyketide_sugar_unit_biosynthesis	K01790
Sarg_vRhyme_bin_404single_line	Streptomycin_biosynthesis	K01790
Sarg_vRhyme_bin_404single_line	Ubiquinone_and_other_terpenoidquinone_biosynthesis	K00355
Sarg_vRhyme_bin_408single_line	Cysteine_and_methionine_metabolism	K00558
Sarg_vRhyme_bin_40single_line	Lipoarabinomannan_(LAM)_biosynthesis	K14335
Sarg_vRhyme_bin_415single_line	Cysteine_and_methionine_metabolism	K00640
Sarg_vRhyme_bin_415single_line	Sulfur_metabolism	K00640
Sarg_vRhyme_bin_416single_line	Folate_biosynthesis	K00287
Sarg_vRhyme_bin_416single_line	One_carbon_pool_by_folate	K00287
Sarg_vRhyme_bin_424single_line	Cysteine_and_methionine_metabolism	K00558
Sarg_vRhyme_bin_429single_line	Folate_biosynthesis	K00287
Sarg_vRhyme_bin_429single_line	One_carbon_pool_by_folate	K00287
Sarg_vRhyme_bin_42single_line	Acarbose_and_validamycin_biosynthesis	K00973
Sarg_vRhyme_bin_42single_line	Polyketide_sugar_unit_biosynthesis	K00067
Sarg_vRhyme_bin_42single_line	Polyketide_sugar_unit_biosynthesis	K00973
Sarg_vRhyme_bin_42single_line	Polyketide_sugar_unit_biosynthesis	K01790
Sarg_vRhyme_bin_42single_line	Streptomycin_biosynthesis	K00067
Sarg_vRhyme_bin_42single_line	Streptomycin_biosynthesis	K00973
Sarg_vRhyme_bin_42single_line	Streptomycin_biosynthesis	K01790
Sarg_vRhyme_bin_431single_line	Nicotinate_and_nicotinamide_metabolism	K03462
Sarg_vRhyme_bin_435single_line	Cysteine_and_methionine_metabolism	K00558
Sarg_vRhyme_bin_435single_line	Porphyrin_and_chlorophyll_metabolism	K09882
Sarg_vRhyme_bin_452single_line	Biotin_metabolism	K00833
Sarg_vRhyme_bin_459single_line	Folate_biosynthesis	K01495
Sarg_vRhyme_bin_459single_line	Folate_biosynthesis	K06920
Sarg_vRhyme_bin_459single_line	Folate_biosynthesis	K09457
Sarg_vRhyme_bin_459single_line	Folate_biosynthesis	K10026
Sarg_vRhyme_bin_46single_line	Lipopolysaccharide_biosynthesis	K02536
Sarg_vRhyme_bin_471single_line	Arginine_and_proline_metabolism	K00472
Sarg_vRhyme_bin_471single_line	Photosynthesis	K02703
Sarg_vRhyme_bin_472single_line	Amino_sugar_and_nucleotide_sugar_metabolism	K01784
Sarg_vRhyme_bin_472single_line	Amino_sugar_and_nucleotide_sugar_metabolism	K12452
Sarg_vRhyme_bin_472single_line	Galactose_metabolism	K01784
Sarg_vRhyme_bin_472single_line	Glycosphingolipid_biosynthesis__lacto_and_neolacto_series	K00709
Sarg_vRhyme_bin_477single_line	Amino_sugar_and_nucleotide_sugar_metabolism	K01784
Sarg_vRhyme_bin_477single_line	Galactose_metabolism	K01784
Sarg_vRhyme_bin_478single_line	Arginine_and_proline_metabolism	K00472
Sarg_vRhyme_bin_479single_line	Alanine_aspartate_and_glutamate_metabolism	K00820
Sarg_vRhyme_bin_479single_line	Amino_sugar_and_nucleotide_sugar_metabolism	K00820
Sarg_vRhyme_bin_488single_line	Inositol_phosphate_metabolism	K01858
Sarg_vRhyme_bin_488single_line	Streptomycin_biosynthesis	K01858
Sarg_vRhyme_bin_489single_line	Amino_sugar_and_nucleotide_sugar_metabolism	K01784
Sarg_vRhyme_bin_489single_line	Amino_sugar_and_nucleotide_sugar_metabolism	K01854
Sarg_vRhyme_bin_489single_line	Galactose_metabolism	K01784
Sarg_vRhyme_bin_489single_line	Galactose_metabolism	K01854
Sarg_vRhyme_bin_498single_line	Nicotinate_and_nicotinamide_metabolism	K03462
Sarg_vRhyme_bin_4single_line	Lipopolysaccharide_biosynthesis	K00979
Sarg_vRhyme_bin_4single_line	Lipopolysaccharide_biosynthesis	K02843
Sarg_vRhyme_bin_50single_line	Amino_sugar_and_nucleotide_sugar_metabolism	K01784
Sarg_vRhyme_bin_50single_line	Galactose_metabolism	K01784
Sarg_vRhyme_bin_52single_line	Folate_biosynthesis	K10026
Sarg_vRhyme_bin_549single_line	Cysteine_and_methionine_metabolism	K00558
Sarg_vRhyme_bin_55single_line	Folate_biosynthesis	K06879
Sarg_vRhyme_bin_55single_line	One_carbon_pool_by_folate	K11175
Sarg_vRhyme_bin_55single_line	Purine_metabolism	K11175
Sarg_vRhyme_bin_560single_line	Fructose_and_mannose_metabolism	K01628
Sarg_vRhyme_bin_588single_line	Folate_biosynthesis	K01737
Sarg_vRhyme_bin_58single_line	Amino_sugar_and_nucleotide_sugar_metabolism	K00012
Sarg_vRhyme_bin_58single_line	Ascorbate_and_aldarate_metabolism	K00012
Sarg_vRhyme_bin_58single_line	Pentose_and_glucuronate_interconversions	K00012
Sarg_vRhyme_bin_58single_line	Polyketide_sugar_unit_biosynthesis	K00067
Sarg_vRhyme_bin_58single_line	Streptomycin_biosynthesis	K00067
Sarg_vRhyme_bin_617single_line	Amino_sugar_and_nucleotide_sugar_metabolism	K12452
Sarg_vRhyme_bin_62single_line	Ubiquinone_and_other_terpenoidquinone_biosynthesis	K00568
Sarg_vRhyme_bin_642single_line	Acarbose_and_validamycin_biosynthesis	K01710
Sarg_vRhyme_bin_642single_line	Biosynthesis_of_vancomycin_group_antibiotics	K01710
Sarg_vRhyme_bin_642single_line	Polyketide_sugar_unit_biosynthesis	K01710
Sarg_vRhyme_bin_642single_line	Streptomycin_biosynthesis	K01710
Sarg_vRhyme_bin_647single_line	Porphyrin_and_chlorophyll_metabolism	K09882
Sarg_vRhyme_bin_648single_line	Cysteine_and_methionine_metabolism	K00558
Sarg_vRhyme_bin_66single_line	Amino_sugar_and_nucleotide_sugar_metabolism	K01711
Sarg_vRhyme_bin_66single_line	Fructose_and_mannose_metabolism	K01711
Sarg_vRhyme_bin_68single_line	Folate_biosynthesis	K01495
Sarg_vRhyme_bin_69single_line	Cysteine_and_methionine_metabolism	K00558
Sarg_vRhyme_bin_69single_line	Cysteine_and_methionine_metabolism	K00558
Sarg_vRhyme_bin_70single_line	Cysteine_and_methionine_metabolism	K00558
Sarg_vRhyme_bin_70single_line	Porphyrin_and_chlorophyll_metabolism	K22227
Sarg_vRhyme_bin_75single_line	Cysteine_and_methionine_metabolism	K00558
Sarg_vRhyme_bin_7single_line	Arginine_and_proline_metabolism	K00613
Sarg_vRhyme_bin_7single_line	Arginine_and_proline_metabolism	K00613
Sarg_vRhyme_bin_7single_line	Glycine_serine_and_threonine_metabolism	K00613
Sarg_vRhyme_bin_7single_line	Glycine_serine_and_threonine_metabolism	K00613
Sarg_vRhyme_bin_7single_line	Porphyrin_and_chlorophyll_metabolism	K22227
Sarg_vRhyme_bin_7single_line	Porphyrin_and_chlorophyll_metabolism	K22227
Sarg_vRhyme_bin_89single_line	Pentose_and_glucuronate_interconversions	K01728
Sarg_vRhyme_bin_8single_line	Nicotinate_and_nicotinamide_metabolism	K03462
Sarg_vRhyme_bin_8single_line	Nicotinate_and_nicotinamide_metabolism	K13522
Sarg_vRhyme_bin_8single_line	Porphyrin_and_chlorophyll_metabolism	K09882
Sarg_vRhyme_bin_90single_line	Folate_biosynthesis	K00287
Sarg_vRhyme_bin_90single_line	Lipopolysaccharide_biosynthesis	K03273
Sarg_vRhyme_bin_90single_line	One_carbon_pool_by_folate	K00287
Sarg_vRhyme_bin_90single_line	Porphyrin_and_chlorophyll_metabolism	K22227
Sarg_vRhyme_bin_90single_line	Porphyrin_and_chlorophyll_metabolism	K22227
Sarg_vRhyme_bin_90single_line	Staurosporine_biosynthesis	K14266
Sarg_vRhyme_bin_93single_line	Other_glycan_degradation	K01186
Sarg_vRhyme_bin_93single_line	Sphingolipid_metabolism	K01186
Sarg_vRhyme_bin_94single_line	Acarbose_and_validamycin_biosynthesis	K01710
Sarg_vRhyme_bin_94single_line	Amino_sugar_and_nucleotide_sugar_metabolism	K01711
Sarg_vRhyme_bin_94single_line	Amino_sugar_and_nucleotide_sugar_metabolism	K13010
Sarg_vRhyme_bin_94single_line	Biosynthesis_of_vancomycin_group_antibiotics	K01710
Sarg_vRhyme_bin_94single_line	Fructose_and_mannose_metabolism	K01711
Sarg_vRhyme_bin_94single_line	Polyketide_sugar_unit_biosynthesis	K01710
Sarg_vRhyme_bin_94single_line	Streptomycin_biosynthesis	K01710
Sarg_vRhyme_bin_95single_line	Amino_sugar_and_nucleotide_sugar_metabolism	K02473
Sarg_vRhyme_bin_95single_line	Cysteine_and_methionine_metabolism	K17398
Sarg_vRhyme_bin_96single_line	Porphyrin_and_chlorophyll_metabolism	K09882
Sarg_vRhyme_bin_9single_line	Fructose_and_mannose_metabolism	K01628
Sarg_vRhyme_bin_9single_line	Lipopolysaccharide_biosynthesis	K03269
Sarg_vRhyme_bin_9single_line	Phenylalanine_metabolism	K02612
SW-St_vRhyme_bin_103single_line	Amino_sugar_and_nucleotide_sugar_metabolism	K01784
SW-St_vRhyme_bin_103single_line	Galactose_metabolism	K01784
SW-St_vRhyme_bin_103single_line	Staurosporine_biosynthesis	K14266
SW-St_vRhyme_bin_104single_line	Alanine_aspartate_and_glutamate_metabolism	K13821
SW-St_vRhyme_bin_104single_line	Arginine_and_proline_metabolism	K00613
SW-St_vRhyme_bin_104single_line	Arginine_and_proline_metabolism	K13821
SW-St_vRhyme_bin_104single_line	Folate_biosynthesis	K00287
SW-St_vRhyme_bin_104single_line	Glycine_serine_and_threonine_metabolism	K00613
SW-St_vRhyme_bin_104single_line	One_carbon_pool_by_folate	K00287
SW-St_vRhyme_bin_105single_line	Arginine_and_proline_metabolism	K00613
SW-St_vRhyme_bin_105single_line	Biosynthesis_of_secondary_metabolites__other_antibiotics	K02078
SW-St_vRhyme_bin_105single_line	Glycine_serine_and_threonine_metabolism	K00613
SW-St_vRhyme_bin_107single_line	Porphyrin_and_chlorophyll_metabolism	K21480
SW-St_vRhyme_bin_10single_line	Amino_sugar_and_nucleotide_sugar_metabolism	K12452
SW-St_vRhyme_bin_10single_line	Arginine_and_proline_metabolism	K00542
SW-St_vRhyme_bin_10single_line	Glycine_serine_and_threonine_metabolism	K00542
SW-St_vRhyme_bin_10single_line	Polyketide_sugar_unit_biosynthesis	K00067
SW-St_vRhyme_bin_10single_line	Streptomycin_biosynthesis	K00067
SW-St_vRhyme_bin_111single_line	Cysteine_and_methionine_metabolism	K17398
SW-St_vRhyme_bin_117single_line	Porphyrin_and_chlorophyll_metabolism	K09882
SW-St_vRhyme_bin_117single_line	Porphyrin_and_chlorophyll_metabolism	K09883
SW-St_vRhyme_bin_11single_line	Biosynthesis_of_unsaturated_fatty_acids	K00507
SW-St_vRhyme_bin_11single_line	Folate_biosynthesis	K01495
SW-St_vRhyme_bin_11single_line	Folate_biosynthesis	K10026
SW-St_vRhyme_bin_11single_line	Purine_metabolism	K00860
SW-St_vRhyme_bin_11single_line	Sulfur_metabolism	K00860
genome	pathway	KO
Sargassum_bacterial_bin_10_2single_line	Folate_biosynthesis	K01495
Sargassum_bacterial_bin_10_2single_line	Folate_biosynthesis	K06920
Sargassum_bacterial_bin_10_2single_line	Folate_biosynthesis	K09457
Sargassum_bacterial_bin_103_1single_line	Amino_sugar_and_nucleotide_sugar_metabolism	K02473
Sargassum_bacterial_bin_103_1single_line	Amino_sugar_and_nucleotide_sugar_metabolism	K08678
Sargassum_bacterial_bin_103_1single_line	Nicotinate_and_nicotinamide_metabolism	K03462
Sargassum_bacterial_bin_103_3single_line	Cysteine_and_methionine_metabolism	K17398
Sargassum_bacterial_bin_103_3single_line	Lipopolysaccharide_biosynthesis	K03270
Sargassum_bacterial_bin_103_5single_line	Alanine_aspartate_and_glutamate_metabolism	K00764
Sargassum_bacterial_bin_103_5single_line	Nicotinate_and_nicotinamide_metabolism	K03462
Sargassum_bacterial_bin_103_5single_line	Nicotinate_and_nicotinamide_metabolism	K13522
Sargassum_bacterial_bin_103_5single_line	Purine_metabolism	K00764
Sargassum_bacterial_bin_103_7single_line	Sulfur_metabolism	K00390
Sargassum_bacterial_bin_105_3single_line	Nicotinate_and_nicotinamide_metabolism	K03462
Sargassum_bacterial_bin_16_1single_line	Cysteine_and_methionine_metabolism	K17398
Sargassum_bacterial_bin_16_1single_line	Cysteine_and_methionine_metabolism	K17398
Sargassum_bacterial_bin_16_3single_line	Biosynthesis_of_unsaturated_fatty_acids	K00507
Sargassum_bacterial_bin_16_3single_line	Folate_biosynthesis	K00287
Sargassum_bacterial_bin_16_3single_line	One_carbon_pool_by_folate	K00287
Sargassum_bacterial_bin_16_6single_line	betaAlanine_metabolism	K01579
Sargassum_bacterial_bin_16_6single_line	Pantothenate_and_CoA_biosynthesis	K01579
Sargassum_bacterial_bin_16_6single_line	Phenylalanine_metabolism	K00285
Sargassum_bacterial_bin_26_1single_line	Sulfur_relay_system	K21029
Sargassum_bacterial_bin_26_2single_line	Nicotinate_and_nicotinamide_metabolism	K03462
Sargassum_bacterial_bin_61_7single_line	Porphyrin_and_chlorophyll_metabolism	K09883
Sargassum_bacterial_bin_72_1single_line	Carbon_fixation_pathways_in_prokaryotes	K01491
Sargassum_bacterial_bin_72_1single_line	Cysteine_and_methionine_metabolism	K00558
Sargassum_bacterial_bin_72_1single_line	One_carbon_pool_by_folate	K01491
Sargassum_bacterial_bin_73_1single_line	Cysteine_and_methionine_metabolism	K20249
Sargassum_bacterial_bin_73_1single_line	Folate_biosynthesis	K01737
Sargassum_bacterial_bin_73_1single_line	Folate_biosynthesis	K10026
Sargassum_bacterial_bin_73_1single_line	Sulfur_metabolism	K00390
Sargassum_bacterial_bin_74_10single_line	Alanine_aspartate_and_glutamate_metabolism	K00820
Sargassum_bacterial_bin_74_10single_line	Amino_sugar_and_nucleotide_sugar_metabolism	K00820
Sargassum_bacterial_bin_74_10single_line	NGlycan_biosynthesis	K00737
Sargassum_bacterial_bin_74_11single_line	Alanine_aspartate_and_glutamate_metabolism	K00820
Sargassum_bacterial_bin_74_11single_line	Amino_sugar_and_nucleotide_sugar_metabolism	K00820
Sargassum_bacterial_bin_74_11single_line	Cysteine_and_methionine_metabolism	K20249
Sargassum_bacterial_bin_74_17single_line	Cysteine_and_methionine_metabolism	K00558
Sargassum_bacterial_bin_74_25single_line	Nicotinate_and_nicotinamide_metabolism	K03462
Sargassum_bacterial_bin_74_27single_line	Nicotinate_and_nicotinamide_metabolism	K03462
Sargassum_bacterial_bin_74_32single_line	Cysteine_and_methionine_metabolism	K00558
Sargassum_bacterial_bin_74_35single_line	Porphyrin_and_chlorophyll_metabolism	K09882
Sargassum_bacterial_bin_74_4single_line	Arginine_and_proline_metabolism	K00472
Sargassum_bacterial_bin_74_6single_line	Acarbose_and_validamycin_biosynthesis	K01710
Sargassum_bacterial_bin_74_6single_line	Biosynthesis_of_vancomycin_group_antibiotics	K01710
Sargassum_bacterial_bin_74_6single_line	NGlycan_biosynthesis	K00737
Sargassum_bacterial_bin_74_6single_line	Polyketide_sugar_unit_biosynthesis	K01710
Sargassum_bacterial_bin_74_6single_line	Streptomycin_biosynthesis	K01710
Sargassum_bacterial_bin_74_7single_line	Cysteine_and_methionine_metabolism	K00558
Sargassum_bacterial_bin_78_2single_line	Cysteine_and_methionine_metabolism	K00558
Sargassum_bacterial_bin_82_1single_line	Cysteine_and_methionine_metabolism	K00558
Sargassum_bacterial_bin_92_6single_line	Cysteine_and_methionine_metabolism	K00558
Sargassum_bacterial_bin_92_7single_line	Cysteine_and_methionine_metabolism	K00558
sarg_contig.k127_1225563	Alanine_aspartate_and_glutamate_metabolism	K00820
sarg_contig.k127_1225563	Amino_sugar_and_nucleotide_sugar_metabolism	K00820
sarg_contig.k127_131075	Cysteine_and_methionine_metabolism	K00558
sarg_contig.k127_15774	Benzoate_degradation	K01055
sarg_contig.k127_1600953	Cysteine_and_methionine_metabolism	K17398
sarg_contig.k127_1630762	Amino_sugar_and_nucleotide_sugar_metabolism	K08679
sarg_contig.k127_1630762	Porphyrin_and_chlorophyll_metabolism	K22227
sarg_contig.k127_1683369	Cysteine_and_methionine_metabolism	K00558
sarg_contig.k127_1799119	Cysteine_and_methionine_metabolism	K00558
sarg_contig.k127_1885491	Alanine_aspartate_and_glutamate_metabolism	K01939
sarg_contig.k127_1885491	Cysteine_and_methionine_metabolism	K17398
sarg_contig.k127_1885491	Purine_metabolism	K01939
sarg_contig.k127_1906720	Cysteine_and_methionine_metabolism	K00558
sarg_contig.k127_1906720	Sulfur_metabolism	K00390
sarg_contig.k127_1938193	Folate_biosynthesis	K01495
sarg_contig.k127_1938193	Folate_biosynthesis	K06920
sarg_contig.k127_1938193	Folate_biosynthesis	K09457
sarg_contig.k127_1938193	Folate_biosynthesis	K10026
sarg_contig.k127_1987571	Nicotinate_and_nicotinamide_metabolism	K03462
sarg_contig.k127_1999399	Cysteine_and_methionine_metabolism	K00558
sarg_contig.k127_1999399	Sulfur_metabolism	K00390
sarg_contig.k127_2037649	Alanine_aspartate_and_glutamate_metabolism	K00820
sarg_contig.k127_2037649	Amino_sugar_and_nucleotide_sugar_metabolism	K00820
sarg_contig.k127_2102508	Cysteine_and_methionine_metabolism	K00558
sarg_contig.k127_2102520	Nicotinate_and_nicotinamide_metabolism	K03462
sarg_contig.k127_2102535	Cysteine_and_methionine_metabolism	K00558
sarg_contig.k127_2102555	Cysteine_and_methionine_metabolism	K00558
sarg_contig.k127_2102738	Sulfur_metabolism	K00390
sarg_contig.k127_305164	Cysteine_and_methionine_metabolism	K00640
sarg_contig.k127_305164	Sulfur_metabolism	K00640
sarg_contig.k127_309940	Alanine_aspartate_and_glutamate_metabolism	K00820
sarg_contig.k127_309940	Amino_sugar_and_nucleotide_sugar_metabolism	K00820
sarg_contig.k127_333372	Nicotinate_and_nicotinamide_metabolism	K03462
sarg_contig.k127_740506	Alanine_aspartate_and_glutamate_metabolism	K00820
sarg_contig.k127_740506	Amino_sugar_and_nucleotide_sugar_metabolism	K00820
sarg_contig.k127_740506	Nicotinate_and_nicotinamide_metabolism	K03462
sarg_contig.k127_946398	Acarbose_and_validamycin_biosynthesis	K00973
sarg_contig.k127_946398	Acarbose_and_validamycin_biosynthesis	K01710
sarg_contig.k127_946398	Amino_sugar_and_nucleotide_sugar_metabolism	K12450
sarg_contig.k127_946398	Amino_sugar_and_nucleotide_sugar_metabolism	K13010
sarg_contig.k127_946398	Biosynthesis_of_vancomycin_group_antibiotics	K01710
sarg_contig.k127_946398	Lipopolysaccharide_biosynthesis	K02843
sarg_contig.k127_946398	Lipopolysaccharide_biosynthesis	K02843
sarg_contig.k127_946398	Nicotinate_and_nicotinamide_metabolism	K03462
sarg_contig.k127_946398	Nicotinate_and_nicotinamide_metabolism	K13522
sarg_contig.k127_946398	Polyketide_sugar_unit_biosynthesis	K00973
sarg_contig.k127_946398	Polyketide_sugar_unit_biosynthesis	K01710
sarg_contig.k127_946398	Porphyrin_and_chlorophyll_metabolism	K00798
sarg_contig.k127_946398	Streptomycin_biosynthesis	K00973
sarg_contig.k127_946398	Streptomycin_biosynthesis	K01710
Sarg_vRhyme_bin_109single_line	Arginine_and_proline_metabolism	K00613
Sarg_vRhyme_bin_109single_line	Cysteine_and_methionine_metabolism	K01243
Sarg_vRhyme_bin_109single_line	Folate_biosynthesis	K06920
Sarg_vRhyme_bin_109single_line	Glycine_serine_and_threonine_metabolism	K00613
Sarg_vRhyme_bin_109single_line	Porphyrin_and_chlorophyll_metabolism	K22227
Sarg_vRhyme_bin_109single_line	Porphyrin_and_chlorophyll_metabolism	K22227
Sarg_vRhyme_bin_109single_line	Porphyrin_and_chlorophyll_metabolism	K22227
Sarg_vRhyme_bin_109single_line	Porphyrin_and_chlorophyll_metabolism	K22227
Sarg_vRhyme_bin_109single_line	Porphyrin_and_chlorophyll_metabolism	K22227
Sarg_vRhyme_bin_111single_line	Porphyrin_and_chlorophyll_metabolism	K22316
Sarg_vRhyme_bin_114single_line	Amino_sugar_and_nucleotide_sugar_metabolism	K02377
Sarg_vRhyme_bin_114single_line	Fructose_and_mannose_metabolism	K02377
Sarg_vRhyme_bin_134single_line	betaAlanine_metabolism	K01579
Sarg_vRhyme_bin_134single_line	Pantothenate_and_CoA_biosynthesis	K01579
Sarg_vRhyme_bin_135single_line	Alanine_aspartate_and_glutamate_metabolism	K00820
Sarg_vRhyme_bin_135single_line	Amino_sugar_and_nucleotide_sugar_metabolism	K00820
Sarg_vRhyme_bin_137single_line	Alanine_aspartate_and_glutamate_metabolism	K00820
Sarg_vRhyme_bin_137single_line	Amino_sugar_and_nucleotide_sugar_metabolism	K00820
Sarg_vRhyme_bin_140single_line	Alanine_aspartate_and_glutamate_metabolism	K00820
Sarg_vRhyme_bin_140single_line	Amino_sugar_and_nucleotide_sugar_metabolism	K00820
Sarg_vRhyme_bin_142single_line	Alanine_aspartate_and_glutamate_metabolism	K00820
Sarg_vRhyme_bin_142single_line	Amino_sugar_and_nucleotide_sugar_metabolism	K00820
Sarg_vRhyme_bin_152single_line	Other_glycan_degradation	K01186
Sarg_vRhyme_bin_152single_line	Sphingolipid_metabolism	K01186
Sarg_vRhyme_bin_156single_line	Porphyrin_and_chlorophyll_metabolism	K09883
Sarg_vRhyme_bin_157single_line	Lipopolysaccharide_biosynthesis	K03273
Sarg_vRhyme_bin_157single_line	Lipopolysaccharide_biosynthesis	K03273
Sarg_vRhyme_bin_15single_line	Acarbose_and_validamycin_biosynthesis	K01710
Sarg_vRhyme_bin_15single_line	Biosynthesis_of_vancomycin_group_antibiotics	K01710
Sarg_vRhyme_bin_15single_line	Nicotinate_and_nicotinamide_metabolism	K00952
Sarg_vRhyme_bin_15single_line	Polyketide_sugar_unit_biosynthesis	K01710
Sarg_vRhyme_bin_15single_line	Propanoate_metabolism	K01734
Sarg_vRhyme_bin_15single_line	Streptomycin_biosynthesis	K01710
Sarg_vRhyme_bin_166single_line	Folate_biosynthesis	K01737
Sarg_vRhyme_bin_168single_line	Folate_biosynthesis	K01495
Sarg_vRhyme_bin_168single_line	Folate_biosynthesis	K06879
Sarg_vRhyme_bin_168single_line	Folate_biosynthesis	K06920
Sarg_vRhyme_bin_168single_line	Folate_biosynthesis	K10026
Sarg_vRhyme_bin_168single_line	Nicotinate_and_nicotinamide_metabolism	K13522
Sarg_vRhyme_bin_16single_line	Arginine_and_proline_metabolism	K00274
Sarg_vRhyme_bin_16single_line	Arginine_and_proline_metabolism	K00472
Sarg_vRhyme_bin_16single_line	Glycine_serine_and_threonine_metabolism	K00274
Sarg_vRhyme_bin_16single_line	Histidine_Tryptophan_Tyrosine_metabolism	K00274
Sarg_vRhyme_bin_16single_line	Phenylalanine_metabolism	K00274
Sarg_vRhyme_bin_171single_line	Amino_sugar_and_nucleotide_sugar_metabolism	K01784
Sarg_vRhyme_bin_171single_line	Galactose_metabolism	K01784
Sarg_vRhyme_bin_175single_line	Alanine_aspartate_and_glutamate_metabolism	K01939
Sarg_vRhyme_bin_175single_line	Purine_metabolism	K01939
Sarg_vRhyme_bin_179single_line	Cysteine_and_methionine_metabolism	K00558
Sarg_vRhyme_bin_188single_line	Porphyrin_and_chlorophyll_metabolism	K22227
Sarg_vRhyme_bin_18single_line	Acarbose_and_validamycin_biosynthesis	K01710
Sarg_vRhyme_bin_18single_line	Amino_sugar_and_nucleotide_sugar_metabolism	K12450
Sarg_vRhyme_bin_18single_line	Biosynthesis_of_vancomycin_group_antibiotics	K01710
Sarg_vRhyme_bin_18single_line	Folate_biosynthesis	K00287
Sarg_vRhyme_bin_18single_line	One_carbon_pool_by_folate	K00287
Sarg_vRhyme_bin_18single_line	Polyketide_sugar_unit_biosynthesis	K01710
Sarg_vRhyme_bin_18single_line	Streptomycin_biosynthesis	K01710
Sarg_vRhyme_bin_196single_line	Cysteine_and_methionine_metabolism	K20249
Sarg_vRhyme_bin_196single_line	Sulfur_metabolism	K00390
Sarg_vRhyme_bin_198single_line	Cysteine_and_methionine_metabolism	K00558
Sarg_vRhyme_bin_199single_line	Porphyrin_and_chlorophyll_metabolism	K09882
Sarg_vRhyme_bin_202single_line	Alanine_aspartate_and_glutamate_metabolism	K01953
Sarg_vRhyme_bin_202single_line	Cysteine_and_methionine_metabolism	K00558
Sarg_vRhyme_bin_202single_line	Photosynthesis	K02703
Sarg_vRhyme_bin_205single_line	Nicotinate_and_nicotinamide_metabolism	K03462
Sarg_vRhyme_bin_20single_line	Nicotinate_and_nicotinamide_metabolism	K00952
Sarg_vRhyme_bin_225single_line	Folate_biosynthesis	K01495
Sarg_vRhyme_bin_225single_line	Folate_biosynthesis	K06920
Sarg_vRhyme_bin_225single_line	Folate_biosynthesis	K10026
Sarg_vRhyme_bin_230single_line	Cysteine_and_methionine_metabolism	K00558
Sarg_vRhyme_bin_23single_line	Amino_sugar_and_nucleotide_sugar_metabolism	K00966
Sarg_vRhyme_bin_23single_line	Fructose_and_mannose_metabolism	K00966
Sarg_vRhyme_bin_24single_line	Cysteine_and_methionine_metabolism	K17398
Sarg_vRhyme_bin_24single_line	Folate_biosynthesis	K00287
Sarg_vRhyme_bin_24single_line	Nicotinate_and_nicotinamide_metabolism	K03462
Sarg_vRhyme_bin_24single_line	Nicotinate_and_nicotinamide_metabolism	K13522
Sarg_vRhyme_bin_24single_line	One_carbon_pool_by_folate	K00287
Sarg_vRhyme_bin_254single_line	Folate_biosynthesis	K00287
Sarg_vRhyme_bin_254single_line	One_carbon_pool_by_folate	K00287
Sarg_vRhyme_bin_254single_line	Purine_metabolism	K00860
Sarg_vRhyme_bin_254single_line	Sulfur_metabolism	K00860
Sarg_vRhyme_bin_256single_line	Folate_biosynthesis	K01495
Sarg_vRhyme_bin_256single_line	Folate_biosynthesis	K01737
Sarg_vRhyme_bin_256single_line	Folate_biosynthesis	K10026
Sarg_vRhyme_bin_260single_line	Porphyrin_and_chlorophyll_metabolism	K09882
Sarg_vRhyme_bin_266single_line	Acarbose_and_validamycin_biosynthesis	K01710
Sarg_vRhyme_bin_266single_line	Biosynthesis_of_vancomycin_group_antibiotics	K01710
Sarg_vRhyme_bin_266single_line	Polyketide_sugar_unit_biosynthesis	K01710
Sarg_vRhyme_bin_266single_line	Streptomycin_biosynthesis	K01710
Sarg_vRhyme_bin_266single_line	Sulfur_metabolism	K00390
Sarg_vRhyme_bin_268single_line	Arginine_and_proline_metabolism	K00472
Sarg_vRhyme_bin_26single_line	Amino_sugar_and_nucleotide_sugar_metabolism	K13010
Sarg_vRhyme_bin_271single_line	Alanine_aspartate_and_glutamate_metabolism	K00820
[truncated: 19,271 more rows]
