# Supplementary material for: Genomic and induction evidence for bacteriophage contributions to sargassum-bacteria symbioses
Source: Microbiome. 2024 Aug 1;12:143. doi: 10.1186/s40168-024-01860-7 (PMC11295528; doi:10.1186/s40168-024-01860-7)
Supplement: Supplementary file 10 — Supplementary Material 9: Supplementary Data 8. Viral-encoded biofilm genes in the SSVdb and corresponding KEGG pathway indicated by the KO number. [file 40168_2024_1860_MOESM9_ESM.csv]

Phage Genome	Pathway	KO	Gene
Sargassum_bacterial_bin_103_1single_line	O-Antigen nucleotide sugar biosynthesis	K02473	wbpP
Sargassum_bacterial_bin_103_1single_line	O-Antigen repeat unit biosynthesis	K12993	wbdA
Sargassum_bacterial_bin_103_2single_line	Biofilm transcriptional regulator	K19449	sinR
Sargassum_bacterial_bin_103_7single_line	Biofilm formation - Pseudomonas aeruginosa, Escherichia coli, Vibrio cholerae	K03563	csrA
Sargassum_bacterial_bin_54_1single_line	Biofilm transcriptional regulator	K19449	sinR
Sargassum_bacterial_bin_72_1single_line	Biofilm formation - Pseudomonas aeruginosa, Escherichia coli, Vibrio cholerae	K03563	csrA
Sargassum_bacterial_bin_72_1single_line	Biofilm formation - Pseudomonas aeruginosa, Escherichia coli, Vibrio cholerae	K03563	csrA
Sargassum_bacterial_bin_74_17single_line	Biofilm formation - Vibrio cholerae	K02453	gspD
Sargassum_bacterial_bin_74_3single_line	Biofilm formation - Pseudomonas aeruginosa	K21023	mucR
Sargassum_bacterial_bin_74_6single_line	O-Antigen nucleotide sugar biosynthesis	K01710	rfbB
Sargassum_bacterial_bin_74_8single_line	Biofilm formation - Pseudomonas aeruginosa	K21023	mucR
Sargassum_bacterial_bin_92_7single_line	Biofilm transcriptional regulator	K19449	sinR
sarg_contig.k127_1369101	Biofilm formation - Escherichia coli	K21084	yegE
sarg_contig.k127_15774	Biofilm formation - Pseudomonas aeruginosa, Escherichia coli, Vibrio cholerae	K03563	csrA
sarg_contig.k127_15774	Biofilm formation - Pseudomonas aeruginosa	K21022	roeA
sarg_contig.k127_1630762	O-Antigen nucleotide sugar biosynthesis	K08679	GAE
sarg_contig.k127_1999399	Biofilm transcriptional regulator	K19449	sinR
sarg_contig.k127_1999399	Biofilm formation - Escherichia coli	K21084	yegE
sarg_contig.k127_305164	Biofilm formation - Vibrio cholerae	K00640	cysE
sarg_contig.k127_665601	Biofilm transcriptional regulator	K19449	sinR
sarg_contig.k127_666467	Biofilm formation - Pseudomonas aeruginosa, Escherichia coli, Vibrio cholerae	K03563	csrA
sarg_contig.k127_668789	Biofilm formation - Vibrio cholerae & Quorum sensing	K10917	aphA
sarg_contig.k127_697093	Biofilm formation - Vibrio cholerae, Escherichia coli	K03087	rpoS
sarg_contig.k127_946398	O-Antigen nucleotide sugar biosynthesis	K00973	rfbA
sarg_contig.k127_946398	O-Antigen nucleotide sugar biosynthesis	K01710	rfbB
sarg_contig.k127_946398	O-Antigen nucleotide sugar biosynthesis	K13010	rfbE
sarg_contig.k127_946398	O-Antigen repeat unit biosynthesis	K20883	wbgN
Sarg_vRhyme_bin_114single_line	O-Antigen nucleotide sugar biosynthesis	K02377	TSTA3
Sarg_vRhyme_bin_114single_line	O-Antigen repeat unit biosynthesis	K21367	wbnK
Sarg_vRhyme_bin_15single_line	O-Antigen nucleotide sugar biosynthesis	K01710	rfbB
Sarg_vRhyme_bin_162single_line	Biofilm formation - Pseudomonas aeruginosa, Escherichia coli, Vibrio cholerae	K03563	csrA
Sarg_vRhyme_bin_171single_line	O-Antigen nucleotide sugar biosynthesis	K01784	galE
Sarg_vRhyme_bin_189single_line	Biofilm transcriptional regulator	K19449	sinR
Sarg_vRhyme_bin_18single_line	O-Antigen nucleotide sugar biosynthesis	K01710	rfbB
Sarg_vRhyme_bin_21single_line	Biofilm transcriptional regulator	K19449	sinR
Sarg_vRhyme_bin_235single_line	O-Antigen repeat unit biosynthesis	K21367	wbnK
Sarg_vRhyme_bin_259single_line	Biofilm formation - Vibrio cholerae	K08720	ompU
Sarg_vRhyme_bin_266single_line	O-Antigen nucleotide sugar biosynthesis	K01710	rfbB
Sarg_vRhyme_bin_26single_line	O-Antigen nucleotide sugar biosynthesis	K13010	rfbE
Sarg_vRhyme_bin_271single_line	O-Antigen nucleotide sugar biosynthesis	K01784	galE
Sarg_vRhyme_bin_28single_line	Biofilm transcriptional regulator	K19449	sinR
Sarg_vRhyme_bin_295single_line	Biofilm transcriptional regulator	K19449	sinR
Sarg_vRhyme_bin_311single_line	Biofilm formation - Vibrio cholerae, Escherichia coli	K03087	rpoS
Sarg_vRhyme_bin_31single_line	O-Antigen nucleotide sugar biosynthesis	K01711	gmd
Sarg_vRhyme_bin_31single_line	O-Antigen nucleotide sugar biosynthesis	K02377	TSTA3
Sarg_vRhyme_bin_31single_line	O-Antigen nucleotide sugar biosynthesis & Biofillm formation - Pseudomona aeruginosa	K16011	algA
Sarg_vRhyme_bin_339single_line	Biofilm formation - Vibrio cholerae, Escherichia coli	K03087	rpoS
Sarg_vRhyme_bin_350single_line	O-Antigen repeat unit biosynthesis	K12993	wbdA
Sarg_vRhyme_bin_365single_line	Biofilm formation - Vibrio cholerae, Escherichia coli	K03087	rpoS
Sarg_vRhyme_bin_400single_line	Biofilm formation - Pseudomonas aeruginosa, Escherichia coli, Vibrio cholerae	K03563	csrA
Sarg_vRhyme_bin_404single_line	O-Antigen nucleotide sugar biosynthesis	K01784	galE
Sarg_vRhyme_bin_404single_line	O-Antigen nucleotide sugar biosynthesis	K01790	rfbC
Sarg_vRhyme_bin_415single_line	Biofilm formation - Vibrio cholerae	K00640	cysE
Sarg_vRhyme_bin_416single_line	Biofilm formation - Vibrio cholerae, Escherichia coli	K03087	rpoS
Sarg_vRhyme_bin_42single_line	O-Antigen nucleotide sugar biosynthesis	K00067	rfbD
Sarg_vRhyme_bin_42single_line	O-Antigen nucleotide sugar biosynthesis	K00973	rfbA
Sarg_vRhyme_bin_42single_line	O-Antigen nucleotide sugar biosynthesis	K01790	rfbC
Sarg_vRhyme_bin_437single_line	Biofilm formation - Vibrio cholerae, Escherichia coli	K03087	rpoS
Sarg_vRhyme_bin_462single_line	Biofilm transcriptional regulator	K19449	sinR
Sarg_vRhyme_bin_472single_line	Glycosphingolipid biosynthesis	K00709	ABO
Sarg_vRhyme_bin_472single_line	O-Antigen nucleotide sugar biosynthesis	K01784	galE
Sarg_vRhyme_bin_472single_line	O-Antigen nucleotide sugar biosynthesis	K12452	rfbH
Sarg_vRhyme_bin_472single_line	O-Antigen repeat unit biosynthesis	K21367	wbnK
Sarg_vRhyme_bin_477single_line	O-Antigen nucleotide sugar biosynthesis	K01784	galE
Sarg_vRhyme_bin_489single_line	O-Antigen nucleotide sugar biosynthesis	K01784	galE
Sarg_vRhyme_bin_489single_line	O-Antigen nucleotide sugar biosynthesis	K01854	glf
Sarg_vRhyme_bin_50single_line	O-Antigen nucleotide sugar biosynthesis	K01784	galE
Sarg_vRhyme_bin_547single_line	Biofilm formation - Vibrio cholerae, Escherichia coli	K03087	rpoS
Sarg_vRhyme_bin_549single_line	Biofilm formation - Vibrio cholerae	K02453	gspD
Sarg_vRhyme_bin_556single_line	Biofilm transcriptional regulator	K19449	sinR
Sarg_vRhyme_bin_55single_line	Biofilm formation - Escherichia coli	K04335	csgB
Sarg_vRhyme_bin_58single_line	O-Antigen nucleotide sugar biosynthesis	K00012	ugd
Sarg_vRhyme_bin_58single_line	O-Antigen nucleotide sugar biosynthesis	K00067	rfbD
Sarg_vRhyme_bin_617single_line	O-Antigen nucleotide sugar biosynthesis	K12452	rfbH
Sarg_vRhyme_bin_617single_line	O-Antigen repeat unit biosynthesis	K21367	wbnK
Sarg_vRhyme_bin_633single_line	Biofilm formation - Escherichia coli	K21084	yegE
Sarg_vRhyme_bin_642single_line	O-Antigen nucleotide sugar biosynthesis	K01710	rfbB
Sarg_vRhyme_bin_66single_line	O-Antigen nucleotide sugar biosynthesis	K01711	gmd
Sarg_vRhyme_bin_69single_line	Biofilm transcriptional regulator	K19449	sinR
Sarg_vRhyme_bin_69single_line	Biofilm transcriptional regulator	K19449	sinR
Sarg_vRhyme_bin_94single_line	O-Antigen nucleotide sugar biosynthesis	K01710	rfbB
Sarg_vRhyme_bin_94single_line	O-Antigen nucleotide sugar biosynthesis	K01711	gmd
Sarg_vRhyme_bin_94single_line	O-Antigen nucleotide sugar biosynthesis	K13010	rfbE
Sarg_vRhyme_bin_94single_line	O-Antigen repeat unit biosynthesis	K21367	wbnK
Sarg_vRhyme_bin_94single_line	O-Antigen nucleotide sugar biosynthesis	K21379	vioB
Sarg_vRhyme_bin_95single_line	O-Antigen nucleotide sugar biosynthesis	K02473	wbpP
SW-St_vRhyme_bin_103single_line	O-Antigen nucleotide sugar biosynthesis	K01784	galE
SW-St_vRhyme_bin_10single_line	O-Antigen nucleotide sugar biosynthesis	K00067	rfbD
SW-St_vRhyme_bin_10single_line	O-Antigen nucleotide sugar biosynthesis	K12452	rfbH
SW-St_vRhyme_bin_10single_line	O-Antigen repeat unit biosynthesis	K12993	wbdA
SW-St_vRhyme_bin_114single_line	Biofilm transcriptional regulator	K19449	sinR
SW-St_vRhyme_bin_14single_line	O-Antigen nucleotide sugar biosynthesis	K01711	gmd
SW-St_vRhyme_bin_14single_line	O-Antigen nucleotide sugar biosynthesis	K01784	galE
SW-St_vRhyme_bin_14single_line	O-Antigen nucleotide sugar biosynthesis	K21131	colD
SW-St_vRhyme_bin_1single_line	O-Antigen nucleotide sugar biosynthesis	K00012	ugd
SW-St_vRhyme_bin_1single_line	O-Antigen nucleotide sugar biosynthesis	K01710	rfbB
SW-St_vRhyme_bin_1single_line	O-Antigen nucleotide sugar biosynthesis	K01784	galE
SW-St_vRhyme_bin_1single_line	O-Antigen nucleotide sugar biosynthesis & Biofillm formation - Pseudomona aeruginosa	K16011	algA
SW-St_vRhyme_bin_2single_line	O-Antigen nucleotide sugar biosynthesis & Biofillm formation - Pseudomona aeruginosa	K16011	algA
SW-St_vRhyme_bin_30single_line	O-Antigen nucleotide sugar biosynthesis	K00012	ugd
SW-St_vRhyme_bin_30single_line	O-Antigen nucleotide sugar biosynthesis	K01784	galE
SW-St_vRhyme_bin_33single_line	O-Antigen nucleotide sugar biosynthesis	K00523	rfgI
SW-St_vRhyme_bin_34single_line	O-Antigen nucleotide sugar biosynthesis	K01854	glf
SW-St_vRhyme_bin_35single_line	O-Antigen nucleotide sugar biosynthesis	K00012	ugd
SW-St_vRhyme_bin_35single_line	O-Antigen nucleotide sugar biosynthesis	K01710	rfbB
SW-St_vRhyme_bin_39single_line	O-Antigen nucleotide sugar biosynthesis & Biofillm formation - Pseudomona aeruginosa	K16011	algA
SW-St_vRhyme_bin_3single_line	Biofilm formation - Escherichia coli	K04335	csgB
SW-St_vRhyme_bin_3single_line	Biofilm formation - Escherichia coli	K04335	csgB
SW-St_vRhyme_bin_41single_line	O-Antigen nucleotide sugar biosynthesis	K00012	ugd
SW-St_vRhyme_bin_41single_line	O-Antigen nucleotide sugar biosynthesis	K01784	galE
SW-St_vRhyme_bin_54single_line	O-Antigen nucleotide sugar biosynthesis	K13010	rfbE
SW-St_vRhyme_bin_56single_line	O-Antigen nucleotide sugar biosynthesis	K00012	ugd
SW-St_vRhyme_bin_68single_line	O-Antigen nucleotide sugar biosynthesis	K01854	glf
SW-St_vRhyme_bin_6single_line	O-Antigen nucleotide sugar biosynthesis	K01784	galE
SW-St_vRhyme_bin_6single_line	O-Antigen repeat unit biosynthesis	K12993	wbdA
SW-St_vRhyme_bin_6single_line	O-Antigen nucleotide sugar biosynthesis & Biofillm formation - Pseudomona aeruginosa	K16011	algA
SW-St_vRhyme_bin_83single_line	O-Antigen nucleotide sugar biosynthesis & Biofillm formation - Pseudomona aeruginosa	K16011	algA
SW-St_vRhyme_bin_87single_line	O-Antigen nucleotide sugar biosynthesis & Biofillm formation - Pseudomona aeruginosa	K16011	algA
SW-St_vRhyme_bin_8single_line	O-Antigen nucleotide sugar biosynthesis	K01854	glf
SW-St_vRhyme_bin_98single_line	Biofilm transcriptional regulator	K19449	sinR
sw-virome-1.NODE_108_length_30623_cov_7.455869	Biofilm transcriptional regulator	K19449	sinR
sw-virome-1.NODE_202_length_23424_cov_5.414224	O-Antigen nucleotide sugar biosynthesis	K00012	ugd
sw-virome-1.NODE_202_length_23424_cov_5.414224	O-Antigen nucleotide sugar biosynthesis	K02473	wbpP
sw-virome-1.NODE_202_length_23424_cov_5.414224	Biofilm formation - Escherichia coli	K21084	yegE
sw-virome-2.NODE_49_length_36079_cov_8.988119	Biofilm formation - Pseudomonas aeruginosa, Escherichia coli, Vibrio cholerae	K03563	csrA
sw-virome-2.NODE_49_length_36079_cov_8.988119	Biofilm transcriptional regulator	K19449	sinR
sw-virome-2.NODE_61_length_34271_cov_6.485679	Biofilm formation - Pseudomonas aeruginosa, Escherichia coli, Vibrio cholerae	K02405	fliA
sw-virome-3.NODE_7_length_54565_cov_12.565529	Biofilm formation - Vibrio cholerae, Escherichia coli	K03087	rpoS
SW-vir_vRhyme_bin_1028single_line	O-Antigen nucleotide sugar biosynthesis	K13018	wbpD
SW-vir_vRhyme_bin_1037single_line	O-Antigen nucleotide sugar biosynthesis	K01784	galE
SW-vir_vRhyme_bin_1062single_line	O-Antigen nucleotide sugar biosynthesis	K01784	galE
SW-vir_vRhyme_bin_1083single_line	O-Antigen nucleotide sugar biosynthesis	K01784	galE
SW-vir_vRhyme_bin_1094single_line	Biofilm formation - Pseudomonas aeruginosa	K21022	roeA
SW-vir_vRhyme_bin_1098single_line	O-Antigen nucleotide sugar biosynthesis	K01784	galE
SW-vir_vRhyme_bin_1098single_line	O-Antigen nucleotide sugar biosynthesis	K01784	galE
SW-vir_vRhyme_bin_1098single_line	O-Antigen nucleotide sugar biosynthesis	K13010	rfbE
SW-vir_vRhyme_bin_1109single_line	O-Antigen nucleotide sugar biosynthesis	K01784	galE
SW-vir_vRhyme_bin_1128single_line	O-Antigen nucleotide sugar biosynthesis	K01784	galE
SW-vir_vRhyme_bin_117single_line	O-Antigen nucleotide sugar biosynthesis	K01711	gmd
SW-vir_vRhyme_bin_1195single_line	O-Antigen nucleotide sugar biosynthesis	K01784	galE
SW-vir_vRhyme_bin_1205single_line	O-Antigen nucleotide sugar biosynthesis	K00012	ugd
SW-vir_vRhyme_bin_1216single_line	Biofilm formation - Pseudomonas aeruginosa, Escherichia coli, Vibrio cholerae	K03563	csrA
SW-vir_vRhyme_bin_1405single_line	O-Antigen nucleotide sugar biosynthesis	K01784	galE
SW-vir_vRhyme_bin_1436single_line	O-Antigen nucleotide sugar biosynthesis & Biofillm formation - Pseudomona aeruginosa	K16011	algA
SW-vir_vRhyme_bin_1455single_line	O-Antigen nucleotide sugar biosynthesis	K01784	galE
SW-vir_vRhyme_bin_1468single_line	O-Antigen nucleotide sugar biosynthesis	K01784	galE
SW-vir_vRhyme_bin_1534single_line	O-Antigen nucleotide sugar biosynthesis	K00012	ugd
SW-vir_vRhyme_bin_1576single_line	Biofilm transcriptional regulator	K19449	sinR
SW-vir_vRhyme_bin_1618single_line	O-Antigen nucleotide sugar biosynthesis	K01784	galE
SW-vir_vRhyme_bin_161single_line	O-Antigen nucleotide sugar biosynthesis	K01784	galE
SW-vir_vRhyme_bin_1635single_line	O-Antigen nucleotide sugar biosynthesis	K01784	galE
SW-vir_vRhyme_bin_170single_line	O-Antigen nucleotide sugar biosynthesis	K00012	ugd
SW-vir_vRhyme_bin_1831single_line	O-Antigen nucleotide sugar biosynthesis	K01784	galE
SW-vir_vRhyme_bin_1852single_line	Biofilm formation - Pseudomonas aeruginosa	K21022	roeA
SW-vir_vRhyme_bin_1855single_line	Biofilm formation - Pseudomonas aeruginosa	K20971	ladS
SW-vir_vRhyme_bin_1923single_line	O-Antigen nucleotide sugar biosynthesis & Biofillm formation - Pseudomona aeruginosa	K16011	algA
SW-vir_vRhyme_bin_1974single_line	O-Antigen nucleotide sugar biosynthesis	K00012	ugd
SW-vir_vRhyme_bin_200single_line	Biofilm formation - Pseudomonas aeruginosa, Escherichia coli, Vibrio cholerae	K03563	csrA
SW-vir_vRhyme_bin_2027single_line	O-Antigen nucleotide sugar biosynthesis	K01710	rfbB
SW-vir_vRhyme_bin_2104single_line	Biofilm formation - Pseudomonas aeruginosa, Escherichia coli, Vibrio cholerae	K03563	csrA
SW-vir_vRhyme_bin_2139single_line	O-Antigen nucleotide sugar biosynthesis	K01711	gmd
SW-vir_vRhyme_bin_2156single_line	O-Antigen nucleotide sugar biosynthesis & Biofillm formation - Pseudomona aeruginosa	K16011	algA
SW-vir_vRhyme_bin_215single_line	O-Antigen nucleotide sugar biosynthesis	K00012	ugd
SW-vir_vRhyme_bin_2162single_line	O-Antigen nucleotide sugar biosynthesis	K01784	galE
SW-vir_vRhyme_bin_2205single_line	Biofilm formation - Pseudomonas aeruginosa	K20971	ladS
SW-vir_vRhyme_bin_2214single_line	O-Antigen nucleotide sugar biosynthesis	K01784	galE
SW-vir_vRhyme_bin_2233single_line	O-Antigen nucleotide sugar biosynthesis	K00012	ugd
SW-vir_vRhyme_bin_2336single_line	O-Antigen nucleotide sugar biosynthesis	K01784	galE
SW-vir_vRhyme_bin_237single_line	O-Antigen nucleotide sugar biosynthesis	K00012	ugd
SW-vir_vRhyme_bin_237single_line	O-Antigen nucleotide sugar biosynthesis	K01710	rfbB
SW-vir_vRhyme_bin_2400single_line	O-Antigen nucleotide sugar biosynthesis	K01711	gmd
SW-vir_vRhyme_bin_2431single_line	O-Antigen nucleotide sugar biosynthesis	K01710	rfbB
SW-vir_vRhyme_bin_2431single_line	O-Antigen nucleotide sugar biosynthesis	K01784	galE
SW-vir_vRhyme_bin_2431single_line	O-Antigen nucleotide sugar biosynthesis	K13010	rfbE
SW-vir_vRhyme_bin_2444single_line	O-Antigen nucleotide sugar biosynthesis & Biofillm formation - Pseudomona aeruginosa	K16011	algA
SW-vir_vRhyme_bin_2474single_line	O-Antigen nucleotide sugar biosynthesis	K00012	ugd
SW-vir_vRhyme_bin_2474single_line	O-Antigen nucleotide sugar biosynthesis	K01710	rfbB
SW-vir_vRhyme_bin_2487single_line	O-Antigen nucleotide sugar biosynthesis	K01854	glf
SW-vir_vRhyme_bin_2492single_line	O-Antigen nucleotide sugar biosynthesis	K01710	rfbB
SW-vir_vRhyme_bin_2492single_line	O-Antigen nucleotide sugar biosynthesis	K01710	rfbB
SW-vir_vRhyme_bin_2492single_line	O-Antigen nucleotide sugar biosynthesis	K13010	rfbE
SW-vir_vRhyme_bin_2560single_line	O-Antigen nucleotide sugar biosynthesis	K12452	rfbH
SW-vir_vRhyme_bin_2560single_line	O-Antigen repeat unit biosynthesis	K12993	wbdA
SW-vir_vRhyme_bin_2570single_line	O-Antigen nucleotide sugar biosynthesis	K01784	galE
SW-vir_vRhyme_bin_2681single_line	Biofilm formation - Pseudomonas aeruginosa, Escherichia coli, Vibrio cholerae	K03563	csrA
SW-vir_vRhyme_bin_272single_line	O-Antigen nucleotide sugar biosynthesis & Biofillm formation - Pseudomona aeruginosa	K16011	algA
SW-vir_vRhyme_bin_2768single_line	O-Antigen nucleotide sugar biosynthesis	K01711	gmd
SW-vir_vRhyme_bin_2768single_line	O-Antigen nucleotide sugar biosynthesis & Biofillm formation - Pseudomona aeruginosa	K16011	algA
SW-vir_vRhyme_bin_2797single_line	O-Antigen nucleotide sugar biosynthesis	K01784	galE
SW-vir_vRhyme_bin_2797single_line	O-Antigen nucleotide sugar biosynthesis	K01784	galE
SW-vir_vRhyme_bin_280single_line	O-Antigen nucleotide sugar biosynthesis	K01710	rfbB
SW-vir_vRhyme_bin_280single_line	O-Antigen nucleotide sugar biosynthesis	K01710	rfbB
SW-vir_vRhyme_bin_280single_line	O-Antigen nucleotide sugar biosynthesis	K13010	rfbE
SW-vir_vRhyme_bin_281single_line	O-Antigen nucleotide sugar biosynthesis	K01711	gmd
SW-vir_vRhyme_bin_281single_line	O-Antigen nucleotide sugar biosynthesis	K01784	galE
SW-vir_vRhyme_bin_281single_line	O-Antigen repeat unit biosynthesis	K12993	wbdA
SW-vir_vRhyme_bin_281single_line	O-Antigen nucleotide sugar biosynthesis	K21131	colD
SW-vir_vRhyme_bin_2847single_line	O-Antigen nucleotide sugar biosynthesis & Biofillm formation - Pseudomona aeruginosa	K16011	algA
SW-vir_vRhyme_bin_2850single_line	O-Antigen nucleotide sugar biosynthesis & Biofillm formation - Pseudomona aeruginosa	K16011	algA
SW-vir_vRhyme_bin_2904single_line	O-Antigen nucleotide sugar biosynthesis	K01784	galE
SW-vir_vRhyme_bin_2996single_line	O-Antigen nucleotide sugar biosynthesis	K01710	rfbB
SW-vir_vRhyme_bin_2996single_line	O-Antigen nucleotide sugar biosynthesis	K01710	rfbB
SW-vir_vRhyme_bin_3019single_line	O-Antigen nucleotide sugar biosynthesis	K00012	ugd
SW-vir_vRhyme_bin_3255single_line	O-Antigen nucleotide sugar biosynthesis	K01784	galE
SW-vir_vRhyme_bin_3255single_line	O-Antigen nucleotide sugar biosynthesis	K12452	rfbH
SW-vir_vRhyme_bin_3406single_line	Biofilm formation - Vibrio cholerae, Escherichia coli	K03087	rpoS
SW-vir_vRhyme_bin_3513single_line	O-Antigen nucleotide sugar biosynthesis	K00012	ugd
SW-vir_vRhyme_bin_3513single_line	O-Antigen nucleotide sugar biosynthesis	K08679	GAE
SW-vir_vRhyme_bin_3600single_line	O-Antigen nucleotide sugar biosynthesis	K01711	gmd
SW-vir_vRhyme_bin_3875single_line	Biofilm formation - Pseudomonas aeruginosa, Escherichia coli, Vibrio cholerae	K03563	csrA
SW-vir_vRhyme_bin_3901single_line	O-Antigen nucleotide sugar biosynthesis & Biofillm formation - Pseudomona aeruginosa	K16011	algA
SW-vir_vRhyme_bin_3910single_line	O-Antigen nucleotide sugar biosynthesis	K01784	galE
SW-vir_vRhyme_bin_3910single_line	O-Antigen nucleotide sugar biosynthesis	K01854	glf
SW-vir_vRhyme_bin_4039single_line	O-Antigen nucleotide sugar biosynthesis	K01784	galE
SW-vir_vRhyme_bin_422single_line	O-Antigen nucleotide sugar biosynthesis	K01784	galE
SW-vir_vRhyme_bin_43single_line	O-Antigen nucleotide sugar biosynthesis & Biofillm formation - Pseudomona aeruginosa	K16011	algA
SW-vir_vRhyme_bin_641single_line	O-Antigen nucleotide sugar biosynthesis	K15856	rmd
SW-vir_vRhyme_bin_686single_line	O-Antigen nucleotide sugar biosynthesis	K01784	galE
SW-vir_vRhyme_bin_687single_line	O-Antigen nucleotide sugar biosynthesis	K01784	galE
SW-vir_vRhyme_bin_726single_line	Biofilm formation - Vibrio cholerae	K08720	ompU
SW-vir_vRhyme_bin_726single_line	O-Antigen nucleotide sugar biosynthesis & Biofillm formation - Pseudomona aeruginosa	K16011	algA
SW-vir_vRhyme_bin_734single_line	Biofilm formation - Pseudomonas aeruginosa	K20971	ladS
SW-vir_vRhyme_bin_766single_line	O-Antigen nucleotide sugar biosynthesis	K01784	galE
SW-vir_vRhyme_bin_775single_line	O-Antigen nucleotide sugar biosynthesis & Biofillm formation - Pseudomona aeruginosa	K16011	algA
SW-vir_vRhyme_bin_784single_line	O-Antigen nucleotide sugar biosynthesis	K01784	galE
SW-vir_vRhyme_bin_794single_line	O-Antigen nucleotide sugar biosynthesis	K00012	ugd
SW-vir_vRhyme_bin_794single_line	O-Antigen nucleotide sugar biosynthesis	K01710	rfbB
SW-vir_vRhyme_bin_795single_line	O-Antigen nucleotide sugar biosynthesis	K00012	ugd
SW-vir_vRhyme_bin_859single_line	O-Antigen nucleotide sugar biosynthesis & Biofillm formation - Pseudomona aeruginosa	K16011	algA
SW-vir_vRhyme_bin_860single_line	O-Antigen nucleotide sugar biosynthesis & Biofillm formation - Pseudomona aeruginosa	K16011	algA
SW-vir_vRhyme_bin_903single_line	O-Antigen nucleotide sugar biosynthesis	K00012	ugd
SW-vir_vRhyme_bin_918single_line	O-Antigen nucleotide sugar biosynthesis	K01784	galE
SW-vir_vRhyme_bin_918single_line	O-Antigen nucleotide sugar biosynthesis	K01784	galE
SW-vir_vRhyme_bin_918single_line	O-Antigen nucleotide sugar biosynthesis	K13010	rfbE
SW-vir_vRhyme_bin_969single_line	O-Antigen nucleotide sugar biosynthesis	K01711	gmd
SW-vir_vRhyme_bin_991single_line	O-Antigen nucleotide sugar biosynthesis	K00012	ugd
SW-vir_vRhyme_bin_991single_line	O-Antigen nucleotide sugar biosynthesis	K01710	rfbB
SW-vir_vRhyme_bin_991single_line	O-Antigen nucleotide sugar biosynthesis	K01710	rfbB
SW-vir_vRhyme_bin_991single_line	O-Antigen nucleotide sugar biosynthesis	K13010	rfbE
sarg_contig.k127_668789	Quorum Sensing	K10917	aphA
Sarg_vRhyme_bin_150single_line	Quorum Sensing	K20269	rhiB
Sarg_vRhyme_bin_196single_line	Quorum Sensing	K20249	raiI
Sarg_vRhyme_bin_287single_line	Quorum Sensing	K20269	rhiB
Sarg_vRhyme_bin_319single_line	Quorum Sensing	K18098	bjaR1
Sarg_vRhyme_bin_32single_line	Quorum Sensing	K20269	rhiB
Sarg_vRhyme_bin_351single_line	Quorum Sensing	K20249	raiI
Sarg_vRhyme_bin_635single_line	Quorum Sensing	K20269	rhiB
Sargassum_bacterial_bin_73_1single_line	Quorum Sensing	K20249	raiI
Sargassum_bacterial_bin_74_11single_line	Quorum Sensing	K20249	raiI
Sargassum_bacterial_bin_74_4single_line	Quorum Sensing	�K20269	rhiB
sw-virome-3.NODE_23_length_43090_cov_5.715789	Quorum Sensing	K20269	rhiB
